# Supplementary material for: Evidences for a role of two Y-specific genes in sex determination in Populus deltoides
Source: Nat Commun. 2020 Nov 18;11:5893. doi: 10.1038/s41467-020-19559-2 (PMC7674411; doi:10.1038/s41467-020-19559-2)
Supplement: Supplementary file 5 — Supplementary Data 1 [file 41467_2020_19559_MOESM5_ESM.xlsx]

## Sheet: Sheet1
gene_names	geno_(logFC)	geno_(Pvalue)	geno_(Qvalue)	geno_(FPKMcut)	gene_names	WT_1_FERR	WT_2_FERR	WT_3_FERR	FERR_S255	FERR_S365	FERR_S454	FERR_S498	gene	Alias	Note	curator_summary	symbol
AT5G50360	1.3165	0.00203058	0.0496828	1	AT5G50360	0.847015	1.1487	0.706817	2.23174	1.57671	3.0616	3.0828	AT5G50360		von willebrand factor A domain protein	unknown protein%3B BEST Arabidopsis thaliana protein match is: unknown protein (TAIR:AT3G48510.1)%3B Has 1807 Blast hits to 1807 proteins in 277 species: Archae - 0%3B Bacteria - 0%3B Metazoa - 736%3B Fungi - 347%3B Plants - 385%3B Viruses - 0%3B Other Eukaryotes - 339 (source: NCBI BLink).	protein_coding
AT4G12870	0.671363	0.00203248	0.0496828	10	AT4G12870	29.8894	29.9023	59.0768	34.9738	42.1225	51.5685	62.0666	AT4G12870		Gamma interferon responsive lysosomal thiol (GILT) reductase family protein	Gamma interferon responsive lysosomal thiol (GILT) reductase family protein%3B FUNCTIONS IN: catalytic activity%3B LOCATED IN: endomembrane system%3B CONTAINS InterPro DOMAIN/s: Gamma interferon inducible lysosomal thiol reductase GILT (InterPro:IPR004911)%3B BEST Arabidopsis thaliana protein match is: Gamma interferon responsive lysosomal thiol (GILT) reductase family protein (TAIR:AT4G12900.1)%…	protein_coding
AT1G06970	1.45996	0.0020174	0.0494897	0	AT1G06970	0.260182	0.485404	0.484635	1.1865	0.656411	1.41067	0.852448	AT1G06970	ATCHX14	cation/hydrogen exchanger 14	member of Putative Na+/H+ antiporter family	CHX14
AT5G07410	0.751788	0.00200979	0.0493616	10	AT5G07410	217.457	232.787	323.683	283.434	266.12	506.662	462.39	AT5G07410	"AtPME48,PME48,pectin methylesterase 48"	Pectin lyase-like superfamily protein	Encodes a pectin methylesterase implicated in the remodeling of pectins in pollen. Its expression is restricted to the male gametophyte (dry pollen%2C imbibed pollen and pollen tube). Mutants do not display any phenotype in the vegetative tissues. Pollen germination of KO mutant is strongly delayed in vivo and in vitro. Extra calcium restores the wild type phenotype in vitro.	protein_coding
AT5G49450	-1.09238	0.00199258	0.0489971	3	AT5G49450	4.49263	3.44427	4.43962	1.49764	1.74934	2.13671	2.06308	AT5G49450	"AtbZIP1,basic leucine-zipper 1"	basic leucine-zipper 1	Encodes a transcription activator is a positive regulator of plant tolerance to salt%2C osmotic and drought stresses.	bZIP1
AT5G02110	1.4543	0.00197847	0.048708	3	AT5G02110	1.06495	3.00372	6.02421	4.5244	3.87093	9.4753	4.45187	AT5G02110	CYCD7	CYCLIN D7%3B1	Encodes CYCLIN D7%3B1. Overexpression of CYCD7%3B1 induces cell proliferation and cell enlargement in the embryo and endosperm leading to overgrowth.	CYCD7%3B1
AT3G28770	1.01261	0.00195409	0.0482802	0	AT3G28770	0.277719	0.451305	0.766822	0.587711	0.888907	0.767639	0.700464	AT3G28770		transmembrane protein%2C putative (DUF1216)	Protein of unknown function (DUF1216)%3B FUNCTIONS IN: molecular_function unknown%3B INVOLVED IN: biological_process unknown%3B LOCATED IN: endomembrane system%3B EXPRESSED IN: petal%2C leaf whorl%2C male gametophyte%2C flower%2C epidermis%3B EXPRESSED DURING: L mature pollen stage%2C M germinated pollen stage%2C 4 anthesis%2C petal differentiation and expansion stage%3B CONTAINS InterPro DOMAIN/…	protein_coding
AT4G12690	-0.867076	0.00195271	0.0482802	3	AT4G12690	3.32789	3.07296	4.59337	1.90766	1.63655	1.5188	1.97764	AT4G12690		DUF868 family protein (DUF868)	Plant protein of unknown function (DUF868)%3B CONTAINS InterPro DOMAIN/s: Protein of unknown function DUF868%2C plant (InterPro:IPR008586)%3B BEST Arabidopsis thaliana protein match is: Plant protein of unknown function (DUF868) (TAIR:AT2G04220.1)%3B Has 288 Blast hits to 286 proteins in 16 species: Archae - 0%3B Bacteria - 0%3B Metazoa - 0%3B Fungi - 0%3B Plants - 288%3B Viruses - 0%3B Other Euk…	protein_coding
AT3G58480	1.25786	0.00194655	0.0482315	1	AT3G58480	0.987859	1.3149	3.24587	2.07727	1.79174	4.44105	2.70887	AT3G58480		calmodulin-binding family protein	calmodulin-binding family protein%3B BEST Arabidopsis thaliana protein match is: calmodulin-binding family protein (TAIR:AT3G13600.1)%3B Has 404 Blast hits to 327 proteins in 76 species: Archae - 0%3B Bacteria - 22%3B Metazoa - 8%3B Fungi - 105%3B Plants - 225%3B Viruses - 0%3B Other Eukaryotes - 44 (source: NCBI BLink).	protein_coding
AT4G26590	1.19807	0.00191542	0.0476666	0	AT4G26590	0.355073	0.535045	0.637871	1.09948	0.866221	1.14084	0.983505	AT4G26590	"ATOPT5,ARABIDOPSIS THALIANA OLIGOPEPTIDE TRANSPORTER 5"	oligopeptide transporter 5	oligopeptide transporter	OPT5
AT4G27580	1.59898	0.00190665	0.0475054	5	AT4G27580	1.51419	6.4993	20.6764	8.09086	8.54134	20.4621	11.53	AT4G27580		phosphatidylinositol transfer SFH5-like protein	unknown protein%3B FUNCTIONS IN: molecular_function unknown%3B INVOLVED IN: biological_process unknown%3B LOCATED IN: mitochondrion%2C cell wall%3B EXPRESSED IN: 9 plant structures%3B EXPRESSED DURING: 6 growth stages%3B Has 30201 Blast hits to 17322 proteins in 780 species: Archae - 12%3B Bacteria - 1396%3B Metazoa - 17338%3B Fungi - 3422%3B Plants - 5037%3B Viruses - 0%3B Other Eukaryotes - 299…	protein_coding
AT1G13080	-0.946529	0.00189797	0.0473461	1	AT1G13080	2.83817	3.61333	3.83984	2.07883	1.26078	1.47279	1.9054	AT1G13080		cytochrome P450%2C family 71%2C subfamily B%2C polypeptide 2	cytochrome P450 monooxygenase	CYP71B2
AT1G56660	-1.48091	0.00188559	0.0470941	1	AT1G56660	4.97896	2.22299	0.985813	1.02782	2.06842	0.604061	1.47105	AT1G56660		MAEBL domain protein	unknown protein%3B Has 665200 Blast hits to 205811 proteins in 4684 species: Archae - 3320%3B Bacteria - 107592%3B Metazoa - 249086%3B Fungi - 76753%3B Plants - 38542%3B Viruses - 3008%3B Other Eukaryotes - 186899 (source: NCBI BLink).	protein_coding
AT2G22860	1.80842	0.00188021	0.0470399	3	AT2G22860	0.49189	2.4707	2.822	6.56332	3.91302	7.03782	3.26993	AT2G22860	"ATPSK2,phytosulfokine 2 precursor"	phytosulfokine 2 precursor	Phytosulfokine 2 precursor%2C coding for a unique plant peptide growth factor.	PSK2
AT1G28335	1.68118	0.00188114	0.0470399	5	AT1G28335	1.93405	6.04454	15.9151	10.4531	7.69274	24.0793	8.99984	AT1G28335		low-molecular-weight cysteine-rich 31	Encodes a member of a family of small%2Csecreted%2C cysteine rich protein with sequence similarity to the PCP (pollen coat protein) gene family.	LCR31
AT2G23690	-0.772983	0.00186868	0.046957	5	AT2G23690	6.21345	5.99017	4.80867	4.06238	3.73105	3.03378	3.4976	AT2G23690		HTH-type transcriptional regulator	unknown protein%3B FUNCTIONS IN: molecular_function unknown%3B INVOLVED IN: N-terminal protein myristoylation%3B LOCATED IN: cellular_component unknown%3B EXPRESSED IN: 7 plant structures%3B EXPRESSED DURING: petal differentiation and expansion stage%3B BEST Arabidopsis thaliana protein match is: unknown protein (TAIR:AT4G37240.1)%3B Has 243 Blast hits to 243 proteins in 15 species: Archae - 0%3B…	protein_coding
AT3G10470	1.57281	0.00185149	0.046865	1	AT3G10470	0.25025	0.754183	1.53358	1.58502	1.01529	1.63949	1.74676	AT3G10470		C2H2-type zinc finger family protein	C2H2-type zinc finger family protein%3B FUNCTIONS IN: sequence-specific DNA binding transcription factor activity%2C zinc ion binding%2C nucleic acid binding%3B INVOLVED IN: regulation of transcription%3B LOCATED IN: intracellular%3B EXPRESSED IN: petal%2C leaf whorl%2C male gametophyte%2C flower%2C pollen tube%3B EXPRESSED DURING: L mature pollen stage%2C M germinated pollen stage%2C 4 anthesis%…	protein_coding
AT3G28490	2.23511	0.00184253	0.0466954	0	AT3G28490	0.208218	0.418339	1.68324	1.4243	0.795065	2.58713	1.09003	AT3G28490		Oxoglutarate/iron-dependent oxygenase	Oxoglutarate/iron-dependent oxygenase%3B FUNCTIONS IN: oxidoreductase activity%2C acting on paired donors%2C with incorporation or reduction of molecular oxygen%2C 2-oxoglutarate as one donor%2C and incorporation of one atom each of oxygen into both donors%2C oxidoreductase activity%2C oxidoreductase activity%2C acting on paired donors%2C with incorporation or reduction of molecular oxygen%2C iro…	protein_coding
AT1G32170	0.977147	0.00183937	0.0466725	3	AT1G32170	2.33613	2.92389	5.67258	4.07507	4.05803	7.12905	5.4609	AT1G32170	"XTR4,xyloglucan endotransglycosylase 4"	xyloglucan endotransglucosylase/hydrolase 30	xyloglucan endotransglycosylase-related protein (XTR4)	XTH30
AT2G41970	1.25906	0.00182233	0.04645	1	AT2G41970	0.980968	1.90932	2.74998	2.48527	2.45816	4.93086	3.97383	AT2G41970		Protein kinase superfamily protein	Protein kinase superfamily protein%3B FUNCTIONS IN: protein tyrosine kinase activity%2C protein kinase activity%2C kinase activity%2C ATP binding%3B INVOLVED IN: protein amino acid phosphorylation%3B LOCATED IN: cellular_component unknown%3B EXPRESSED IN: 8 plant structures%3B EXPRESSED DURING: L mature pollen stage%2C M germinated pollen stage%2C 4 anthesis%2C petal differentiation and expansion…	protein_coding
AT1G72645	-0.686536	0.00181789	0.04645	10	AT1G72645	16.3811	12.8054	12.4217	7.8187	9.60669	7.93183	10.9826	AT1G72645		transmembrane protein	unknown protein%3B FUNCTIONS IN: molecular_function unknown%3B INVOLVED IN: biological_process unknown%3B LOCATED IN: endomembrane system%3B Has 35333 Blast hits to 34131 proteins in 2444 species: Archae - 798%3B Bacteria - 22429%3B Metazoa - 974%3B Fungi - 991%3B Plants - 531%3B Viruses - 0%3B Other Eukaryotes - 9610 (source: NCBI BLink).	protein_coding
AT4G03510	-0.595428	0.00182777	0.04645	5	AT4G03510	5.18119	5.78578	4.82544	4.19579	3.24582	3.51147	3.59805	AT4G03510	ATRMA1	RING membrane-anchor 1	RMA1 encodes a novel 28 kDa protein with a RING finger motif and a C-terminal membrane-anchoring domain that is involved in the secretory pathway. Has E3 ubiquitin ligase activity.	RMA1
AT3G29070	1.2302	0.00179029	0.046152	5	AT3G29070	3.93637	4.22708	9.55713	6.39632	5.8309	13.8603	12.2492	AT3G29070		emp24/gp25L/p24 family/GOLD family protein	emp24/gp25L/p24 family/GOLD family protein%3B FUNCTIONS IN: protein transmembrane transporter activity%3B INVOLVED IN: intracellular protein transport%2C transport%3B LOCATED IN: mitochondrion%2C integral to membrane%2C membrane%3B EXPRESSED IN: 7 plant structures%3B EXPRESSED DURING: L mature pollen stage%2C M germinated pollen stage%2C 4 anthesis%2C petal differentiation and expansion stage%3B …	protein_coding
AT3G19090	0.908419	0.00179431	0.046152	10	AT3G19090	17.6044	15.7385	26.2166	21.9918	20.2933	43.8225	39.2212	AT3G19090	AtLARP6c	RNA-binding protein	RNA-binding protein%3B FUNCTIONS IN: RNA binding%2C nucleotide binding%2C nucleic acid binding%3B INVOLVED IN: RNA processing%3B LOCATED IN: ribonucleoprotein complex%2C nucleus%3B EXPRESSED IN: 22 plant structures%3B EXPRESSED DURING: 12 growth stages%3B CONTAINS InterPro DOMAIN/s: Winged helix-turn-helix transcription repressor DNA-binding (InterPro:IPR011991)%2C RNA-binding protein Lupus La (I…	LARP6c
AT3G12000	0.720843	0.00178692	0.046152	10	AT3G12000	12.7242	17.0319	21.8174	32.866	24.8701	18.5669	21.9946	AT3G12000		S-locus related protein SLR1%2C putative (S1)	S-locus related protein SLR1%2C putative (S1)%3B FUNCTIONS IN: sugar binding%3B INVOLVED IN: recognition of pollen%3B LOCATED IN: endomembrane system%3B EXPRESSED IN: 8 plant structures%3B EXPRESSED DURING: 4 anthesis%2C C globular stage%2C petal differentiation and expansion stage%3B CONTAINS InterPro DOMAIN/s: Curculin-like (mannose-binding) lectin (InterPro:IPR001480)%2C PAN-2 domain (InterPro…	protein_coding
AT1G08695	2.84227	0.00178046	0.0461393	1	AT1G08695	0.559959	0.14063	1.75228	2.41171	1.33635	3.79503	2.51264	AT1G08695		SCR-like 3	Encodes a member of a family of small%2C secreted%2C cysteine rich proteins with sequence similarity to SCR (S locus cysteine-rich protein).	SCRL3
AT5G07480	2.17514	0.00178265	0.0461393	0	AT5G07480	0.221006	0.177613	0	0.851073	0.886092	1.15832	0.705205	AT5G07480		KAR-UP oxidoreductase 1	KAR-UP oxidoreductase 1 (KUOX1)%3B FUNCTIONS IN: oxidoreductase activity%2C acting on paired donors%2C with incorporation or reduction of molecular oxygen%2C 2-oxoglutarate as one donor%2C and incorporation of one atom each of oxygen into both donors%2C oxidoreductase activity%3B INVOLVED IN: response to karrikin%2C flavonoid biosynthetic process%3B LOCATED IN: cellular_component unknown%3B CONTA…	KUOX1
AT1G03220	-0.704779	0.00176855	0.045889	5	AT1G03220	7.59868	6.29473	9.64155	4.65476	4.68247	3.17704	4.58015	AT1G03220		Eukaryotic aspartyl protease family protein	Eukaryotic aspartyl protease family protein%3B FUNCTIONS IN: aspartic-type endopeptidase activity%3B INVOLVED IN: response to salt stress%3B LOCATED IN: cell wall%2C plasma membrane%2C membrane%2C plant-type cell wall%3B EXPRESSED IN: 6 plant structures%3B CONTAINS InterPro DOMAIN/s: Peptidase aspartic (InterPro:IPR021109)%2C Peptidase aspartic%2C catalytic (InterPro:IPR009007)%2C Peptidase A1 (I…	protein_coding
AT1G68610	2.05153	0.00175948	0.0457112	3	AT1G68610	0.644252	3.02025	7.46687	3.91729	4.23672	15.9775	6.28141	AT1G68610		PLANT CADMIUM RESISTANCE 11	Target promoter of the male germline-specific transcription factor DUO1.	PCR11
AT1G19890	1.18871	0.00172031	0.0448061	5	AT1G19890	3.27199	4.55691	9.69606	7.76205	5.25311	12.7004	10.0105	AT1G19890	"ATMGH3,MALE-GAMETE-SPECIFIC HISTONE H3"	male-gamete-specific histone H3	histone 3.3%2C male-gamete-specific expression. Direct target promoter of the male germline-specific transcription factor DUO1.	MGH3
AT5G20690	1.64485	0.00170916	0.0447271	0	AT5G20690	0.29192	0.391007	0.73588	0.714925	0.766342	1.6487	1.1401	AT5G20690		Leucine-rich repeat protein kinase family protein	Leucine-rich repeat protein kinase family protein%3B FUNCTIONS IN: protein serine/threonine kinase activity%2C kinase activity%2C ATP binding%3B INVOLVED IN: transmembrane receptor protein tyrosine kinase signaling pathway%2C protein amino acid phosphorylation%3B LOCATED IN: endomembrane system%3B EXPRESSED IN: 9 plant structures%3B EXPRESSED DURING: L mature pollen stage%2C M germinated pollen s…	PRK6
AT2G31425	1.99864	0.00166419	0.0437854	10	AT2G31425	5.70817	15.0183	32.9607	36.2229	21.926	67.3631	40.4532	AT2G31425		Plant invertase/pectin methylesterase inhibitor superfamily protein	Plant invertase/pectin methylesterase inhibitor superfamily protein%3B FUNCTIONS IN: enzyme inhibitor activity%2C pectinesterase activity%3B INVOLVED IN: biological_process unknown%3B LOCATED IN: endomembrane system%3B CONTAINS InterPro DOMAIN/s: Pectinesterase inhibitor (InterPro:IPR006501)%3B BEST Arabidopsis thaliana protein match is: Plant invertase/pectin methylesterase inhibitor superfamily…	protein_coding
AT2G22807	1.75853	0.00166327	0.0437854	3	AT2G22807	1.53738	4.44017	7.91796	6.52401	4.8614	17.7997	11.3059	AT2G22807		Defensin-like (DEFL) family protein	Encodes a defensin-like (DEFL) family protein.	protein_coding
AT4G11810	1.48515	0.00163948	0.0434116	1	AT4G11810	0.55064	1.02437	1.6593	1.94273	1.14863	3.74109	1.99293	AT4G11810		Major Facilitator Superfamily with SPX (SYG1/Pho81/XPR1) domain-containing protein	Major Facilitator Superfamily with SPX (SYG1/Pho81/XPR1) domain-containing protein%3B FUNCTIONS IN: molecular_function unknown%3B INVOLVED IN: transmembrane transport%3B LOCATED IN: cellular_component unknown%3B CONTAINS InterPro DOMAIN/s: SPX%2C N-terminal (InterPro:IPR004331)%2C Major facilitator superfamily MFS-1 (InterPro:IPR011701)%2C Major facilitator superfamily%2C general substrate transp…	protein_coding
AT2G01275	1.73175	0.00159331	0.0424608	1	AT2G01275	0.210672	0.775996	1.17201	1.67237	1.03907	2.03064	1.82062	AT2G01275		RING/FYVE/PHD zinc finger superfamily protein	RING/FYVE/PHD zinc finger superfamily protein%3B FUNCTIONS IN: zinc ion binding%3B CONTAINS InterPro DOMAIN/s: Protein of unknown function DUF3675 (InterPro:IPR022143)%2C Zinc finger%2C C3HC4 RING-type (InterPro:IPR018957)%2C Zinc finger%2C RING-CH-type (InterPro:IPR011016)%3B BEST Arabidopsis thaliana protein match is: RING/FYVE/PHD zinc finger superfamily protein (TAIR:AT5G38070.1)%3B Has 30201…	protein_coding
AT1G50810	1.60694	0.00157197	0.0420003	0	AT1G50810	0.104489	0.393626	0.572212	0.555918	0.797971	0.97962	0.703293	AT1G50810		transposable_element_gene	copia-like retrotransposon family%2C has a 4.6e-216 P-value blast match to gb|AAO73527.1| gag-pol polyprotein (Glycine max) (SIRE1) (Ty1_Copia-family)	transposable_element_gene
AT5G44130	-0.833301	0.0015614	0.0418261	10	AT5G44130	24.6853	28.0518	24.6535	21.9111	14.1639	10.5205	12.7439	AT5G44130		FASCICLIN-like arabinogalactan protein 13 precursor	FASCICLIN-like arabinogalactan protein 13 precursor (FLA13)%3B FUNCTIONS IN: molecular_function unknown%3B LOCATED IN: anchored to plasma membrane%2C plasma membrane%2C anchored to membrane%2C plant-type cell wall%3B EXPRESSED IN: 23 plant structures%3B EXPRESSED DURING: 14 growth stages%3B CONTAINS InterPro DOMAIN/s: FAS1 domain (InterPro:IPR000782)%3B BEST Arabidopsis thaliana protein match is:…	FLA13
AT3G18220	1.37601	0.00155699	0.041768	3	AT3G18220	1.57813	2.23575	5.40275	3.28056	3.013	8.19077	5.32616	AT3G18220		Phosphatidic acid phosphatase (PAP2) family protein	Phosphatidic acid phosphatase (PAP2) family protein%3B FUNCTIONS IN: catalytic activity%2C phosphatidate phosphatase activity%3B INVOLVED IN: biological_process unknown%3B LOCATED IN: membrane%3B EXPRESSED IN: 7 plant structures%3B EXPRESSED DURING: L mature pollen stage%2C M germinated pollen stage%2C 4 anthesis%2C petal differentiation and expansion stage%3B CONTAINS InterPro DOMAIN/s: Phosphat…	LPP4
AT5G13990	0.983555	0.00155721	0.041768	5	AT5G13990	4.72744	5.42087	10.6081	8.15599	6.25195	15.3789	10.3937	AT5G13990	"ATEXO70C2,exocyst subunit exo70 family protein C2"	exocyst subunit exo70 family protein C2	A member of EXO70 gene family%2C putative exocyst subunits%2C conserved in land plants. Arabidopsis thaliana contains 23 putative EXO70 genes%2C which can be classified into eight clusters on the phylogenetic tree.	EXO70C2
AT3G53065	1.56627	0.00151521	0.0412108	1	AT3G53065	1.54392	2.46746	6.14903	4.55157	2.94767	9.76607	6.50797	AT3G53065		D-galactoside/L-rhamnose binding SUEL lectin protein	D-galactoside/L-rhamnose binding SUEL lectin protein%3B FUNCTIONS IN: sugar binding%2C hydrolase activity%2C hydrolyzing O-glycosyl compounds%3B INVOLVED IN: carbohydrate metabolic process%3B LOCATED IN: endomembrane system%3B CONTAINS InterPro DOMAIN/s: Glycoside hydrolase%2C family 35 (InterPro:IPR001944)%2C D-galactoside/L-rhamnose binding SUEL lectin (InterPro:IPR000922)%3B BEST Arabidopsis t…	protein_coding
AT3G12320	-0.588409	0.0015205	0.0412108	5	AT3G12320	6.21777	6.2135	6.51971	4.25569	4.07097	4.1478	4.09009	AT3G12320	"LNK3,night light-inducible and clock-regulated 3"	hypothetical protein	unknown protein%3B BEST Arabidopsis thaliana protein match is: unknown protein (TAIR:AT5G06980.4)%3B Has 102 Blast hits to 102 proteins in 16 species: Archae - 0%3B Bacteria - 0%3B Metazoa - 0%3B Fungi - 0%3B Plants - 98%3B Viruses - 0%3B Other Eukaryotes - 4 (source: NCBI BLink).	protein_coding
AT2G05914	-2.12718	0.00149309	0.040951	1	AT2G05914	2.56753	2.04824	1.0634	0.688745	1.00923	0.307077	0.112951	AT2G05914		Natural antisense transcript overlaps with AT2G05915	Potential natural antisense gene%2C locus overlaps with AT2G05915	antisense_long_noncoding_rna
AT1G75870	1.57097	0.00149085	0.0409439	1	AT1G75870	0.854061	2.24024	5.59269	2.83692	3.48765	7.6748	4.40008	AT1G75870		hypothetical protein	unknown protein%3B Has 10 Blast hits to 10 proteins in 5 species: Archae - 0%3B Bacteria - 0%3B Metazoa - 0%3B Fungi - 0%3B Plants - 10%3B Viruses - 0%3B Other Eukaryotes - 0 (source: NCBI BLink).	protein_coding
AT2G40850	1.12086	0.00148604	0.0408818	5	AT2G40850	2.51455	4.73895	10.8602	5.83357	6.36803	12.8636	6.5275	AT2G40850	"ATPI4K GAMMA 1,phosphoinositide 4-kinase gamma 1"	phosphoinositide 4-kinase gamma 1	phosphoinositide 4-kinase gamma 1 (PI4K GAMMA 1)%3B FUNCTIONS IN: inositol or phosphatidylinositol kinase activity%2C phosphotransferase activity%2C alcohol group as acceptor%3B INVOLVED IN: biological_process unknown%3B LOCATED IN: cellular_component unknown%3B EXPRESSED IN: tapetum%2C microspore%3B CONTAINS InterPro DOMAIN/s: Phosphatidylinositol 3-/4-kinase%2C catalytic (InterPro:IPR000403)%3B…	PI4K GAMMA 1
AT3G03080	1.63253	0.0014793	0.0408436	1	AT3G03080	1.06251	1.92948	3.79382	4.51406	1.95055	8.235	3.8712	AT3G03080		Zinc-binding dehydrogenase family protein	Zinc-binding dehydrogenase family protein%3B FUNCTIONS IN: oxidoreductase activity%2C binding%2C zinc ion binding%2C catalytic activity%3B INVOLVED IN: oxidation reduction%2C metabolic process%3B LOCATED IN: cellular_component unknown%3B EXPRESSED IN: 8 plant structures%3B EXPRESSED DURING: L mature pollen stage%2C M germinated pollen stage%2C 4 anthesis%2C petal differentiation and expansion sta…	protein_coding
AT3G55190	1.87789	0.00147269	0.0407701	1	AT3G55190	0.414024	1.66367	3.15263	3.0209	1.81806	6.73434	3.7156	AT3G55190		alpha/beta-Hydrolases superfamily protein	alpha/beta-Hydrolases superfamily protein%3B FUNCTIONS IN: catalytic activity%3B INVOLVED IN: glycerol biosynthetic process%3B LOCATED IN: cellular_component unknown%3B EXPRESSED IN: petal%2C leaf whorl%2C male gametophyte%2C flower%2C pollen tube%3B EXPRESSED DURING: L mature pollen stage%2C M germinated pollen stage%2C 4 anthesis%2C petal differentiation and expansion stage%3B BEST Arabidopsis …	protein_coding
AT4G21895	1.60824	0.00146413	0.0406358	5	AT4G21895	1.11607	4.30531	7.77668	5.06698	5.58275	13.5547	8.90313	AT4G21895		DNA binding protein	DNA binding%3B FUNCTIONS IN: DNA binding%3B INVOLVED IN: biological_process unknown%3B LOCATED IN: cellular_component unknown%3B CONTAINS InterPro DOMAIN/s: AT hook%2C DNA-binding motif (InterPro:IPR017956)%3B BEST Arabidopsis thaliana protein match is: AT hook motif-containing protein (TAIR:AT5G52890.2)%3B Has 30201 Blast hits to 17322 proteins in 780 species: Archae - 12%3B Bacteria - 1396%3B M…	protein_coding
AT1G26320	1.20512	0.00146588	0.0406358	3	AT1G26320	3.19493	4.46384	5.89914	7.85243	4.69756	14.2363	8.56878	AT1G26320		Zinc-binding dehydrogenase family protein	Zinc-binding dehydrogenase family protein%3B FUNCTIONS IN: oxidoreductase activity%2C binding%2C catalytic activity%2C zinc ion binding%3B INVOLVED IN: response to oxidative stress%3B EXPRESSED IN: 7 plant structures%3B EXPRESSED DURING: L mature pollen stage%2C M germinated pollen stage%2C 4 anthesis%2C petal differentiation and expansion stage%3B CONTAINS InterPro DOMAIN/s: GroES-like (InterPro…	protein_coding
AT5G19600	1.09279	0.00141861	0.0396444	5	AT5G19600	5.34115	7.94561	11.4983	11.9079	8.26641	23.3931	13.1902	AT5G19600		sulfate transporter 3%3B5	Encodes sulfate transporter Sultr3%3B5.	SULTR3%3B5
AT2G17010	1.36789	0.00137501	0.0385824	1	AT2G17010	0.481692	0.874733	1.14018	1.33301	1.07883	2.34381	2.25381	AT2G17010		Mechanosensitive ion channel family protein	Mechanosensitive ion channel family protein%3B FUNCTIONS IN: molecular_function unknown%3B INVOLVED IN: transmembrane transport%3B LOCATED IN: membrane%3B CONTAINS InterPro DOMAIN/s: Membrane protein%2C At2g17000%2C predicted (InterPro:IPR016688)%2C Mechanosensitive ion channel MscS (InterPro:IPR006685)%2C Like-Sm ribonucleoprotein (LSM)-related domain (InterPro:IPR010920)%3B BEST Arabidopsis tha…	protein_coding
AT1G05135	-2.06648	0.00135421	0.038154	1	AT1G05135	2.97515	1.39899	0.792352	0.577342	0.725133	0.228807	0.568087	AT1G05135		pseudogene	pseudogene of unknown protein	pseudogene
AT5G46770	1.86737	0.00134127	0.0378751	1	AT5G46770	0.695491	1.2068	4.55065	1.9222	2.05212	5.9991	3.90888	AT5G46770		hypothetical protein	unknown protein%3B Has 30201 Blast hits to 17322 proteins in 780 species: Archae - 12%3B Bacteria - 1396%3B Metazoa - 17338%3B Fungi - 3422%3B Plants - 5037%3B Viruses - 0%3B Other Eukaryotes - 2996 (source: NCBI BLink).	protein_coding
AT2G30770	2.94079	0.00133592	0.0377932	0	AT2G30770	0.179438	0.252362	0.935858	1.41837	0.23981	0.908029	4.07953	AT2G30770		cytochrome P450 family 71 polypeptide	putative cytochrome P450	CYP71A13
AT4G28556	1.72626	0.00133056	0.0377843	1	AT4G28556	0.639181	0.982042	1.96097	1.63841	1.43569	4.62074	3.03684	AT4G28556		PAK-box/P21-Rho-binding family protein	Encodes RIC7%2C the downstream effector of active Rop2 GTPase.	RIC7
AT1G73620	0.588133	0.00133274	0.0377843	10	AT1G73620	30.5533	24.2078	36.8562	36.6057	34.294	46.3569	47.6158	AT1G73620		Pathogenesis-related thaumatin superfamily protein	Pathogenesis-related thaumatin superfamily protein%3B INVOLVED IN: response to other organism%3B LOCATED IN: membrane%3B EXPRESSED IN: 17 plant structures%3B EXPRESSED DURING: 9 growth stages%3B CONTAINS InterPro DOMAIN/s: Thaumatin%2C conserved site (InterPro:IPR017949)%2C Thaumatin%2C pathogenesis-related (InterPro:IPR001938)%3B BEST Arabidopsis thaliana protein match is: Pathogenesis-related t…	protein_coding
AT4G20460	0.741434	0.00132504	0.0377436	10	AT4G20460	12.2824	14.6081	13.1105	18.0577	17.7088	30.2488	24.0188	AT4G20460		NAD(P)-binding Rossmann-fold superfamily protein	NAD(P)-binding Rossmann-fold superfamily protein%3B FUNCTIONS IN: coenzyme binding%2C UDP-glucose 4-epimerase activity%2C binding%2C catalytic activity%3B INVOLVED IN: galactose metabolic process%2C cellular metabolic process%2C nucleotide-sugar metabolic process%2C metabolic process%3B EXPRESSED IN: 18 plant structures%3B EXPRESSED DURING: 9 growth stages%3B CONTAINS InterPro DOMAIN/s: NAD-depen…	protein_coding
AT3G25780	-0.664979	0.00127567	0.036691	5	AT3G25780	9.59275	10.2855	9.80405	7.95376	6.10488	5.2536	5.82943	AT3G25780		allene oxide cyclase 3	Encodes allene oxide cyclase%2C one of the enzymes involved in jasmonic acid biosynthesis. One of four genes in Arabidopsis that encode this enzyme. mRNA expression is upregulated in senescing leaves. Note: Nomenclature for Arabidopsis allene oxide cyclase 3 (AOC3%2C AT3G25780) gene is based on Stenzel et al. 2003 Plant Molecular Biology 51:895-911. AOC3 (AT3G25780) is also referred to as AOC2 in…	AOC3
AT4G28780	0.865191	0.00126956	0.0366172	10	AT4G28780	16.5388	32.5773	26.554	58.634	46.8225	40.2935	33.5763	AT4G28780		GDSL-like Lipase/Acylhydrolase superfamily protein	GDSL-like Lipase/Acylhydrolase superfamily protein%3B FUNCTIONS IN: hydrolase activity%2C acting on ester bonds%2C carboxylesterase activity%3B INVOLVED IN: lipid metabolic process%3B LOCATED IN: endomembrane system%3B EXPRESSED IN: 17 plant structures%3B EXPRESSED DURING: 13 growth stages%3B CONTAINS InterPro DOMAIN/s: Lipase%2C GDSL (InterPro:IPR001087)%3B BEST Arabidopsis thaliana protein matc…	protein_coding
AT5G38390	2.52693	0.00124983	0.036222	0	AT5G38390	0.0598393	0.180339	0.530556	0.545769	0.428424	1.13554	0.656358	AT5G38390		F-box/RNI-like superfamily protein	F-box/RNI-like superfamily protein%3B FUNCTIONS IN: molecular_function unknown%3B INVOLVED IN: biological_process unknown%3B LOCATED IN: endomembrane system%3B EXPRESSED IN: petal%2C leaf whorl%2C male gametophyte%2C flower%3B EXPRESSED DURING: L mature pollen stage%2C M germinated pollen stage%2C 4 anthesis%2C petal differentiation and expansion stage%3B CONTAINS InterPro DOMAIN/s: F-box domain%…	protein_coding
AT4G30140	1.41547	0.00125236	0.036222	5	AT4G30140	1.44813	4.71906	9.98431	5.26162	6.87826	12.6072	8.20616	AT4G30140		GDSL-like Lipase/Acylhydrolase superfamily protein	Member of the GDSL lipase/esterase family of proteins that functions as cutinase. Expressed in pollen and at the zone of lateral root emergence.	CDEF1
AT1G48590	1.03815	0.0012403	0.0361768	5	AT1G48590	3.42981	6.3843	10.5751	8.6894	8.18532	14.1749	9.30453	AT1G48590	"CAR5,C2-domain ABA-related 5"	Calcium-dependent lipid-binding (CaLB domain) family protein	Calcium-dependent lipid-binding (CaLB domain) family protein%3B CONTAINS InterPro DOMAIN/s: C2 membrane targeting protein (InterPro:IPR018029)%2C C2 calcium/lipid-binding domain%2C CaLB (InterPro:IPR008973)%2C C2 region (InterPro:IPR020477)%2C C2 calcium-dependent membrane targeting (InterPro:IPR000008)%3B BEST Arabidopsis thaliana protein match is: Calcium-dependent lipid-binding (CaLB domain) f…	protein_coding
AT3G46750	1.39079	0.00121643	0.0355308	3	AT3G46750	1.65856	4.38964	6.82035	6.88472	4.87161	13.1717	6.83796	AT3G46750		low-temperature-induced protein	unknown protein%3B Has 2631 Blast hits to 1984 proteins in 271 species: Archae - 6%3B Bacteria - 163%3B Metazoa - 1232%3B Fungi - 253%3B Plants - 141%3B Viruses - 8%3B Other Eukaryotes - 828 (source: NCBI BLink).	protein_coding
AT1G51410	1.57092	0.0012095	0.0354123	1	AT1G51410	1.42178	2.4807	5.34681	3.94331	2.9645	10.853	5.44707	AT1G51410		NAD(P)-binding Rossmann-fold superfamily protein	similar to Eucalyptus gunnii alcohol dehydrogenase of unknown physiological function (GI:1143445)%2C apple tree%2C PIR:T16995%3B NOT a cinnamyl-alcohol dehydrogenase	protein_coding
AT3G26740	-0.616119	0.00121066	0.0354123	10	AT3G26740	359.448	338.952	310.583	232.294	186.039	191.032	303.409	AT3G26740		CCR-like protein	transcripts are differentially regulated at the level of mRNA stability at different times of day controlled by the circadian clock. mRNAs are targets of the mRNA degradation pathway mediated by the downstream (DST) instability determinant.	CCL
AT4G01460	-0.63444	0.00120313	0.035342	5	AT4G01460	8.74729	8.21853	6.52579	5.07771	5.72896	4.55337	6.54883	AT4G01460		basic helix-loop-helix (bHLH) DNA-binding superfamily protein	basic helix-loop-helix (bHLH) DNA-binding superfamily protein%3B FUNCTIONS IN: DNA binding%2C sequence-specific DNA binding transcription factor activity%3B INVOLVED IN: regulation of transcription%3B LOCATED IN: nucleus%3B EXPRESSED IN: 16 plant structures%3B EXPRESSED DURING: 11 growth stages%3B CONTAINS InterPro DOMAIN/s: Helix-loop-helix DNA-binding domain (InterPro:IPR001092)%2C Helix-loop-h…	protein_coding
AT3G27503	1.51184	0.0011763	0.0348008	3	AT3G27503	1.31511	2.74387	3.16567	4.20322	4.44224	6.7647	7.76731	AT3G27503		SCR-like 19	Encodes a member of a family of small%2C secreted%2C cysteine rich proteins with sequence similarity to SCR (S locus cysteine-rich protein).	SCRL19
AT5G03995	-1.95863	0.00114489	0.0341156	3	AT5G03995	3.7708	3.55129	1.10625	1.31358	1.23738	0.532416	0.705011	AT5G03995		hypothetical protein	unknown protein%3B FUNCTIONS IN: molecular_function unknown%3B INVOLVED IN: biological_process unknown%3B LOCATED IN: cellular_component unknown%3B Has 30201 Blast hits to 17322 proteins in 780 species: Archae - 12%3B Bacteria - 1396%3B Metazoa - 17338%3B Fungi - 3422%3B Plants - 5037%3B Viruses - 0%3B Other Eukaryotes - 2996 (source: NCBI BLink).	protein_coding
AT3G24620	1.47612	0.00113686	0.0339289	1	AT3G24620	0.542398	0.953537	1.78219	1.81389	1.42389	3.35743	1.73073	AT3G24620	ATROPGEF8	RHO guanyl-nucleotide exchange factor 8	Encodes a member of KPP-like gene family%2C homolog of KPP (kinase partner protein) gene in tomato. Also a member of the RopGEF (guanine nucleotide exchange factor) family%2C containing the novel PRONE domain (plant-specific Rop nucleotide exchanger)%2C which is exclusively active towards members of the Rop subfamily.	ROPGEF8
AT4G36600	1.02803	0.00113028	0.0338265	3	AT4G36600	2.8219	3.81911	4.98763	6.83151	4.30261	9.06664	6.9174	AT4G36600		Late embryogenesis abundant (LEA) protein	Late embryogenesis abundant (LEA) protein%3B CONTAINS InterPro DOMAIN/s: Late embryogenesis abundant protein%2C group 4 (InterPro:IPR004238)%3B BEST Arabidopsis thaliana protein match is: late embryogenesis abundant domain-containing protein / LEA domain-containing protein (TAIR:AT2G18340.1)%3B Has 1483 Blast hits to 893 proteins in 345 species: Archae - 4%3B Bacteria - 836%3B Metazoa - 93%3B Fun…	protein_coding
AT4G16745	1.06958	0.0011233	0.0337643	5	AT4G16745	4.21947	4.92674	10.554	6.96249	6.07355	15.0919	10.3094	AT4G16745		Exostosin family protein	Exostosin family protein%3B FUNCTIONS IN: molecular_function unknown%3B INVOLVED IN: biological_process unknown%3B LOCATED IN: membrane%3B EXPRESSED IN: 11 plant structures%3B EXPRESSED DURING: L mature pollen stage%2C M germinated pollen stage%2C 4 anthesis%2C C globular stage%2C petal differentiation and expansion stage%3B CONTAINS InterPro DOMAIN/s: Exostosin-like (InterPro:IPR004263)%3B BEST …	protein_coding
AT3G15630	-0.680267	0.00112147	0.0337583	10	AT3G15630	17.0765	16.0358	19.3614	9.13633	8.40383	11.2618	12.5858	AT3G15630		plant/protein	unknown protein%3B FUNCTIONS IN: molecular_function unknown%3B INVOLVED IN: biological_process unknown%3B LOCATED IN: chloroplast%3B EXPRESSED IN: 24 plant structures%3B EXPRESSED DURING: 15 growth stages%3B BEST Arabidopsis thaliana protein match is: unknown protein (TAIR:AT1G52720.1)%3B Has 61 Blast hits to 61 proteins in 13 species: Archae - 0%3B Bacteria - 0%3B Metazoa - 0%3B Fungi - 0%3B Pla…	protein_coding
AT1G77120	0.645572	0.00111117	0.0334972	10	AT1G77120	10.9585	10.7722	14.0606	19.4854	12.4827	18.4383	17.6982	AT1G77120	"ADH,ALCOHOL DEHYDROGENASE,ATADH1,ATADH,ARABIDOPSIS THALIANA ALCOHOL DEHYDROGENASE"	alcohol dehydrogenase 1	Catalyzes the reduction of acetaldehyde using NADH as reductant. Requires zinc for activity. Dimer. Anaerobic response polypeptide (ANP). Fermentation. The protein undergoes thiolation following treatment with the oxidant tert-butylhydroperoxide.	ADH1
AT3G57510	1.75348	0.00110258	0.0333809	1	AT3G57510	0.200684	0.974407	0.802444	2.44047	1.5326	2.29706	1.6676	AT3G57510		Pectin lyase-like superfamily protein	Encodes ADPG1%2C a polygalacturonase protein involved in silique and anther dihiscence. Loss of function mutations have reduced seed set%2C indehiscent fruit and reduced pollen shedding.	ADPG1
AT2G15535	1.64686	0.00110409	0.0333809	5	AT2G15535	1.61896	4.97475	7.74831	8.10672	6.45461	17.4695	9.30623	AT2G15535		low-molecular-weight cysteine-rich 10	low-molecular-weight cysteine-rich 10 (LCR10)%3B FUNCTIONS IN: molecular_function unknown%3B INVOLVED IN: biological_process unknown%3B LOCATED IN: endomembrane system%3B EXPRESSED IN: petal%2C leaf whorl%2C male gametophyte%2C flower%2C pollen tube%3B EXPRESSED DURING: L mature pollen stage%2C M germinated pollen stage%2C 4 anthesis%2C petal differentiation and expansion stage%3B CONTAINS InterP…	LCR10
AT2G35765	1.96978	0.0010796	0.032911	5	AT2G35765	1.17837	4.4983	17.9458	6.20964	7.76172	21.7226	8.81264	AT2G35765		hypothetical protein	unknown protein%3B LOCATED IN: endomembrane system%3B BEST Arabidopsis thaliana protein match is: unknown protein (TAIR:AT1G19500.1)%3B Has 9 Blast hits to 9 proteins in 2 species: Archae - 0%3B Bacteria - 0%3B Metazoa - 0%3B Fungi - 0%3B Plants - 9%3B Viruses - 0%3B Other Eukaryotes - 0 (source: NCBI BLink).	protein_coding
AT5G01015	-0.916011	0.00108123	0.032911	10	AT5G01015	12.2664	11.0306	10.8345	7.71908	4.91048	5.63163	6.51029	AT5G01015		transmembrane protein	unknown protein%3B FUNCTIONS IN: molecular_function unknown%3B INVOLVED IN: biological_process unknown%3B LOCATED IN: endomembrane system%3B EXPRESSED IN: 23 plant structures%3B EXPRESSED DURING: 13 growth stages%3B BEST Arabidopsis thaliana protein match is: unknown protein (TAIR:AT1G65295.1)%3B Has 30201 Blast hits to 17322 proteins in 780 species: Archae - 12%3B Bacteria - 1396%3B Metazoa - 17…	protein_coding
AT4G13450	1.75964	0.00107423	0.0328141	1	AT4G13450	0.42654	0.85698	1.91317	1.85869	1.46584	3.62314	1.74383	AT4G13450		Adenine nucleotide alpha hydrolases-like superfamily protein	Adenine nucleotide alpha hydrolases-like superfamily protein%3B BEST Arabidopsis thaliana protein match is: Adenine nucleotide alpha hydrolases-like superfamily protein (TAIR:AT2G03720.1)%3B Has 132 Blast hits to 132 proteins in 13 species: Archae - 0%3B Bacteria - 0%3B Metazoa - 0%3B Fungi - 0%3B Plants - 132%3B Viruses - 0%3B Other Eukaryotes - 0 (source: NCBI BLink).	protein_coding
AT5G66690	1.00384	0.00107363	0.0328141	3	AT5G66690	3.08277	2.76289	3.62547	5.42118	3.60642	7.1555	7.29319	AT5G66690		UDP-Glycosyltransferase superfamily protein	UGT72E2 is an UDPG:coniferyl alcohol glucosyltransferase which glucosylates sinapyl- and coniferyl aldehydes as well as sinapyl- and coniferyl alcohol. The enzyme is thought to be involved in lignin metabolism. A knockdown mutant line (72E2KD) was obtained using RNAi silencing. A twofold reduction in coniferyl alcohol 4-%3Ci%3EO%3C/i%3E-glucoside and sinapyl alcohol 4-%3Ci%3EO%3C/i%3E-glucoside w…	UGT72E2
AT5G62280	-0.927172	0.00107223	0.0328141	3	AT5G62280	6.61926	4.98715	3.58174	2.3897	3.55433	2.65427	3.63023	AT5G62280		DUF1442 family protein (DUF1442)	Protein of unknown function (DUF1442)%3B CONTAINS InterPro DOMAIN/s: Protein of unknown function DUF1442 (InterPro:IPR009902)%3B BEST Arabidopsis thaliana protein match is: Protein of unknown function (DUF1442) (TAIR:AT2G45360.1)%3B Has 92 Blast hits to 92 proteins in 12 species: Archae - 0%3B Bacteria - 0%3B Metazoa - 0%3B Fungi - 0%3B Plants - 92%3B Viruses - 0%3B Other Eukaryotes - 0 (source: …	protein_coding
AT3G25760	-1.38366	0.00105248	0.0323887	1	AT3G25760	3.24127	2.66819	3.38097	1.04928	0.730562	1.05768	1.7058	AT3G25760	"ERD12,early-responsive to dehydration 12"	allene oxide cyclase 1	encodes allene oxide cyclase. One of four genes in Arabidopsis that encode this enzyme%2C which catalyzes an essential step in jasmonic acid biosynthesis. Gene expression is induced during senescence%2C a process that involves jasmonic acid signalling pathway.	AOC1
AT1G19780	1.11115	0.00104792	0.0322967	1	AT1G19780	0.698179	0.928286	1.735	1.4983	1.43099	2.31951	1.78143	AT1G19780	"ATCNGC8,cyclic nucleotide gated channel 8"	cyclic nucleotide gated channel 8	Encodes a member of the cyclic nucleotide gated channel (CNGC) family that is essential for male reproductive fertility.	CNGC8
AT2G18080	1.46585	0.00104553	0.0322711	1	AT2G18080	0.447546	1.16894	1.96071	2.11653	1.79437	3.18146	1.84459	AT2G18080		Serine carboxypeptidase S28 family protein	embryo sac development arrest 2 (EDA2)%3B FUNCTIONS IN: serine-type peptidase activity%3B INVOLVED IN: proteolysis%2C megagametogenesis%3B LOCATED IN: endomembrane system%3B EXPRESSED IN: male gametophyte%2C flower%2C pollen tube%3B EXPRESSED DURING: L mature pollen stage%2C M germinated pollen stage%2C 4 anthesis%3B CONTAINS InterPro DOMAIN/s: Peptidase S28 (InterPro:IPR008758)%3B BEST Arabidops…	EDA2
AT5G26060	1.2537	0.00103581	0.0320187	5	AT5G26060	7.67868	7.17247	14.6141	11.6723	9.77351	25.7466	23.7092	AT5G26060		Plant self-incompatibility protein S1 family	Plant self-incompatibility protein S1 family%3B FUNCTIONS IN: molecular_function unknown%3B INVOLVED IN: biological_process unknown%3B LOCATED IN: endomembrane system%3B EXPRESSED IN: 9 plant structures%3B EXPRESSED DURING: L mature pollen stage%2C M germinated pollen stage%2C 4 anthesis%2C C globular stage%2C petal differentiation and expansion stage%3B CONTAINS InterPro DOMAIN/s: Plant self-inc…	protein_coding
AT5G22250	-0.76888	0.00102992	0.031932	5	AT5G22250	5.99786	6.31027	4.22728	4.23011	3.01755	3.47901	3.75819	AT5G22250	"AtCAF1b,CCR4- associated factor 1b"	Polynucleotidyl transferase%2C ribonuclease H-like superfamily protein	Encodes one of the homologs of the yeast CCR4-associated factor 1: AT3G44260 (CAF1a)%2C AT5G22250 (CAF1b). Has mRNA deadenylation activity. Also plays a role in plant defense responses.	CAF1b
AT5G46200	1.51334	0.00101584	0.0315904	1	AT5G46200	0.997348	1.90017	2.26003	3.27609	2.23246	6.89921	4.14949	AT5G46200		carboxyl-terminal proteinase-like protein (DUF239)	Protein of Unknown Function (DUF239)%3B FUNCTIONS IN: molecular_function unknown%3B INVOLVED IN: biological_process unknown%3B LOCATED IN: endomembrane system%3B EXPRESSED IN: petal%2C leaf whorl%2C male gametophyte%2C flower%2C pollen tube%3B EXPRESSED DURING: L mature pollen stage%2C M germinated pollen stage%2C 4 anthesis%2C petal differentiation and expansion stage%3B CONTAINS InterPro DOMAIN…	protein_coding
AT4G04930	1.28117	0.0010135	0.0315651	5	AT4G04930	4.14773	7.72176	16.6709	9.40921	9.37192	24.3453	14.6464	AT4G04930		fatty acid desaturase family protein	Encodes a sphingolipid delta4-desaturase%2C involved in sphingolipid biosynthesis. Specifically expressed in floral tissues. Knockout mutants were devoid of sphinga-4%2C8-dienine in floral tissues.	DES-1-LIKE
AT4G37925	-0.592909	0.00101125	0.0315425	10	AT4G37925	28.2246	24.1113	28.0471	18.2559	14.3902	16.4237	20.4685	AT4G37925	"NDH-M,subunit NDH-M of NAD(P)H:plastoquinone dehydrogenase complex"	subunit NDH-M of NAD(P)H:plastoquinone dehydrogenase complex	Encodes subunit NDH-M of NAD(P)H:plastoquinone dehydrogenase complex (Ndh complex) present in the thylakoid membrane of chloroplasts. This subunit is thought to be required for Ndh complex assembly.	NdhM
AT2G42835	1.71928	0.000999343	0.0312346	0	AT2G42835	0.118358	0.554862	0.905365	1.33937	0.922713	1.17649	1.00317	AT2G42835		Natural antisense transcript overlaps with AT2G42830	Potential natural antisense gene%2C locus overlaps with AT2G42830	antisense_long_noncoding_rna
AT5G49070	0.656888	0.000999869	0.0312346	10	AT5G49070	7.98216	10.4016	9.5437	13.0876	12.2564	16.1953	16.5196	AT5G49070		3-ketoacyl-CoA synthase 21	Encodes KCS21%2C a member of the 3-ketoacyl-CoA synthase family involved in the biosynthesis of VLCFA (very long chain fatty acids).	KCS21
AT1G51260	1.65064	0.000962388	0.0306451	1	AT1G51260	0.63326	0.88355	1.54129	2.10349	1.71279	4.16465	1.54356	AT1G51260		lysophosphatidyl acyltransferase 3	ACYL-COA:1-ACYLGLYCEROL-3-PHOSPHATE ACYLTRANSFERASE%2C PUTATIVE SIMILAR TO ACYL-COA:1-ACYLGLYCEROL-3-PHOSPHATE ACYLTRANSFERASE GI:4583544 FROM [BRASSICA NAPUS]	LPAT3
AT1G79915	1.52136	0.000966606	0.0306451	1	AT1G79915	1.29399	0.791245	2.23003	2.16653	2.25567	3.96547	3.5904	AT1G79915		Putative methyltransferase family protein	Putative methyltransferase family protein%3B CONTAINS InterPro DOMAIN/s: Methyltransferase-16%2C putative (InterPro:IPR019410)%3B Has 424 Blast hits to 423 proteins in 116 species: Archae - 0%3B Bacteria - 1%3B Metazoa - 170%3B Fungi - 70%3B Plants - 129%3B Viruses - 0%3B Other Eukaryotes - 54 (source: NCBI BLink).	protein_coding
AT4G34380	1.42244	0.000967213	0.0306451	1	AT4G34380	0.493475	1.04104	2.26487	2.20038	1.36612	2.92082	1.74685	AT4G34380		Transducin/WD40 repeat-like superfamily protein	Transducin/WD40 repeat-like superfamily protein%3B CONTAINS InterPro DOMAIN/s: WD40 repeat 2 (InterPro:IPR019782)%2C WD40 repeat-like-containing domain (InterPro:IPR011046)%2C WD40-repeat-containing domain (InterPro:IPR017986)%2C WD40/YVTN repeat-like-containing domain (InterPro:IPR015943)%2C WD40 repeat (InterPro:IPR001680)%2C WD40 repeat%2C subgroup (InterPro:IPR019781)%2C G-protein beta WD-40 …	protein_coding
AT2G18150	-1.21383	0.000967661	0.0306451	3	AT2G18150	4.23888	3.68282	3.30622	1.62539	1.02073	1.72542	2.47515	AT2G18150		Peroxidase superfamily protein	Peroxidase superfamily protein%3B FUNCTIONS IN: peroxidase activity%2C heme binding%3B INVOLVED IN: response to oxidative stress%2C oxidation reduction%2C response to nematode%3B LOCATED IN: cell wall%3B CONTAINS InterPro DOMAIN/s: Haem peroxidase (InterPro:IPR010255)%2C Plant peroxidase (InterPro:IPR000823)%2C Peroxidases heam-ligand binding site (InterPro:IPR019793)%2C Haem peroxidase%2C plant/…	protein_coding
AT3G25740	-0.807711	0.000966181	0.0306451	3	AT3G25740	5.11325	4.1093	2.59062	2.77594	2.47544	2.54131	2.76786	AT3G25740	"MAP1C,METHIONINE AMINOPEPTIDASE 1C"	methionine aminopeptidase 1C	Encodes a plastid localized methionine aminopeptidase. Formerly called MAP1C%2C now called MAP1B.	MAP1B
AT3G54600	-0.608368	0.000967205	0.0306451	10	AT3G54600	17.1988	18.1997	15.9289	13.8007	9.90343	9.84483	12.9996	AT3G54600		Class I glutamine amidotransferase-like superfamily protein	Class I glutamine amidotransferase-like superfamily protein%3B LOCATED IN: endomembrane system%3B CONTAINS InterPro DOMAIN/s: ThiJ/PfpI (InterPro:IPR002818)%3B BEST Arabidopsis thaliana protein match is: Class I glutamine amidotransferase-like superfamily protein (TAIR:AT2G38860.2)%3B Has 5251 Blast hits to 3173 proteins in 1205 species: Archae - 295%3B Bacteria - 4620%3B Metazoa - 9%3B Fungi - 1…	DJ1F
AT1G73600	0.7345	0.000948753	0.0304189	10	AT1G73600	18.1984	28.3379	26.9845	41.8741	28.0711	45.2051	39.9822	AT1G73600	"NMT,NMT3"	S-adenosyl-L-methionine-dependent methyltransferases superfamily protein	Encodes a S-adenosyl-L-methionine-dependent phosphoethanolamine N-methyltransferase whose expression is responsive to both phosphate (Pi) and phosphite (Phi) in roots.	protein_coding
AT2G45610	2.13373	0.000929871	0.0299063	1	AT2G45610	0.165227	0.954397	1.982	1.96742	2.01102	4.32988	1.52399	AT2G45610		alpha/beta-Hydrolases superfamily protein	alpha/beta-Hydrolases superfamily protein%3B FUNCTIONS IN: hydrolase activity%3B INVOLVED IN: metabolic process%3B LOCATED IN: cellular_component unknown%3B EXPRESSED IN: petal%2C leaf whorl%2C male gametophyte%2C flower%2C pollen tube%3B EXPRESSED DURING: L mature pollen stage%2C M germinated pollen stage%2C 4 anthesis%2C petal differentiation and expansion stage%3B CONTAINS InterPro DOMAIN/s: A…	protein_coding
AT3G22210	-1.01967	0.000925517	0.0298126	5	AT3G22210	7.36435	7.93934	6.93231	3.54948	4.02943	3.08391	4.47767	AT3G22210		transmembrane protein	unknown protein%3B FUNCTIONS IN: molecular_function unknown%3B INVOLVED IN: biological_process unknown%3B LOCATED IN: endomembrane system%3B EXPRESSED IN: 21 plant structures%3B EXPRESSED DURING: 13 growth stages%3B Has 26 Blast hits to 26 proteins in 13 species: Archae - 0%3B Bacteria - 0%3B Metazoa - 0%3B Fungi - 0%3B Plants - 26%3B Viruses - 0%3B Other Eukaryotes - 0 (source: NCBI BLink).	protein_coding
AT3G32925	0.94067	0.000923943	0.0298083	1	AT3G32925	1.55785	1.7932	1.72656	2.53253	3.46999	3.28474	3.59227	AT3G32925		transposable_element_gene	non-LTR retrotransposon family (LINE)%2C has a 3.1e-13 P-value blast match to GB:AAB41224 ORF2 (LINE-element) (Rattus norvegicus)	transposable_element_gene
AT2G22805	1.47239	0.000905378	0.0293187	5	AT2G22805	3.93862	6.38166	10.7348	10.9441	8.12611	23.4213	14.8228	AT2G22805		Defensin-like (DEFL) family protein	Encodes a defensin-like (DEFL) family protein.	protein_coding
AT2G31380	-0.639183	0.000902998	0.0293187	5	AT2G31380	8.41451	10.322	9.96804	6.51326	6.05469	5.80787	5.73424	AT2G31380	"BBX25,B-box domain protein 25"	salt tolerance homologue	a B-box zinc finger protein that interacts with COP1. contains a novel 11 amino acid motif at the C-terminus (also found at the N-terminus of HY5) that is involved in the COP1 interaction.	STH
AT1G12250	-0.588869	0.000903764	0.0293187	10	AT1G12250	23.0338	22.2291	22.5867	16.8292	13.0529	12.9408	17.5057	AT1G12250		Pentapeptide repeat-containing protein	Pentapeptide repeat-containing protein%3B FUNCTIONS IN: molecular_function unknown%3B INVOLVED IN: biological_process unknown%3B LOCATED IN: thylakoid%2C chloroplast thylakoid membrane%2C chloroplast thylakoid lumen%2C chloroplast%3B EXPRESSED IN: 22 plant structures%3B EXPRESSED DURING: 13 growth stages%3B CONTAINS InterPro DOMAIN/s: Pentapeptide repeat (InterPro:IPR001646)%3B BEST Arabidopsis t…	protein_coding
AT3G23080	-0.58684	0.00090593	0.0293187	10	AT3G23080	14.7366	15.3709	17.7592	10.5809	9.18888	8.44331	11.9745	AT3G23080		Polyketide cyclase/dehydrase and lipid transport superfamily protein	Polyketide cyclase/dehydrase and lipid transport superfamily protein%3B CONTAINS InterPro DOMAIN/s: Lipid-binding START (InterPro:IPR002913)%3B BEST Arabidopsis thaliana protein match is: Polyketide cyclase/dehydrase and lipid transport superfamily protein (TAIR:AT4G14500.1)%3B Has 367 Blast hits to 366 proteins in 81 species: Archae - 0%3B Bacteria - 0%3B Metazoa - 183%3B Fungi - 0%3B Plants - 1…	protein_coding
AT4G12890	1.40553	0.000882386	0.028873	3	AT4G12890	2.01605	3.12001	7.90024	3.64438	5.25347	8.56735	9.77988	AT4G12890		Gamma interferon responsive lysosomal thiol (GILT) reductase family protein	Gamma interferon responsive lysosomal thiol (GILT) reductase family protein%3B FUNCTIONS IN: catalytic activity%3B INVOLVED IN: biological_process unknown%3B LOCATED IN: endomembrane system%3B EXPRESSED IN: 9 plant structures%3B EXPRESSED DURING: 4 anthesis%2C C globular stage%2C petal differentiation and expansion stage%2C E expanded cotyledon stage%2C D bilateral stage%3B CONTAINS InterPro DOMA…	protein_coding
AT4G15550	-1.00945	0.000880816	0.0288673	3	AT4G15550	3.64021	4.12171	3.89364	2.53227	2.12033	1.39384	1.69188	AT4G15550		indole-3-acetate beta-D-glucosyltransferase	UDP-glucose:indole-3-acetate beta-D-glucosyltransferase	IAGLU
AT2G13620	1.91835	0.000873769	0.0286818	0	AT2G13620	0.136776	0.687005	1.24327	1.54449	0.932623	2.47193	1.28593	AT2G13620	"ATCHX15,cation/hydrogen exchanger 15"	cation/hydrogen exchanger 15	member of Putative Na+/H+ antiporter family	CHX15
AT3G42880	1.67961	0.000864584	0.0285161	1	AT3G42880	0.249377	1.23171	2.16771	1.97962	1.88462	3.38022	2.25872	AT3G42880		Leucine-rich repeat protein kinase family protein	Leucine-rich repeat protein kinase family protein%3B FUNCTIONS IN: protein serine/threonine kinase activity%2C kinase activity%2C ATP binding%3B INVOLVED IN: transmembrane receptor protein tyrosine kinase signaling pathway%2C protein amino acid phosphorylation%3B LOCATED IN: endomembrane system%3B EXPRESSED IN: male gametophyte%2C flower%2C pollen tube%3B EXPRESSED DURING: L mature pollen stage%2…	PRK3
AT1G33700	-1.25265	0.00085701	0.0283114	1	AT1G33700	2.77864	4.11494	2.84397	1.46742	2.37855	0.848757	1.10569	AT1G33700		Beta-glucosidase%2C GBA2 type family protein	Beta-glucosidase%2C GBA2 type family protein%3B FUNCTIONS IN: catalytic activity%2C glucosylceramidase activity%3B INVOLVED IN: glucosylceramide catabolic process%2C sphingolipid metabolic process%3B LOCATED IN: vacuole%3B EXPRESSED IN: 8 plant structures%3B EXPRESSED DURING: 4 anthesis%2C petal differentiation and expansion stage%3B CONTAINS InterPro DOMAIN/s: Glucosylceramidase (InterPro:IPR006…	protein_coding
AT5G40348	1.72071	0.000834248	0.0277814	1	AT5G40348	0.53509	1.86346	2.49308	5.89254	4.63127	2.0953	3.23697	AT5G40348		Natural antisense transcript overlaps with AT5G40350	Potential natural antisense gene%2C locus overlaps with AT5G40350	antisense_long_noncoding_rna
AT2G43920	-0.907751	0.000830653	0.0277461	3	AT2G43920	4.37682	4.39683	3.38182	2.17666	2.24382	2.08741	2.86916	AT2G43920	ATHOL2	S-adenosyl-L-methionine-dependent methyltransferases superfamily protein	HARMLESS TO OZONE LAYER 2 (HOL2)%3B FUNCTIONS IN: methyltransferase activity%2C thiopurine S-methyltransferase activity%3B INVOLVED IN: metabolic process%3B LOCATED IN: cytoplasm%3B CONTAINS InterPro DOMAIN/s: Thiopurine S-methyltransferase (InterPro:IPR008854)%3B BEST Arabidopsis thaliana protein match is: HARMLESS TO OZONE LAYER 1 (TAIR:AT2G43910.1)%3B Has 1105 Blast hits to 1103 proteins in 42…	HOL2
AT2G37770	1.00905	0.000824191	0.0276693	5	AT2G37770	7.00439	9.68414	8.39845	18.4041	9.30588	21.8922	17.6771	AT2G37770	"AKR4C9,Aldo-keto reductase family 4 member C9"	NAD(P)-linked oxidoreductase superfamily protein	Encodes an NADPH-dependent aldo-keto reductase that can act on a wide variety of substrates in vitro including saturated and unsaturated aldehydes%2C steroids%2C and sugars. GFP-tagged AKR4C9 localizes to the chloroplast where it may play a role in detoxifying reactive carbonyl compounds that threaten to impair the photosynthetic process. Transcript levels for this gene are up-regulated in respon…	ChlAKR
AT5G19610	1.44866	0.000818432	0.0275206	1	AT5G19610	0.489931	0.807666	1.42831	1.46402	1.04331	3.05366	1.52824	AT5G19610		GNOM-like 2	GNOM-like 2 (GNL2)%3B FUNCTIONS IN: ARF guanyl-nucleotide exchange factor activity%3B INVOLVED IN: pollen germination%3B LOCATED IN: intracellular%3B EXPRESSED IN: petal%2C leaf whorl%2C male gametophyte%2C flower%2C pollen tube%3B EXPRESSED DURING: L mature pollen stage%2C M germinated pollen stage%2C 4 anthesis%2C petal differentiation and expansion stage%3B CONTAINS InterPro DOMAIN/s: SEC7-lik…	GNL2
AT4G14540	-0.602578	0.000804015	0.027124	10	AT4G14540	21.0399	20.7498	17.3625	15.5877	13.0053	11.3678	15.2283	AT4G14540		nuclear factor Y%2C subunit B3	nuclear factor Y%2C subunit B3 (NF-YB3)%3B FUNCTIONS IN: sequence-specific DNA binding transcription factor activity%3B INVOLVED IN: regulation of transcription%2C DNA-dependent%3B LOCATED IN: nucleus%2C intracellular%3B EXPRESSED IN: 21 plant structures%3B EXPRESSED DURING: 13 growth stages%3B CONTAINS InterPro DOMAIN/s: Transcription factor%2C CBFA/NFYB%2C DNA topoisomerase (InterPro:IPR003957)…	NF-YB3
AT5G15490	0.61794	0.000794841	0.0268583	10	AT5G15490	38.5521	50.6289	48.6652	81.9906	54.3376	74.5382	63.351	AT5G15490		UDP-glucose 6-dehydrogenase family protein	Encodes one of four UDP-glucose dehydrogenase UGD) genes. Mutation of this gene in combination with UGD2 leads to swollen plant cell walls and severe developmental defects associated with changes in pectic polysaccharides.	UGD3
AT1G66840	-0.858808	0.000791964	0.0268305	3	AT1G66840	4.45885	4.36891	2.38279	2.31494	3.22904	1.82605	2.38734	AT1G66840	"WEB2,WEAK CHLOROPLAST MOVEMENT UNDER BLUE LIGHT 2"	PLASTID MOVEMENT IMPAIRED protein (DUF827)	Encodes a coiled-coil protein WEB2 (weak chloroplast movement under blue light 2%2C also named PMI2/plastid movement impaired 2). Involved in chloroplast avoidance movement under intermediate and high light intensities. WEB2%2C together with another coiled-coil protein WEB1 (AT2G26570)%2C maintains the chloroplast photorelocation movement velocity.	PMI2
AT1G28670	-0.717598	0.000792718	0.0268305	10	AT1G28670	13.6926	14.1418	14.1155	9.48901	10.5916	6.80964	7.03465	AT1G28670		GDSL-like Lipase/Acylhydrolase superfamily protein	Arabidopsis thaliana lipase	ARAB-1
AT4G16880	-0.589629	0.000792282	0.0268305	10	AT4G16880	20.1341	16.5241	16.7828	13.7544	12.8707	11.6962	10.4865	AT4G16880		Leucine-rich repeat (LRR) family protein	Leucine-rich repeat (LRR) family protein%3B BEST Arabidopsis thaliana protein match is: Disease resistance protein (TIR-NBS-LRR class) family (TAIR:AT4G16940.1)%3B Has 2574 Blast hits to 2178 proteins in 46 species: Archae - 0%3B Bacteria - 11%3B Metazoa - 1%3B Fungi - 0%3B Plants - 2558%3B Viruses - 0%3B Other Eukaryotes - 4 (source: NCBI BLink).	protein_coding
AT2G22330	-1.03149	0.000760641	0.0259144	3	AT2G22330	3.85193	4.71075	4.44221	1.28502	2.35242	2.03226	2.71969	AT2G22330		cytochrome P450%2C family 79%2C subfamily B%2C polypeptide 3	Encodes a cytochrome P450. Involved in tryptophan metabolism. Converts Trp to indole-3-acetaldoxime (IAOx)%2C a precursor to IAA and indole glucosinolates.	CYP79B3
AT1G64500	-1.14283	0.000756181	0.0258296	3	AT1G64500	3.86518	4.02534	2.44125	1.25774	2.4034	1.37787	2.12156	AT1G64500		Glutaredoxin family protein	A member of a protein family found in plants and animals that contain conserved C-terminal glutaredoxin-like and putative zinc-binding cysteine-rich domains. It is involved in light stimulated actin bundling and chloroplast movement.	protein_coding
AT2G27500	-0.818356	0.000729062	0.0252124	5	AT2G27500	6.25071	7.4702	4.55284	4.36859	4.73244	2.84856	3.65377	AT2G27500		Glycosyl hydrolase superfamily protein	Glycosyl hydrolase superfamily protein%3B FUNCTIONS IN: cation binding%2C hydrolase activity%2C hydrolyzing O-glycosyl compounds%2C catalytic activity%3B INVOLVED IN: carbohydrate metabolic process%3B LOCATED IN: anchored to plasma membrane%2C nucleus%2C cytoplasm%3B EXPRESSED IN: 23 plant structures%3B EXPRESSED DURING: 13 growth stages%3B CONTAINS InterPro DOMAIN/s: Glycoside hydrolase%2C catal…	protein_coding
AT3G52160	0.766836	0.000723968	0.0250781	10	AT3G52160	15.2666	22.2528	22.1348	34.6499	22.6066	38.4714	32.1709	AT3G52160		3-ketoacyl-CoA synthase 15	Encodes KCS15%2C a member of the 3-ketoacyl-CoA synthase family involved in the biosynthesis of VLCFA (very long chain fatty acids).	KCS15
AT1G47610	0.719375	0.000717663	0.0249853	5	AT1G47610	6.45005	8.4639	4.12093	12.8278	9.58226	13.4785	13.3055	AT1G47610		Transducin/WD40 repeat-like superfamily protein	Transducin/WD40 repeat-like superfamily protein%3B CONTAINS InterPro DOMAIN/s: WD40 repeat 2 (InterPro:IPR019782)%2C WD40 repeat%2C conserved site (InterPro:IPR019775)%2C WD40 repeat (InterPro:IPR001680)%2C G-protein beta WD-40 repeat%2C region (InterPro:IPR020472)%2C WD40 repeat-like-containing domain (InterPro:IPR011046)%2C WD40-repeat-containing domain (InterPro:IPR017986)%2C WD40/YVTN repeat-…	protein_coding
AT2G30766	8.80781	0.000703994	0.0245508	0	AT2G30766	0	0	0.056067	0.190647	0.0769659	1.60285	7.02125	AT2G30766		hypothetical protein	unknown protein%3B FUNCTIONS IN: molecular_function unknown%3B INVOLVED IN: biological_process unknown%3B LOCATED IN: cellular_component unknown%3B Has 30201 Blast hits to 17322 proteins in 780 species: Archae - 12%3B Bacteria - 1396%3B Metazoa - 17338%3B Fungi - 3422%3B Plants - 5037%3B Viruses - 0%3B Other Eukaryotes - 2996 (source: NCBI BLink).	protein_coding
AT4G21850	-1.33927	0.000703084	0.0245508	3	AT4G21850	5.43573	4.12026	8.91737	2.10326	2.78319	1.16101	1.52752	AT4G21850	"ATMSRB9,methionine sulfoxide reductase B9"	methionine sulfoxide reductase B9	methionine sulfoxide reductase B9 (MSRB9)%3B FUNCTIONS IN: peptide-methionine-(S)-S-oxide reductase activity%3B INVOLVED IN: oxidation reduction%3B LOCATED IN: cytosol%3B EXPRESSED IN: 18 plant structures%3B EXPRESSED DURING: 12 growth stages%3B CONTAINS InterPro DOMAIN/s: Methionine sulphoxide reductase B (InterPro:IPR002579)%2C Mss4-like (InterPro:IPR011057)%3B BEST Arabidopsis thaliana protein…	MSRB9
AT1G17380	-0.716664	0.000679289	0.0238501	10	AT1G17380	19.6776	22.3439	16.0505	14.8162	15.8558	9.70297	10.8743	AT1G17380	TIFY11A	jasmonate-zim-domain protein 5	jasmonate-zim-domain protein 5 (JAZ5)%3B CONTAINS InterPro DOMAIN/s: Tify (InterPro:IPR010399)%2C CCT domain-like (InterPro:IPR018467)%3B BEST Arabidopsis thaliana protein match is: jasmonate-zim-domain protein 6 (TAIR:AT1G72450.1)%3B Has 301 Blast hits to 296 proteins in 28 species: Archae - 0%3B Bacteria - 0%3B Metazoa - 0%3B Fungi - 0%3B Plants - 301%3B Viruses - 0%3B Other Eukaryotes - 0 (sou…	JAZ5
AT4G23880	-1.09745	0.000677164	0.0238457	3	AT4G23880	5.1824	4.67089	3.13231	3.0922	1.94188	1.75067	2.46308	AT4G23880		hypothetical protein	unknown protein%3B Has 73 Blast hits to 69 proteins in 22 species: Archae - 0%3B Bacteria - 4%3B Metazoa - 9%3B Fungi - 2%3B Plants - 18%3B Viruses - 0%3B Other Eukaryotes - 40 (source: NCBI BLink).	protein_coding
AT2G30520	-0.668581	0.000672624	0.0237775	10	AT2G30520	13.7248	17.4366	19.512	11.7926	10.9009	8.53032	8.0683	AT2G30520		Phototropic-responsive NPH3 family protein	light inducible root phototropism 2 encoding a signal transducer of the phototropic response in Arabidopsis	RPT2
AT5G37060	1.64113	0.000668372	0.0237031	1	AT5G37060	0.314626	1.26426	2.04634	2.13811	1.81974	3.74621	2.1592	AT5G37060	"ATCHX24,ARABIDOPSIS THALIANA CATION/H+ EXCHANGER 24"	cation/H+ exchanger 24	member of Putative Na+/H+ antiporter family	CHX24
AT3G63010	-0.814821	0.000669372	0.0237031	3	AT3G63010	3.97059	3.56609	3.09943	1.78538	2.08344	2.42368	2.28117	AT3G63010	ATGID1B	alpha/beta-Hydrolases superfamily protein	Encodes a gibberellin (GA) receptor ortholog of the rice GA receptor gene (OsGID1). Has GA-binding activity%2C showing higher affinity to GA4. Interacts with DELLA proteins in vivo in the presence of GA4.	GID1B
AT5G50915	-0.719813	0.0006511	0.0232954	5	AT5G50915	8.355	7.87224	9.04567	4.93418	6.21559	4.11342	4.48161	AT5G50915		basic helix-loop-helix (bHLH) DNA-binding superfamily protein	basic helix-loop-helix (bHLH) DNA-binding superfamily protein%3B FUNCTIONS IN: DNA binding%2C sequence-specific DNA binding transcription factor activity%3B INVOLVED IN: response to gibberellin stimulus%3B LOCATED IN: nucleus%3B EXPRESSED IN: 23 plant structures%3B EXPRESSED DURING: 13 growth stages%3B CONTAINS InterPro DOMAIN/s: Helix-loop-helix DNA-binding domain (InterPro:IPR001092)%2C Helix-l…	protein_coding
AT3G21260	-1.08059	0.000630385	0.0226719	1	AT3G21260	2.92512	2.40422	1.62961	1.24635	1.17405	1.14141	1.49154	AT3G21260		Glycolipid transfer protein (GLTP) family protein	GLYCOLIPID TRANSFER PROTEIN 3 (GLTP3)%3B FUNCTIONS IN: glycolipid transporter activity%2C glycolipid binding%3B INVOLVED IN: glycolipid transport%3B LOCATED IN: cytoplasm%3B EXPRESSED IN: 20 plant structures%3B EXPRESSED DURING: 13 growth stages%3B CONTAINS InterPro DOMAIN/s: Glycolipid transfer protein%2C GLTP (InterPro:IPR014830)%3B BEST Arabidopsis thaliana protein match is: glycolipid transfe…	GLTP3
AT1G11990	1.63563	0.00062334	0.0225583	1	AT1G11990	0.528361	0.985728	2.5982	1.7338	1.60921	4.1379	1.9318	AT1G11990		O-fucosyltransferase family protein	O-fucosyltransferase family protein%3B CONTAINS InterPro DOMAIN/s: GDP-fucose protein O-fucosyltransferase (InterPro:IPR019378)%3B BEST Arabidopsis thaliana protein match is: O-fucosyltransferase family protein (TAIR:AT1G62330.1)%3B Has 811 Blast hits to 808 proteins in 28 species: Archae - 0%3B Bacteria - 0%3B Metazoa - 0%3B Fungi - 0%3B Plants - 811%3B Viruses - 0%3B Other Eukaryotes - 0 (sourc…	protein_coding
AT2G10970	2.2946	0.000618811	0.0224509	1	AT2G10970	0.127052	1.1487	2.98188	3.41199	1.94056	4.70721	2.47046	AT2G10970		Plant invertase/pectin methylesterase inhibitor superfamily protein	Plant invertase/pectin methylesterase inhibitor superfamily protein%3B FUNCTIONS IN: enzyme inhibitor activity%2C pectinesterase inhibitor activity%2C pectinesterase activity%3B INVOLVED IN: biological_process unknown%3B LOCATED IN: endomembrane system%3B EXPRESSED IN: 6 plant structures%3B EXPRESSED DURING: L mature pollen stage%2C M germinated pollen stage%2C 4 anthesis%2C petal differentiation…	protein_coding
AT2G43040	0.653446	0.000616024	0.022389	5	AT2G43040	5.81401	7.51202	8.59964	9.37779	9.60115	13.0247	9.97311	AT2G43040		tetratricopeptide repeat (TPR)-containing protein	encodes a calmodulin-binding protein that is expressed specifically in pollen and is required for pollen development.	NPG1
AT5G02940	-0.633399	0.000606672	0.022088	10	AT5G02940	85.6529	86.5672	73.6835	61.8055	65.4634	39.4212	55.7707	AT5G02940		ion channel POLLUX-like protein%2C putative (DUF1012)	Protein of unknown function (DUF1012)%3B LOCATED IN: chloroplast%2C chloroplast envelope%3B EXPRESSED IN: 21 plant structures%3B EXPRESSED DURING: 13 growth stages%3B CONTAINS InterPro DOMAIN/s: Protein of unknown function DUF1012 (InterPro:IPR010420)%3B BEST Arabidopsis thaliana protein match is: Protein of unknown function (DUF1012) (TAIR:AT5G43745.1)%3B Has 374 Blast hits to 371 proteins in 64…	protein_coding
AT2G36220	-1.33814	0.000601821	0.0219888	3	AT2G36220	3.73861	4.15337	2.01869	1.6492	1.42756	0.914148	2.28063	AT2G36220		hypothetical protein	unknown protein%3B BEST Arabidopsis thaliana protein match is: unknown protein (TAIR:AT3G52710.1)%3B Has 74 Blast hits to 74 proteins in 10 species: Archae - 0%3B Bacteria - 0%3B Metazoa - 0%3B Fungi - 0%3B Plants - 74%3B Viruses - 0%3B Other Eukaryotes - 0 (source: NCBI BLink).	protein_coding
AT5G22420	0.937795	0.000600279	0.0219713	3	AT5G22420	1.45973	2.25779	1.4018	4.46133	3.42838	3.26628	3.11908	AT5G22420		fatty acid reductase 7	fatty acid reductase 7 (FAR7)%3B FUNCTIONS IN: oxidoreductase activity%2C acting on the CH-CH group of donors%2C binding%2C catalytic activity%3B INVOLVED IN: microsporogenesis%2C metabolic process%3B LOCATED IN: cellular_component unknown%3B EXPRESSED IN: petal%2C embryo%2C sepal%2C flower%2C stamen%3B EXPRESSED DURING: 4 anthesis%2C C globular stage%2C petal differentiation and expansion stage%…	FAR7
AT5G41390	2.04645	0.000591563	0.0218066	1	AT5G41390	0.161251	0.688451	1.72406	1.51156	1.19297	2.54999	1.76871	AT5G41390		PLAC8 family protein	PLAC8 family protein%3B CONTAINS InterPro DOMAIN/s: Protein of unknown function Cys-rich (InterPro:IPR006461)%3B BEST Arabidopsis thaliana protein match is: PLAC8 family protein (TAIR:AT1G63830.3)%3B Has 13062 Blast hits to 6664 proteins in 566 species: Archae - 6%3B Bacteria - 1689%3B Metazoa - 5021%3B Fungi - 1579%3B Plants - 2851%3B Viruses - 338%3B Other Eukaryotes - 1578 (source: NCBI BLink).	protein_coding
AT2G33670	1.17633	0.000583405	0.0215443	1	AT2G33670	1.44319	1.83276	2.92558	3.53214	2.2095	4.55217	4.53447	AT2G33670	"ATMLO5,MILDEW RESISTANCE LOCUS O 5"	Seven transmembrane MLO family protein	A member of a large family of seven-transmembrane domain proteins specific to plants%2C homologs of the barley mildew resistance locus o (MLO) protein. The Arabidopsis genome contains 15 genes encoding MLO proteins%2C with localization in plasma membrane. Phylogenetic analysis revealed four clades of closely-related AtMLO genes. ATMLO5 belongs to the clade III%2C with AtMLO7%2C AtMLO8%2C AtMLO9%2…	MLO5
AT5G49730	-0.965113	0.000582432	0.0215443	10	AT5G49730	13.8464	11.5654	12.3538	6.70064	4.34409	5.34231	9.69592	AT5G49730	"ATFRO6,ferric reduction oxidase 6"	ferric reduction oxidase 6	Encodes a plasma membrane-located ferric chelate reductase. Its mRNA is expressed in green aerial tissues (shoot%2C flower and cotyledon) in a light- and cell differentiation-specific manner.	FRO6
AT1G29720	-1.2013	0.000578619	0.0214827	1	AT1G29720	3.25137	1.98194	2.60125	1.5355	1.31082	0.72739	0.991519	AT1G29720		Leucine-rich repeat transmembrane protein kinase	Leucine-rich repeat transmembrane protein kinase%3B FUNCTIONS IN: protein serine/threonine kinase activity%2C protein kinase activity%2C kinase activity%2C ATP binding%3B INVOLVED IN: protein amino acid phosphorylation%3B LOCATED IN: endomembrane system%3B EXPRESSED IN: 15 plant structures%3B EXPRESSED DURING: 9 growth stages%3B CONTAINS InterPro DOMAIN/s: Protein kinase%2C ATP binding site (Inte…	protein_coding
AT5G60010	2.00922	0.000562057	0.0210187	1	AT5G60010	0.102321	0.633863	1.29856	1.36527	1.09072	2.37318	1.10532	AT5G60010	"RbohH,Respiratory burst oxidase homolog H"	ferric reductase-like transmembrane component family protein	ferric reductase-like transmembrane component family protein%3B FUNCTIONS IN: in 8 functions%3B INVOLVED IN: oxidation reduction%3B LOCATED IN: integral to membrane%2C membrane%3B EXPRESSED IN: 7 plant structures%3B EXPRESSED DURING: L mature pollen stage%2C M germinated pollen stage%2C 4 anthesis%2C LP.10 ten leaves visible%2C petal differentiation and expansion stage%3B CONTAINS InterPro DOMAIN…	protein_coding
AT1G52910	0.924759	0.00056042	0.0210083	5	AT1G52910	4.02445	4.69492	6.36456	10.459	7.99337	7.03872	7.70234	AT1G52910		fiber (DUF1218)	Protein of unknown function (DUF1218)%3B FUNCTIONS IN: molecular_function unknown%3B INVOLVED IN: biological_process unknown%3B LOCATED IN: endomembrane system%3B EXPRESSED IN: 20 plant structures%3B EXPRESSED DURING: 13 growth stages%3B CONTAINS InterPro DOMAIN/s: Protein of unknown function DUF1218 (InterPro:IPR009606)%3B BEST Arabidopsis thaliana protein match is: Protein of unknown function (…	protein_coding
AT3G03780	0.778582	0.000560764	0.0210083	10	AT3G03780	35.2153	52.9405	53.4081	83.0376	54.0763	95.4344	70.4408	AT3G03780	"ATMS2,methionine synthase 2"	methionine synthase 2	Encodes a cytosolic methionine synthase%2C involved in methionine regeneration via the activated methyl cycle (or SAM cycle)	MS2
AT3G08860	0.780717	0.000552638	0.0207792	3	AT3G08860	2.836	3.61168	1.65381	5.92903	5.03083	6.67926	4.54249	AT3G08860		PYRIMIDINE 4	Encodes a protein that is predicted to have beta-alanine aminotransferase activity.	PYD4
AT3G13065	0.969119	0.000550444	0.0207344	5	AT3G13065	4.51204	5.63521	9.13741	8.56826	6.71307	14.5276	9.97117	AT3G13065		STRUBBELIG-receptor family 4	STRUBBELIG-receptor family 4 (SRF4)%3B FUNCTIONS IN: protein serine/threonine kinase activity%2C kinase activity%2C ATP binding%3B INVOLVED IN: transmembrane receptor protein tyrosine kinase signaling pathway%2C protein amino acid phosphorylation%3B LOCATED IN: endomembrane system%3B EXPRESSED IN: 7 plant structures%3B EXPRESSED DURING: L mature pollen stage%2C M germinated pollen stage%2C 4 anth…	SRF4
AT1G43630	2.08316	0.000543662	0.0206372	1	AT1G43630	0.178008	0.786817	1.78253	2.12864	1.59732	3.24929	1.20701	AT1G43630		plant/protein (DUF793)	FUNCTIONS IN: molecular_function unknown%3B INVOLVED IN: biological_process unknown%3B LOCATED IN: cellular_component unknown%3B EXPRESSED IN: 10 plant structures%3B EXPRESSED DURING: L mature pollen stage%2C M germinated pollen stage%2C 4 anthesis%2C LP.02 two leaves visible%2C petal differentiation and expansion stage%3B CONTAINS InterPro DOMAIN/s: Protein BYPASS related (InterPro:IPR008511)%3B…	protein_coding
AT2G02140	1.89434	0.000541205	0.0206116	5	AT2G02140	1.03534	4.97752	15.5052	8.5436	7.05963	19.5804	9.58653	AT2G02140	PDF2.6	low-molecular-weight cysteine-rich 72	Predicted to encode a PR (pathogenesis-related) protein. Belongs to the plant defensin (PDF) family with the following members: At1g75830/PDF1.1%2C At5g44420/PDF1.2a%2C At2g26020/PDF1.2b%2C At5g44430/PDF1.2c%2C At2g26010/PDF1.3%2C At1g19610/PDF1.4%2C At1g55010/PDF1.5%2C At2g02120/PDF2.1%2C At2g02100/PDF2.2%2C At2g02130/PDF2.3%2C At1g61070/PDF2.4%2C At5g63660/PDF2.5%2C At2g02140/PDF2.6%2C At5g3833…	LCR72
AT2G36800	-0.867926	0.000538969	0.0205699	5	AT2G36800	6.07904	6.76704	5.31277	4.38449	4.05172	2.62292	3.05817	AT2G36800	"UGT73C5,UDP-GLUCOSYL TRANSFERASE 73C5"	don-glucosyltransferase 1	Encodes a DON-Glucosyltransferase. The UGT73C5 glucosylates both brassinolide and castasterone in the 23-O position. The enzyme is presumably involved in the homeostasis of those steroid hormones hence regulating BR activity. Transgenic plants overexpressing UGT73C5 show a typical BR-deficient phenotype.	DOGT1
AT3G26934	2.05761	0.000529627	0.0202827	1	AT3G26934	0.267889	1.26868	5.50886	2.13304	2.41116	5.74067	2.51861	AT3G26934		hypothetical protein	unknown protein%3B FUNCTIONS IN: molecular_function unknown%3B INVOLVED IN: biological_process unknown%3B LOCATED IN: cellular_component unknown%3B Has 11 Blast hits to 11 proteins in 6 species: Archae - 0%3B Bacteria - 0%3B Metazoa - 3%3B Fungi - 0%3B Plants - 3%3B Viruses - 0%3B Other Eukaryotes - 5 (source: NCBI BLink).	protein_coding
AT3G23810	0.669788	0.000523528	0.0201237	10	AT3G23810	205.972	302.537	332.927	500.399	345.375	426.87	348.314	AT3G23810	"ATSAHH2,S-ADENOSYL-L-HOMOCYSTEINE (SAH) HYDROLASE 2"	S-adenosyl-l-homocysteine (SAH) hydrolase 2	S-adenosyl-l-homocysteine (SAH) hydrolase 2 (SAHH2)%3B FUNCTIONS IN: adenosylhomocysteinase activity%3B INVOLVED IN: one-carbon metabolic process%3B LOCATED IN: plasma membrane%2C vacuole%2C membrane%3B EXPRESSED IN: 33 plant structures%3B EXPRESSED DURING: 15 growth stages%3B CONTAINS InterPro DOMAIN/s: S-adenosyl-L-homocysteine hydrolase (InterPro:IPR000043)%2C S-adenosyl-L-homocysteine hydrola…	SAHH2
AT3G45810	1.49451	0.00050878	0.0196665	0	AT3G45810	0.446944	0.742556	1.02207	1.96851	0.886132	2.31453	1.54271	AT3G45810	"RbohJ,Respiratory burst oxidase homolog J"	ferric reductase-like transmembrane component family protein	ferric reductase-like transmembrane component family protein%3B FUNCTIONS IN: in 8 functions%3B INVOLVED IN: oxidation reduction%3B LOCATED IN: membrane%3B EXPRESSED IN: male gametophyte%2C flower%2C pollen tube%2C leaf%3B EXPRESSED DURING: L mature pollen stage%2C M germinated pollen stage%2C 4 anthesis%3B CONTAINS InterPro DOMAIN/s: Ferredoxin reductase-type FAD-binding domain (InterPro:IPR0179…	protein_coding
AT4G13830	-0.644974	0.000504592	0.0195597	5	AT4G13830	7.11519	6.64119	5.25958	4.93948	4.41227	3.84764	4.44131	AT4G13830	"DJC26,DNA J protein C26"	DNAJ-like 20	DnaJ-like protein (J20)%3B nuclear gene	J20
AT1G13970	1.2472	0.000483974	0.0189415	5	AT1G13970	3.87789	7.28312	15.0244	9.2754	9.01324	21.5695	13.2097	AT1G13970		beta-hexosaminidase (DUF1336)	Protein of unknown function (DUF1336)%3B FUNCTIONS IN: molecular_function unknown%3B INVOLVED IN: N-terminal protein myristoylation%3B EXPRESSED IN: 20 plant structures%3B EXPRESSED DURING: 10 growth stages%3B CONTAINS InterPro DOMAIN/s: Protein of unknown function DUF1336 (InterPro:IPR009769)%3B BEST Arabidopsis thaliana protein match is: Protein of unknown function (DUF1336) (TAIR:AT3G29180.2)%…	protein_coding
AT1G02813	0.799698	0.000482582	0.0189415	10	AT1G02813	45.146	57.7438	64.2473	85.8349	60.3669	107.377	105.205	AT1G02813		pectinesterase (Protein of unknown function%2C DUF538)	Protein of unknown function%2C DUF538%3B INVOLVED IN: biological_process unknown%3B LOCATED IN: endomembrane system%3B EXPRESSED IN: leaf whorl%2C cauline leaf%2C sepal%2C flower%2C seed%3B EXPRESSED DURING: F mature embryo stage%2C petal differentiation and expansion stage%2C E expanded cotyledon stage%3B CONTAINS InterPro DOMAIN/s: Protein of unknown function DUF538 (InterPro:IPR007493)%3B BEST…	protein_coding
AT5G13150	1.15789	0.000479305	0.0188801	3	AT5G13150	1.69271	2.62238	3.36114	3.43077	3.62112	7.03988	5.18568	AT5G13150	"ATEXO70C1,exocyst subunit exo70 family protein C1"	exocyst subunit exo70 family protein C1	A member of EXO70 gene family%2C putative exocyst subunits%2C conserved in land plants. Arabidopsis thaliana contains 23 putative EXO70 genes%2C which can be classified into eight clusters on the phylogenetic tree.	EXO70C1
AT1G58602	-0.668184	0.000469706	0.0186083	10	AT1G58602	14.1764	14.2512	14.6838	10.742	10.043	6.50846	8.55889	AT1G58602		LRR and NB-ARC domains-containing disease resistance protein	LRR and NB-ARC domains-containing disease resistance protein%3B FUNCTIONS IN: ATP binding%3B INVOLVED IN: defense response%2C apoptosis%3B CONTAINS InterPro DOMAIN/s: NB-ARC (InterPro:IPR002182)%2C Disease resistance protein (InterPro:IPR000767)%3B BEST Arabidopsis thaliana protein match is: Disease resistance protein (CC-NBS-LRR class) family (TAIR:AT1G59218.2)%3B Has 17665 Blast hits to 14865 p…	protein_coding
AT4G27710	-0.641441	0.000468793	0.0186078	10	AT4G27710	12.3519	11.908	10.7542	9.18611	7.44081	6.18844	8.36839	AT4G27710		cytochrome P450%2C family 709%2C subfamily B%2C polypeptide 3	member of CYP709B	CYP709B3
AT3G26200	-0.993819	0.000458982	0.0182534	3	AT3G26200	4.92271	5.24313	7.70232	3.54616	2.54779	1.90262	2.24735	AT3G26200		cytochrome P450%2C family 71%2C subfamily B%2C polypeptide 22	putative cytochrome P450	CYP71B22
AT2G34825	2.1674	0.000450765	0.0180461	3	AT2G34825	0.898593	3.61081	8.95663	7.38623	4.38433	19.1273	9.65725	AT2G34825		RALF-like 20	Rapid alkalinization factor (RALF) family protein. Member of a diversely expressed predicted peptide family showing sequence similarity to tobacco Rapid Alkalinization Factor (RALF)%2C and is believed to play an essential role in the physiology of Arabidopsis. Consists of a single exon and is characterized by a conserved C-terminal motif and N-terminal signal peptide.	RALFL20
AT5G02270	0.624436	0.000451153	0.0180461	10	AT5G02270	15.5897	21.1635	23.0373	29.2843	24.8035	33.1883	26.224	AT5G02270	"ATNAP9,ARABIDOPSIS THALIANA NON-INTRINSIC ABC PROTEIN 9,NAP9,non-intrinsic ABC protein 9"	non-intrinsic ABC protein 9	member of NAP subfamily	ABCI20
AT1G52040	-0.601418	0.000450955	0.0180461	10	AT1G52040	215.413	272.167	292.506	160.489	138.23	143.523	201.64	AT1G52040	ATMBP	myrosinase-binding protein 1	Encodes myrosinase-binding protein expressed in flowers.	MBP1
AT1G80470	1.60242	0.000443928	0.0178608	1	AT1G80470	0.905044	2.19458	5.92473	3.79518	2.83022	7.92457	4.29449	AT1G80470		F-box/RNI-like/FBD-like domains-containing protein	F-box/RNI-like/FBD-like domains-containing protein%3B CONTAINS InterPro DOMAIN/s: F-box domain%2C cyclin-like (InterPro:IPR001810)%2C FBD (InterPro:IPR013596)%2C FBD-like (InterPro:IPR006566)%2C F-box domain%2C Skp2-like (InterPro:IPR022364)%2C Leucine-rich repeat 2 (InterPro:IPR013101)%3B BEST Arabidopsis thaliana protein match is: F-box/RNI-like/FBD-like domains-containing protein (TAIR:AT1G169…	protein_coding
AT3G07830	2.00267	0.000440387	0.0178122	10	AT3G07830	9.1531	14.9241	33.2697	31.1807	26.1121	75.2675	60.7298	AT3G07830	"PGA3,polygalacturonase 3"	Pectin lyase-like superfamily protein	Pectin lyase-like superfamily protein%3B FUNCTIONS IN: polygalacturonase activity%3B INVOLVED IN: carbohydrate metabolic process%3B LOCATED IN: plant-type cell wall%3B EXPRESSED IN: 7 plant structures%3B EXPRESSED DURING: L mature pollen stage%2C M germinated pollen stage%2C 4 anthesis%2C petal differentiation and expansion stage%3B CONTAINS InterPro DOMAIN/s: Pectin lyase fold/virulence factor (…	protein_coding
AT3G17980	1.84385	0.000438951	0.0178122	3	AT3G17980	0.74516	2.56652	7.77276	3.524	4.40351	11.0303	4.84744	AT3G17980	"AtC2,Arabidopsis thaliana C2 domain,AtGAP1,homolog of OsGAP1,CAR4,C2-domain ABA-related"	Calcium-dependent lipid-binding (CaLB domain) family protein	Calcium-dependent lipid-binding (CaLB domain) family protein%3B CONTAINS InterPro DOMAIN/s: C2 membrane targeting protein (InterPro:IPR018029)%2C C2 calcium/lipid-binding domain%2C CaLB (InterPro:IPR008973)%2C C2 calcium-dependent membrane targeting (InterPro:IPR000008)%3B BEST Arabidopsis thaliana protein match is: Calcium-dependent lipid-binding (CaLB domain) family protein (TAIR:AT1G48590.2)%3…	C2
AT5G55410	1.73879	0.000441103	0.0178122	1	AT5G55410	0.64134	0.901982	0.668982	1.8848	2.20402	2.89772	3.32547	AT5G55410		Bifunctional inhibitor/lipid-transfer protein/seed storage 2S albumin superfamily protein	Bifunctional inhibitor/lipid-transfer protein/seed storage 2S albumin superfamily protein%3B FUNCTIONS IN: lipid binding%3B INVOLVED IN: lipid transport%3B LOCATED IN: endomembrane system%3B CONTAINS InterPro DOMAIN/s: Bifunctional inhibitor/plant lipid transfer protein/seed storage (InterPro:IPR016140)%2C Plant lipid transfer protein/seed storage/trypsin-alpha amylase inhibitor (InterPro:IPR0036…	protein_coding
AT2G13570	0.675768	0.000439455	0.0178122	10	AT2G13570	9.45886	10.0274	10.7094	14.4506	12.841	17.6103	17.4419	AT2G13570		nuclear factor Y%2C subunit B7	nuclear factor Y%2C subunit B7 (NF-YB7)%3B FUNCTIONS IN: sequence-specific DNA binding transcription factor activity%3B INVOLVED IN: regulation of transcription%2C DNA-dependent%3B LOCATED IN: nucleus%2C intracellular%3B EXPRESSED IN: 8 plant structures%3B EXPRESSED DURING: L mature pollen stage%2C M germinated pollen stage%2C 4 anthesis%2C petal differentiation and expansion stage%3B CONTAINS In…	NF-YB7
AT5G10650	0.648942	0.00044186	0.0178122	5	AT5G10650	4.45155	5.66201	7.07746	8.25838	6.90542	9.27798	7.32056	AT5G10650		RING/U-box superfamily protein	RING/U-box superfamily protein%3B FUNCTIONS IN: zinc ion binding%3B EXPRESSED IN: 19 plant structures%3B EXPRESSED DURING: 14 growth stages%3B CONTAINS InterPro DOMAIN/s: Zinc finger%2C RING-type (InterPro:IPR001841)%2C Zinc finger%2C C3HC4 RING-type (InterPro:IPR018957)%3B BEST Arabidopsis thaliana protein match is: RING/U-box superfamily protein (TAIR:AT5G24870.2)%3B Has 30201 Blast hits to 173…	protein_coding
AT3G60570	2.74344	0.000421643	0.0171645	1	AT3G60570	0.0462207	0.464321	2.41064	1.03048	1.14719	3.09077	1.56703	AT3G60570	"ATEXPB5,expansin B5,ATHEXP BETA 1.3"	expansin B5	member of BETA-EXPANSINS. Naming convention from the Expansin Working Group (Kende et al%2C 2004. Plant Mol Bio)	EXPB5
AT1G54020	-0.597206	0.000417238	0.0170187	10	AT1G54020	85.4389	85.8296	92.2776	67.3925	63.1909	44.5788	51.7004	AT1G54020		GDSL-like Lipase/Acylhydrolase superfamily protein	GDSL-like Lipase/Acylhydrolase superfamily protein%3B FUNCTIONS IN: hydrolase activity%2C acting on ester bonds%2C carboxylesterase activity%3B INVOLVED IN: lipid metabolic process%3B LOCATED IN: vacuole%3B EXPRESSED IN: 16 plant structures%3B EXPRESSED DURING: 10 growth stages%3B CONTAINS InterPro DOMAIN/s: Lipase%2C GDSL (InterPro:IPR001087)%3B BEST Arabidopsis thaliana protein match is: GDSL-l…	protein_coding
AT1G51780	2.22893	0.000412826	0.016872	0	AT1G51780	0.140081	0.316624	0.438356	1.49056	1.2035	0.727855	0.873013	AT1G51780		IAA-amino acid hydrolase ILR1-like 5	encodes a member of the six Arabidopsis IAA-amino acid conjugate hydrolase subfamily and conjugates and is very similar to IAR3.	ILL5
AT5G17300	-1.08041	0.000411364	0.0168634	3	AT5G17300	3.90757	3.41806	3.07778	1.23916	1.4464	1.9697	2.27955	AT5G17300		Homeodomain-like superfamily protein	Myb-like transcription factor that regulates hypocotyl growth by regulating free auxin levels in a time-of-day specific manner.	RVE1
AT5G27300	-0.589342	0.000411801	0.0168634	10	AT5G27300	12.5446	10.4942	9.59279	7.17068	8.97076	6.85801	7.67895	AT5G27300		pentatricopeptide (PPR) repeat-containing protein	pentatricopeptide (PPR) repeat-containing protein%3B CONTAINS InterPro DOMAIN/s: Pentatricopeptide repeat (InterPro:IPR002885)%3B BEST Arabidopsis thaliana protein match is: Tetratricopeptide repeat (TPR)-like superfamily protein (TAIR:AT2G27800.1)%3B Has 17117 Blast hits to 5443 proteins in 174 species: Archae - 1%3B Bacteria - 0%3B Metazoa - 104%3B Fungi - 8%3B Plants - 16744%3B Viruses - 0%3B …	protein_coding
AT2G04965	0.727719	0.000408542	0.0168299	10	AT2G04965	82.8612	86.5044	95.7536	140.775	142.69	154.159	123.938	AT2G04965	AtU49-2	AT2G04965	AT2G04965	small_nucleolar_rna
AT1G35612	-0.769117	0.000407391	0.0168161	10	AT1G35612	12.5495	10.352	8.14159	6.41052	5.69775	6.73043	8.08817	AT1G35612		transposable_element_gene	pseudogene of Ulp1 protease family protein	transposable_element_gene
AT5G10090	1.74147	0.00040562	0.0167764	1	AT5G10090	0.27692	0.706166	0.977665	1.25204	1.15908	2.63712	1.52934	AT5G10090		Tetratricopeptide repeat (TPR)-like superfamily protein	Encodes one of the 36 carboxylate clamp (CC)-tetratricopeptide repeat (TPR) proteins (Prasad 2010%2C Pubmed ID: 20856808) with potential to interact with Hsp90/Hsp70 as co-chaperones.	TPR13
AT4G11485	1.42869	0.000404093	0.0167468	5	AT4G11485	2.20099	5.39496	14.8771	8.38658	7.98411	14.5588	10.0079	AT4G11485		low-molecular-weight cysteine-rich 11	Encodes a member of a family of small%2Csecreted%2C cysteine rich protein with sequence similarity to the PCP (pollen coat protein) gene family.	LCR11
AT1G57590	1.97284	0.000399091	0.016606	1	AT1G57590	0.128422	0.516035	1.17212	1.17128	1.04204	1.53763	1.31257	AT1G57590		Pectinacetylesterase family protein	Pectinacetylesterase family protein%3B CONTAINS InterPro DOMAIN/s: Pectinacetylesterase (InterPro:IPR004963)%3B BEST Arabidopsis thaliana protein match is: Pectinacetylesterase family protein (TAIR:AT5G26670.1)%3B Has 541 Blast hits to 533 proteins in 91 species: Archae - 0%3B Bacteria - 38%3B Metazoa - 118%3B Fungi - 0%3B Plants - 298%3B Viruses - 0%3B Other Eukaryotes - 87 (source: NCBI BLink).	protein_coding
AT5G09470	0.81033	0.000394576	0.0164845	5	AT5G09470	4.51936	4.25111	3.94274	8.66018	7.9617	8.24204	5.94037	AT5G09470		dicarboxylate carrier 3	Encodes one of the mitochondrial dicarboxylate carriers (DIC): DIC1 (AT2G22500)%2C DIC2 (AT4G24570)%2C DIC3 (AT5G09470).	DIC3
AT3G48740	-0.606494	0.000393328	0.0164656	10	AT3G48740	29.9972	29.9401	30.5239	20.8797	15.4617	19.5267	23.012	AT3G48740		Nodulin MtN3 family protein	Encodes a member of the SWEET sucrose efflux transporter family proteins.	SWEET11
AT2G32885	1.67242	0.00038947	0.0163704	3	AT2G32885	1.07651	2.70357	5.27141	4.51523	3.53966	10.9438	5.12866	AT2G32885		Rapid alkalinization factor (RALF) family protein	Encodes a Rapid ALkalinization Factor (RALF) family protein	protein_coding
AT5G36910	-1.99423	0.000376127	0.0160048	1	AT5G36910	1.95506	2.02351	4.01685	0.660417	0.508996	0.535358	0.295377	AT5G36910		thionin 2.2	Encodes a thionin that is expressed at a low basal level in seedlings and shows circadian variation. Predicted to encode a PR (pathogenesis-related) protein. Belongs to the plant thionin (PR-13) family with the following members: At1g66100%2C At5g36910%2C At1g72260%2C At2g15010%2C At1g12663%2C At1g12660.	THI2.2
AT3G28340	-1.1694	0.000370345	0.0158238	1	AT3G28340	2.71318	3.49989	2.28339	1.31227	1.4716	1.75523	0.983799	AT3G28340	"GolS8,galactinol synthase 8"	galacturonosyltransferase-like 10	Encodes a protein with putative galacturonosyltransferase activity.	GATL10
AT3G16150	0.796546	0.000360033	0.0154792	10	AT3G16150	14.9763	16.8612	14.5968	33.8594	25.8914	31.8263	19.206	AT3G16150		N-terminal nucleophile aminohydrolases (Ntn hydrolases) superfamily protein	Encodes an asparaginase that catalyzes the degradation of L-asparagine to L-aspartic acid and ammonia.	ASPGB1
AT1G02040	1.20773	0.000351409	0.0152032	5	AT1G02040	5.02793	5.92335	8.62981	9.03256	8.50857	19.7434	13.3544	AT1G02040		C2H2-type zinc finger family protein	C2H2-type zinc finger family protein%3B FUNCTIONS IN: sequence-specific DNA binding transcription factor activity%2C zinc ion binding%2C nucleic acid binding%3B LOCATED IN: intracellular%3B CONTAINS InterPro DOMAIN/s: Zinc finger%2C C2H2-like (InterPro:IPR015880)%2C Zinc finger%2C C2H2-type (InterPro:IPR007087)%3B BEST Arabidopsis thaliana protein match is: C2H2-like zinc finger protein (TAIR:AT2…	protein_coding
AT1G69940	0.853682	0.000351316	0.0152032	10	AT1G69940	119.237	130.503	177.907	166.458	164.583	297.764	275.186	AT1G69940		Pectin lyase-like superfamily protein	Encodes a protein with pectin methylesterase activity. The protein expression was shown to be highly restricted to the pollen grain (no detection in any other tissues or in the pollen grains' surrounding cells of the anthers.	PPME1
AT2G37900	-1.03309	0.000348968	0.015161	1	AT2G37900	3.38279	2.28771	2.58301	1.27714	1.68849	1.21874	1.3669	AT2G37900		Major facilitator superfamily protein	Major facilitator superfamily protein%3B FUNCTIONS IN: transporter activity%3B INVOLVED IN: oligopeptide transport%3B LOCATED IN: membrane%3B EXPRESSED IN: 15 plant structures%3B EXPRESSED DURING: 7 growth stages%3B CONTAINS InterPro DOMAIN/s: PTR2 family proton/oligopeptide symporter%2C conserved site (InterPro:IPR018456)%2C Oligopeptide transporter (InterPro:IPR000109)%2C Major facilitator supe…	protein_coding
AT1G14100	0.965049	0.00034803	0.0151521	3	AT1G14100	1.83214	2.67396	2.63228	4.6242	3.59695	4.74815	4.65348	AT1G14100		fucosyltransferase 8	member of Glycosyltransferase Family- 37. FUT8 was previously associated to AT1G14110	FUT8
AT2G44300	0.764503	0.000345709	0.0150828	10	AT2G44300	6.82751	9.07773	8.27383	15.0589	11.0224	14.8344	13.2157	AT2G44300		Bifunctional inhibitor/lipid-transfer protein/seed storage 2S albumin superfamily protein	Bifunctional inhibitor/lipid-transfer protein/seed storage 2S albumin superfamily protein%3B FUNCTIONS IN: lipid binding%3B INVOLVED IN: lipid transport%3B LOCATED IN: plasma membrane%2C anchored to membrane%3B EXPRESSED IN: 21 plant structures%3B EXPRESSED DURING: 13 growth stages%3B CONTAINS InterPro DOMAIN/s: Bifunctional inhibitor/plant lipid transfer protein/seed storage (InterPro:IPR016140)…	protein_coding
AT1G31990	1.81785	0.000332571	0.014602	1	AT1G31990	0.488529	0.899732	2.59039	1.85653	1.55451	3.86274	2.51688	AT1G31990		transmembrane protein	unknown protein%3B Has 35333 Blast hits to 34131 proteins in 2444 species: Archae - 798%3B Bacteria - 22429%3B Metazoa - 974%3B Fungi - 991%3B Plants - 531%3B Viruses - 0%3B Other Eukaryotes - 9610 (source: NCBI BLink).	protein_coding
AT2G42170	-1.08854	0.000332397	0.014602	1	AT2G42170	3.26608	2.38858	2.07137	1.13858	1.57139	1.13333	1.48509	AT2G42170		Actin family protein	Actin family protein%3B FUNCTIONS IN: structural constituent of cytoskeleton%2C ATP binding%3B INVOLVED IN: biological_process unknown%3B LOCATED IN: actin cytoskeleton%3B EXPRESSED IN: vascular bundle%3B CONTAINS InterPro DOMAIN/s: Actin%2C conserved site (InterPro:IPR004001)%2C Actin/actin-like (InterPro:IPR004000)%3B BEST Arabidopsis thaliana protein match is: Actin-like ATPase superfamily pro…	protein_coding
AT3G09930	1.22608	0.000326727	0.0144374	3	AT3G09930	2.12163	3.46792	4.95127	4.95605	4.70287	9.09856	7.42247	AT3G09930		GDSL-like Lipase/Acylhydrolase superfamily protein	GDSL-like Lipase/Acylhydrolase superfamily protein%3B FUNCTIONS IN: lipase activity%2C hydrolase activity%2C acting on ester bonds%2C carboxylesterase activity%3B INVOLVED IN: lipid metabolic process%3B LOCATED IN: endomembrane system%3B EXPRESSED IN: petal%2C leaf whorl%2C flower%2C carpel%3B EXPRESSED DURING: 4 anthesis%2C petal differentiation and expansion stage%3B CONTAINS InterPro DOMAIN/s:…	protein_coding
AT5G64040	-0.599951	0.000323475	0.0143243	10	AT5G64040	273.979	286.713	364.294	231.108	153.446	162.293	194.317	AT5G64040		photosystem I reaction center subunit PSI-N%2C chloroplast%2C putative / PSI-N%2C putative (PSAN)	Encodes the only subunit of photosystem I located entirely in the thylakoid lumen. May be involved in the interaction between plastocyanin and the photosystem I complex. Phosphorylation of this protein is dependent on calcium.	PSAN
AT3G10930	-2.00462	0.000317159	0.0141051	1	AT3G10930	1.6991	2.908	1.11591	0.446409	0.720878	0.625526	0.502003	AT3G10930		hypothetical protein	unknown protein%3B FUNCTIONS IN: molecular_function unknown%3B INVOLVED IN: biological_process unknown%3B LOCATED IN: mitochondrion%3B EXPRESSED IN: 18 plant structures%3B EXPRESSED DURING: 9 growth stages%3B Has 1 Blast hits to 1 proteins in 1 species: Archae - 0%3B Bacteria - 0%3B Metazoa - 0%3B Fungi - 0%3B Plants - 1%3B Viruses - 0%3B Other Eukaryotes - 0 (source: NCBI BLink).	protein_coding
AT3G26165	-1.51488	0.00031428	0.0140452	1	AT3G26165	1.50542	1.65772	1.5401	0.557426	0.635634	0.366252	0.663961	AT3G26165		pseudogene	putative cytochrome P450.	CYP71B18
AT1G69523	-0.657742	0.000315134	0.0140452	5	AT1G69523	9.62967	8.56696	6.80997	5.9131	5.57007	5.53081	6.10312	AT1G69523		S-adenosyl-L-methionine-dependent methyltransferases superfamily protein	S-adenosyl-L-methionine-dependent methyltransferases superfamily protein%3B FUNCTIONS IN: methyltransferase activity%3B INVOLVED IN: metabolic process%3B LOCATED IN: chloroplast%3B EXPRESSED IN: 20 plant structures%3B EXPRESSED DURING: 13 growth stages%3B CONTAINS InterPro DOMAIN/s: Methyltransferase type 11 (InterPro:IPR013216)%3B BEST Arabidopsis thaliana protein match is: S-adenosyl-L-methioni…	protein_coding
AT1G67105	-1.9501	0.000312336	0.0140111	1	AT1G67105	2.93319	2.74103	3.77115	0.553021	0.455822	1.17118	0.748214	AT1G67105		other_RNA	other_RNA	other_rna
AT3G50800	-1.15514	0.000311328	0.0140111	10	AT3G50800	16.5733	12.0341	11.3431	5.83416	9.88119	4.57173	5.45071	AT3G50800		hypothetical protein	unknown protein%3B FUNCTIONS IN: molecular_function unknown%3B INVOLVED IN: N-terminal protein myristoylation%3B LOCATED IN: cellular_component unknown%3B BEST Arabidopsis thaliana protein match is: unknown protein (TAIR:AT5G66580.1)%3B Has 249 Blast hits to 249 proteins in 14 species: Archae - 0%3B Bacteria - 0%3B Metazoa - 0%3B Fungi - 0%3B Plants - 249%3B Viruses - 0%3B Other Eukaryotes - 0 (s…	protein_coding
AT1G28270	1.20681	0.000299307	0.0136638	10	AT1G28270	9.82312	12.259	27.2187	18.7692	14.4996	38.0873	30.7231	AT1G28270	AtRALF4	ralf-like 4	Member of a diversely expressed predicted peptide family showing sequence similarity to tobacco Rapid Alkalinization Factor (RALF)%2C and is believed to play an essential role in the physiology of Arabidopsis. Consists of a single exon and is characterized by a conserved C-terminal motif and N-terminal signal peptide.	RALFL4
AT1G78980	2.11051	0.000295044	0.0135392	0	AT1G78980	0.105006	0.464139	0.89816	0.915149	0.801917	1.84083	1.36119	AT1G78980		STRUBBELIG-receptor family 5	STRUBBELIG-receptor family 5 (SRF5)%3B FUNCTIONS IN: protein serine/threonine kinase activity%2C kinase activity%2C ATP binding%3B INVOLVED IN: transmembrane receptor protein tyrosine kinase signaling pathway%2C protein amino acid phosphorylation%3B LOCATED IN: endomembrane system%3B EXPRESSED IN: 7 plant structures%3B EXPRESSED DURING: L mature pollen stage%2C M germinated pollen stage%2C 4 anth…	SRF5
AT5G06870	-2.00959	0.000293355	0.0135392	10	AT5G06870	73.8139	85.2188	98.4466	28.0045	28.2204	9.70656	13.2285	AT5G06870	"ATPGIP2,ARABIDOPSIS POLYGALACTURONASE INHIBITING PROTEIN 2"	polygalacturonase inhibiting protein 2	Encodes a polygalacturonase inhibiting protein involved in plant defense response. PGIPs inhibit the activity of pectin degrading enzymes such as those produced by fungal pathogens. PGIP2 is induced by fungal infection and methyl jasmonate.Suppressed in the proton sensitive stop1-mutant%2C but the transcription level was recovered by transformation of STOP2. Knockout mutant showed severe damage i…	PGIP2
AT5G15030	2.35815	0.000289922	0.0134129	1	AT5G15030	0.455919	1.46561	3.61432	2.31013	3.56884	8.73416	5.09175	AT5G15030		paired amphipathic helix Sin3-like protein	Paired amphipathic helix (PAH2) superfamily protein%3B FUNCTIONS IN: molecular_function unknown%3B INVOLVED IN: regulation of transcription%2C DNA-dependent%3B LOCATED IN: cytosol%2C nucleus%3B EXPRESSED IN: cultured cell%3B CONTAINS InterPro DOMAIN/s: Paired amphipathic helix (InterPro:IPR003822)%3B BEST Arabidopsis thaliana protein match is: SIN3-like 1 (TAIR:AT3G01320.1)%3B Has 744 Blast hits …	protein_coding
AT5G37970	3.60984	0.000280931	0.0130554	0	AT5G37970	0.0492342	0.0989186	0.410849	1.04777	0.704991	0.889805	0.981879	AT5G37970		S-adenosyl-L-methionine-dependent methyltransferase superfamily protein	S-adenosyl-L-methionine-dependent methyltransferases superfamily protein%3B FUNCTIONS IN: S-adenosylmethionine-dependent methyltransferase activity%2C methyltransferase activity%3B INVOLVED IN: biological_process unknown%3B EXPRESSED IN: 6 plant structures%3B EXPRESSED DURING: M germinated pollen stage%2C 4 anthesis%2C petal differentiation and expansion stage%3B CONTAINS InterPro DOMAIN/s: SAM d…	protein_coding
AT2G29670	0.59443	0.00027794	0.0129455	10	AT2G29670	15.0426	16.0828	15.1753	25.9585	23.8167	25.9823	18.3854	AT2G29670		Tetratricopeptide repeat (TPR)-like superfamily protein	Tetratricopeptide repeat (TPR)-like superfamily protein%3B FUNCTIONS IN: binding%3B LOCATED IN: chloroplast%3B EXPRESSED IN: 23 plant structures%3B EXPRESSED DURING: 15 growth stages%3B CONTAINS InterPro DOMAIN/s: Tetratricopeptide-like helical (InterPro:IPR011990)%2C Tetratricopeptide repeat-containing (InterPro:IPR013026)%2C Tetratricopeptide repeat (InterPro:IPR019734)%3B BEST Arabidopsis thal…	protein_coding
AT5G08775	2.24555	0.000272973	0.0127429	1	AT5G08775	0.453093	1.66894	5.98654	3.29067	2.9556	9.14406	4.74393	AT5G08775		AT5G08775	AT5G08775	long_noncoding_rna
AT5G13490	0.618805	0.000270722	0.0126664	10	AT5G13490	25.9022	28.9781	38.1803	42.429	34.644	52.1846	39.5471	AT5G13490		ADP/ATP carrier 2	Encodes mitochondrial ADP/ATP carrier	AAC2
AT3G28740	-2.39588	0.000259832	0.0122227	0	AT3G28740	0.805751	1.1467	0.875499	0.238159	0.160245	0.242704	0.100432	AT3G28740		Cytochrome P450 superfamily protein	Encodes a member of the cytochrome p450 family. Expression is upregulated in response to cis-jasmonate treatment. Overexpression induces synthesis of volatile compounds that affect chemical ecology and insect interactions.	CYP81D11
AT5G39493	1.25209	0.000260058	0.0122227	10	AT5G39493	15.236	19.1685	36.326	32.6447	21.7473	63.2012	46.5182	AT5G39493		Plant self-incompatibility protein S1 family	Plant self-incompatibility protein S1 family%3B LOCATED IN: endomembrane system%3B CONTAINS InterPro DOMAIN/s: Plant self-incompatibility S1 (InterPro:IPR010264)%3B BEST Arabidopsis thaliana protein match is: Plant self-incompatibility protein S1 family (TAIR:AT1G09245.1)%3B Has 30201 Blast hits to 17322 proteins in 780 species: Archae - 12%3B Bacteria - 1396%3B Metazoa - 17338%3B Fungi - 3422%3B…	protein_coding
ATCG01210	0.674941	0.000257535	0.0121594	10	ATCG01210	8.45055	7.80283	37.2846	14.9775	14.2459	11.3082	11.4744	ATCG01210		rRNA	chloroplast-encoded 16S ribosomal RNA	RRN16S.2
AT1G67540	1.89526	0.000255949	0.0121122	1	AT1G67540	0.345631	0.694423	1.9829	2.05779	1.48474	2.73287	1.46475	AT1G67540		transmembrane protein	unknown protein%3B Has 18 Blast hits to 18 proteins in 7 species: Archae - 0%3B Bacteria - 0%3B Metazoa - 0%3B Fungi - 0%3B Plants - 18%3B Viruses - 0%3B Other Eukaryotes - 0 (source: NCBI BLink).	protein_coding
AT2G30240	2.24912	0.000251613	0.0119618	1	AT2G30240	0.0561621	0.564189	0.898267	1.30903	1.108	2.18227	1.30672	AT2G30240		Cation/hydrogen exchanger family protein	Encodes a plasma membrane localized potassium transporter.	ATCHX13
AT4G38190	1.43462	0.000248257	0.0118841	3	AT4G38190	0.943894	2.39926	4.86321	3.95659	3.04445	7.10787	3.99299	AT4G38190	"ATCSLD4,ARABIDOPSIS THALIANA CELLULOSE SYNTHASE-LIKE D4"	cellulose synthase like D4	encodes a gene similar to cellulose synthase	CSLD4
AT1G25560	-1.08323	0.000247759	0.0118841	5	AT1G25560	8.6566	6.7671	8.13944	4.57162	4.5101	3.1951	2.30996	AT1G25560	"AtTEM1,EDF1,ETHYLENE RESPONSE DNA BINDING FACTOR 1"	AP2/B3 transcription factor family protein	Encodes a member of the RAV transcription factor family that contains AP2 and B3 binding domains. Involved in the regulation of flowering under long days. Loss of function results in early flowering. Overexpression causes late flowering and repression of expression of FT. Novel transcriptional regulator involved in ethylene signaling. Promoter bound by EIN3. EDF1 in turn%2C binds to promoter elem…	TEM1
ATCG00920	0.674975	0.000244812	0.0117738	10	ATCG00920	8.45055	7.80283	37.4346	14.9775	14.2116	11.3082	11.5102	ATCG00920		rRNA	chloroplast-encoded 16S ribosomal RNA	RRN16S.1
AT5G28141	2.3863	0.000238898	0.011543	0	AT5G28141	0.253761	0.109252	0.37814	0.734744	0.968969	1.04827	1.0483	AT5G28141		transposable_element_gene	hAT-like transposase family (hobo/Ac/Tam3)%2C has a 5.0e-54 P-value blast match to GB:CAA38906 Tam3-transposase (hAT-element) (Antirrhinum majus)	transposable_element_gene
AT4G22240	0.793986	0.000235993	0.0114293	10	AT4G22240	126.178	192.568	200.467	323.548	197.387	310.353	276.045	AT4G22240	"FBN1b,fibrillin 1b"	Plastid-lipid associated protein PAP / fibrillin family protein	Plastid-lipid associated protein PAP / fibrillin family protein%3B FUNCTIONS IN: structural molecule activity%3B INVOLVED IN: biological_process unknown%3B LOCATED IN: thylakoid%2C thylakoid lumen%2C chloroplast thylakoid membrane%2C chloroplast%2C plastoglobule%3B EXPRESSED IN: fruit%2C guard cell%2C leaf%3B EXPRESSED DURING: seedling growth%3B CONTAINS InterPro DOMAIN/s: Plastid lipid-associate…	protein_coding
AT4G21490	1.48415	0.000233169	0.0113457	1	AT4G21490	1.07642	2.00821	2.91397	3.68808	2.59337	6.85524	4.14009	AT4G21490		NAD(P)H dehydrogenase B3	NAD(P)H dehydrogenase B3 (NDB3)%3B FUNCTIONS IN: NADH dehydrogenase activity%3B INVOLVED IN: oxidation reduction%3B EXPRESSED IN: 10 plant structures%3B EXPRESSED DURING: 4 anthesis%2C petal differentiation and expansion stage%3B CONTAINS InterPro DOMAIN/s: FAD-dependent pyridine nucleotide-disulphide oxidoreductase (InterPro:IPR013027)%2C EF-HAND 2 (InterPro:IPR018249)%2C Pyridine nucleotide-dis…	NDB3
AT4G39780	-0.973939	0.0002303	0.0112591	3	AT4G39780	3.92603	4.14317	4.75709	2.12997	2.11998	2.04263	1.93765	AT4G39780		Integrase-type DNA-binding superfamily protein	encodes a member of the DREB subfamily A-6 of ERF/AP2 transcription factor family. The protein contains one AP2 domain. There are 8 members in this subfamily including RAP2.4.	protein_coding
AT2G44840	-0.968102	0.000228704	0.0112076	5	AT2G44840	7.3704	6.96857	3.31642	3.31962	4.36866	2.82951	4.17907	AT2G44840	"ATERF13,ETHYLENE-RESPONSIVE ELEMENT BINDING FACTOR 13,EREBP"	ethylene-responsive element binding factor 13	encodes a member of the ERF (ethylene response factor) subfamily B-3 of ERF/AP2 transcription factor family. The protein contains one AP2 domain. There are 18 members in this subfamily including ATERF-1%2C ATERF-2%2C AND ATERF-5.	ERF13
AT5G11440	1.97591	0.0002277	0.0111849	3	AT5G11440	0.666038	3.24983	7.39406	6.65318	4.40522	12.6821	7.11579	AT5G11440	"IPD1,INCREASED POLYPLOIDY LEVEL IN DARKNESS 1"	CTC-interacting domain 5	Interacts with PAB (poly A binding protein) in yeast two hybrid experiments. Contains PAM2 motif%2C a PABC interacting domain.	CID5
AT1G13650	-1.64085	0.000223103	0.0110322	1	AT1G13650	1.62634	1.9284	1.72425	0.37826	0.381768	0.722773	0.797563	AT1G13650		hypothetical protein	BEST Arabidopsis thaliana protein match is: 18S pre-ribosomal assembly protein gar2-related (TAIR:AT2G03810.4)%3B Has 3688 Blast hits to 1629 proteins in 255 species: Archae - 22%3B Bacteria - 222%3B Metazoa - 684%3B Fungi - 292%3B Plants - 62%3B Viruses - 14%3B Other Eukaryotes - 2392 (source: NCBI BLink).	protein_coding
AT5G51720	-1.00501	0.000223524	0.0110322	10	AT5G51720	56.7912	52.2664	49.6041	34.6628	33.4097	24.9748	15.8303	AT5G51720	At-NEET	2 iron%2C 2 sulfur cluster binding protein	Encodes a protein with biochemical%2C structural%2C and biophysical characteristics of a NEET protein. It plays a key role in plant development%2C senescence%2C reactive oxygen homeostasis%2C and Fe metabolism.	NEET
AT4G15430	-0.885622	0.000219371	0.0109265	1	AT4G15430	2.87	2.47912	2.13563	1.38939	1.44839	1.27195	1.69522	AT4G15430		ERD (early-responsive to dehydration stress) family protein	ERD (early-responsive to dehydration stress) family protein%3B FUNCTIONS IN: molecular_function unknown%3B INVOLVED IN: biological_process unknown%3B LOCATED IN: endomembrane system%2C membrane%3B EXPRESSED IN: 20 plant structures%3B EXPRESSED DURING: 13 growth stages%3B CONTAINS InterPro DOMAIN/s: Protein of unknown function DUF221 (InterPro:IPR003864)%3B BEST Arabidopsis thaliana protein match …	protein_coding
AT3G16120	-1.03883	0.000212598	0.0106839	5	AT3G16120	10.737	8.85011	9.90746	4.18493	6.04464	3.7317	5.1473	AT3G16120		Dynein light chain type 1 family protein	Dynein light chain type 1 family protein%3B FUNCTIONS IN: microtubule motor activity%3B INVOLVED IN: microtubule-based process%3B LOCATED IN: microtubule associated complex%3B EXPRESSED IN: 12 plant structures%3B EXPRESSED DURING: 6 growth stages%3B CONTAINS InterPro DOMAIN/s: Dynein light chain%2C type 1/2 (InterPro:IPR001372)%3B BEST Arabidopsis thaliana protein match is: RHO guanyl-nucleotide …	protein_coding
AT3G15020	0.624892	0.000212851	0.0106839	10	AT3G15020	31.2195	39.6366	43.0553	55.2409	43.5256	62.0259	58.1083	AT3G15020		Lactate/malate dehydrogenase family protein	Lactate/malate dehydrogenase family protein%3B FUNCTIONS IN: malate dehydrogenase activity%2C copper ion binding%3B INVOLVED IN: defense response to bacterium%3B LOCATED IN: mitochondrion%2C apoplast%2C membrane%3B EXPRESSED IN: 26 plant structures%3B EXPRESSED DURING: 16 growth stages%3B CONTAINS InterPro DOMAIN/s: Lactate/malate dehydrogenase%2C N-terminal (InterPro:IPR001236)%2C Lactate/malate…	mMDH2
AT4G18190	0.735121	0.000208494	0.0105545	10	AT4G18190	10.053	14.7322	15.6355	20.2293	17.0952	23.0853	22.2405	AT4G18190	"ATPUP6,purine permease 6"	purine permease 6	Member of a family of proteins related to PUP1%2C a purine transporter. May be involved in the transport of purine and purine derivatives such as cytokinins%2C across the plasma membrane.	PUP6
AT4G21480	0.818907	0.000207541	0.0105453	5	AT4G21480	4.74323	5.11787	11.9477	6.8363	8.11673	9.65187	10.2302	AT4G21480		sugar transporter protein 12	Putative sugar transporter. Expressed in nematode-induced root syncytia.	STP12
AT3G55980	-0.681579	0.000203193	0.0103754	5	AT3G55980	9.65456	12.0024	7.53506	6.13527	7.88094	7.17008	5.85398	AT3G55980	ATSZF1	salt-inducible zinc finger 1	salt-inducible zinc finger 1 (SZF1)%3B CONTAINS InterPro DOMAIN/s: Zinc finger%2C CCCH-type (InterPro:IPR000571)%2C Ankyrin repeat-containing domain (InterPro:IPR020683)%2C Ankyrin repeat (InterPro:IPR002110)%3B BEST Arabidopsis thaliana protein match is: zinc finger (CCCH-type) family protein (TAIR:AT2G40140.2)%3B Has 1623 Blast hits to 1414 proteins in 181 species: Archae - 2%3B Bacteria - 49%3…	SZF1
AT5G11070	-0.917377	0.000200131	0.0102443	10	AT5G11070	32.0333	35.7173	24.942	14.9074	12.6329	20.5809	23.73	AT5G11070		hypothetical protein	unknown protein%3B Has 1807 Blast hits to 1807 proteins in 277 species: Archae - 0%3B Bacteria - 0%3B Metazoa - 736%3B Fungi - 347%3B Plants - 385%3B Viruses - 0%3B Other Eukaryotes - 339 (source: NCBI BLink).	protein_coding
AT4G28940	1.67779	0.000198187	0.0101986	1	AT4G28940	0.385475	0.668865	0.767624	1.34948	1.70608	2.15333	1.53751	AT4G28940		Phosphorylase superfamily protein	Phosphorylase superfamily protein%3B FUNCTIONS IN: catalytic activity%3B INVOLVED IN: nucleoside metabolic process%3B LOCATED IN: endomembrane system%3B EXPRESSED IN: hypocotyl%2C root%2C flower%3B EXPRESSED DURING: 4 anthesis%3B CONTAINS InterPro DOMAIN/s: Nucleoside phosphorylase (InterPro:IPR000845)%2C Nucleoside phosphorylase%2C family 1 (InterPro:IPR018017)%3B BEST Arabidopsis thaliana prote…	protein_coding
AT1G10682	-0.814807	0.000198251	0.0101986	10	AT1G10682	51.6303	52.5569	61.3443	35.0619	36.8192	22.9136	23.9138	AT1G10682		AT1G10682	AT1G10682	other_rna
AT1G79910	1.11422	0.000191433	0.00992187	10	AT1G79910	7.8434	8.55546	11.6006	11.8634	12.2927	23.8547	23.0838	AT1G79910		Regulator of Vps4 activity in the MVB pathway protein	Regulator of Vps4 activity in the MVB pathway protein%3B CONTAINS InterPro DOMAIN/s: Protein of unknown function DUF292%2C eukaryotic (InterPro:IPR005061)%3B BEST Arabidopsis thaliana protein match is: Regulator of Vps4 activity in the MVB pathway protein (TAIR:AT4G32350.1)%3B Has 592 Blast hits to 592 proteins in 162 species: Archae - 0%3B Bacteria - 3%3B Metazoa - 147%3B Fungi - 112%3B Plants -…	protein_coding
AT5G45630	-1.07102	0.000188837	0.00981195	5	AT5G45630	11.2676	8.64832	6.20676	4.42629	6.46577	4.11852	3.97661	AT5G45630		senescence regulator (Protein of unknown function%2C DUF584)	CONTAINS InterPro DOMAIN/s: Protein of unknown function DUF584 (InterPro:IPR007608)%3B BEST Arabidopsis thaliana protein match is: AtS40-3 (TAIR:AT4G18980.1)%3B Has 158 Blast hits to 158 proteins in 19 species: Archae - 0%3B Bacteria - 0%3B Metazoa - 0%3B Fungi - 0%3B Plants - 158%3B Viruses - 0%3B Other Eukaryotes - 0 (source: NCBI BLink).	protein_coding
AT1G09350	1.39228	0.000186298	0.00972887	1	AT1G09350	1.14446	1.74195	1.66406	5.30691	2.94646	4.23074	2.69737	AT1G09350	"AtGolS3,galactinol synthase 3"	galactinol synthase 3	Predicted to encode a galactinol synthase	GolS3
AT5G19190	-1.08546	0.000184914	0.00972594	3	AT5G19190	3.35588	4.19443	4.59952	1.93769	1.56453	1.7631	1.86771	AT5G19190		hypothetical protein	unknown protein%3B BEST Arabidopsis thaliana protein match is: unknown protein (TAIR:AT3G06070.1)%3B Has 1807 Blast hits to 1807 proteins in 277 species: Archae - 0%3B Bacteria - 0%3B Metazoa - 736%3B Fungi - 347%3B Plants - 385%3B Viruses - 0%3B Other Eukaryotes - 339 (source: NCBI BLink).	protein_coding
AT4G31620	-0.811077	0.000182385	0.00962175	10	AT4G31620	15.1723	14.5637	13.2073	10.1501	10.2571	6.8308	6.73003	AT4G31620	"REM36,reproductive meristem 36"	Transcriptional factor B3 family protein	Transcriptional factor B3 family protein%3B FUNCTIONS IN: DNA binding%2C sequence-specific DNA binding transcription factor activity%3B INVOLVED IN: regulation of transcription%2C DNA-dependent%3B LOCATED IN: cellular_component unknown%3B CONTAINS InterPro DOMAIN/s: Transcriptional factor B3 (InterPro:IPR003340)%3B BEST Arabidopsis thaliana protein match is: Transcriptional factor B3 family prote…	protein_coding
AT5G67190	-1.04265	0.000180242	0.00953455	3	AT5G67190	4.23398	4.42695	4.32633	2.014	2.47457	1.95205	1.98172	AT5G67190		DREB and EAR motif protein 2	encodes a member of the DREB subfamily A-5 of ERF/AP2 transcription factor family. The protein contains one AP2 domain. There are 16 members in this subfamily including RAP2.1%2C RAP2.9 and RAP2.10.	DEAR2
AT5G54270	-0.655674	0.000173843	0.00931367	10	AT5G54270	578.078	642.692	834.67	457.992	301.242	347.146	446.087	AT5G54270		light-harvesting chlorophyll B-binding protein 3	Lhcb3 protein is a component of the main light harvesting chlorophyll a/b-protein complex of Photosystem II (LHC II).	LHCB3
AT2G33775	1.38909	0.000171679	0.00926976	10	AT2G33775	5.4103	10.3266	24.3234	13.9263	13.4283	31.1917	24.0072	AT2G33775		ralf-like 19	Member of a diversely expressed predicted peptide family showing sequence similarity to tobacco Rapid Alkalinization Factor (RALF)%2C and is believed to play an essential role in the physiology of Arabidopsis. Consists of a single exon and is characterized by a conserved C-terminal motif and N-terminal signal peptide.	RALFL19
AT1G69490	-2.10158	0.000168684	0.00913349	1	AT1G69490	2.86923	3.87181	1.56345	0.824562	0.613207	0.270886	1.45188	AT1G69490	"ANAC029,Arabidopsis NAC domain containing protein 29,ATNAP,NAC-LIKE, ACTIVATED BY AP3/PI"	NAC-like%2C activated by AP3/PI	Encodes a member of the NAC transcription factor gene family. It is expressed in floral primordia and upregulated by AP3 and PI. Its expression is associated with leaf senescence.	NAP
AT4G35180	1.58948	0.000168713	0.00913349	3	AT4G35180	1.26077	2.9997	7.82146	4.8865	4.34965	11.193	5.24929	AT4G35180		LYS/HIS transporter 7	LYS/HIS transporter 7 (LHT7)%3B CONTAINS InterPro DOMAIN/s: Amino acid transporter%2C transmembrane (InterPro:IPR013057)%3B BEST Arabidopsis thaliana protein match is: Transmembrane amino acid transporter family protein (TAIR:AT1G47670.1)%3B Has 1572 Blast hits to 1571 proteins in 189 species: Archae - 0%3B Bacteria - 36%3B Metazoa - 144%3B Fungi - 199%3B Plants - 1047%3B Viruses - 0%3B Other Euk…	LHT7
AT1G72460	1.83679	0.000164273	0.00896349	1	AT1G72460	0.446614	1.12164	2.28273	1.62935	2.13171	4.80261	2.64979	AT1G72460		Leucine-rich repeat protein kinase family protein	Leucine-rich repeat protein kinase family protein%3B FUNCTIONS IN: protein serine/threonine kinase activity%2C kinase activity%2C ATP binding%3B INVOLVED IN: transmembrane receptor protein tyrosine kinase signaling pathway%2C protein amino acid phosphorylation%3B LOCATED IN: endomembrane system%3B EXPRESSED IN: 9 plant structures%3B EXPRESSED DURING: L mature pollen stage%2C M germinated pollen s…	protein_coding
AT3G61190	-1.37596	0.000161181	0.00888859	3	AT3G61190	3.40845	3.77028	1.8376	1.24193	2.08385	1.10743	1.10745	AT3G61190		BON association protein 1	Encodes a protein with a C2 domain that binds to BON1 in yeast two hybrid analyses. Its ability to bind to phospholipids is enhanced by calcium ions. Involved in maintaining cell homeostasis.	BAP1
AT1G12080	-0.676729	0.00015739	0.00872609	10	AT1G12080	236.14	278.913	295.329	204.868	166.145	143.736	130.893	AT1G12080		Vacuolar calcium-binding protein-like protein	Vacuolar calcium-binding protein-related%3B Has 7161 Blast hits to 3135 proteins in 433 species: Archae - 55%3B Bacteria - 867%3B Metazoa - 2008%3B Fungi - 476%3B Plants - 327%3B Viruses - 233%3B Other Eukaryotes - 3195 (source: NCBI BLink).	protein_coding
AT1G68520	-0.897894	0.000155628	0.00865158	10	AT1G68520	19.3813	16.3827	17.3529	9.48826	9.32899	6.5723	13.0747	AT1G68520		B-box type zinc finger protein with CCT domain-containing protein	B-box type zinc finger protein with CCT domain%3B FUNCTIONS IN: sequence-specific DNA binding transcription factor activity%2C zinc ion binding%3B INVOLVED IN: regulation of transcription%3B LOCATED IN: intracellular%3B EXPRESSED IN: 21 plant structures%3B EXPRESSED DURING: 13 growth stages%3B CONTAINS InterPro DOMAIN/s: CCT domain (InterPro:IPR010402)%2C Zinc finger%2C B-box (InterPro:IPR000315)…	BBX14
AT5G28030	-0.815953	0.000148561	0.00831423	3	AT5G28030	4.64658	5.34989	4.82472	3.13922	2.63304	2.33909	3.27931	AT5G28030		L-cysteine desulfhydrase 1	L-cysteine desulfhydrase 1 (DES1)%3B FUNCTIONS IN: pyridoxal phosphate binding%2C cysteine synthase activity%2C catalytic activity%3B INVOLVED IN: cysteine biosynthetic process from serine%2C cysteine biosynthetic process%2C metabolic process%3B EXPRESSED IN: 11 plant structures%3B EXPRESSED DURING: LP.04 four leaves visible%2C 4 anthesis%2C LP.02 two leaves visible%2C petal differentiation and e…	DES1
AT1G75190	-0.773853	0.000148756	0.00831423	10	AT1G75190	24.9866	19.0485	15.6381	12.4003	15.0694	10.1711	13.9713	AT1G75190		hypothetical protein	unknown protein%3B Has 7306 Blast hits to 3858 proteins in 279 species: Archae - 15%3B Bacteria - 134%3B Metazoa - 3314%3B Fungi - 546%3B Plants - 228%3B Viruses - 207%3B Other Eukaryotes - 2862 (source: NCBI BLink).	protein_coding
AT3G21790	-0.715532	0.000147526	0.00829032	5	AT3G21790	8.8583	7.36884	6.54912	4.66173	5.04406	4.55007	5.54779	AT3G21790		UDP-Glycosyltransferase superfamily protein	UDP-Glycosyltransferase superfamily protein%3B FUNCTIONS IN: transferase activity%2C transferring hexosyl groups%2C UDP-glycosyltransferase activity%3B INVOLVED IN: metabolic process%3B LOCATED IN: cellular_component unknown%3B EXPRESSED IN: 20 plant structures%3B EXPRESSED DURING: 13 growth stages%3B CONTAINS InterPro DOMAIN/s: UDP-glucuronosyl/UDP-glucosyltransferase (InterPro:IPR002213)%3B BES…	protein_coding
AT4G39670	1.77525	0.000139275	0.00791267	5	AT4G39670	1.27031	3.30032	7.95039	5.7708	5.10151	13.8145	6.63924	AT4G39670		Glycolipid transfer protein (GLTP) family protein	Glycolipid transfer protein (GLTP) family protein%3B FUNCTIONS IN: glycolipid transporter activity%2C glycolipid binding%3B INVOLVED IN: glycolipid transport%3B LOCATED IN: cytoplasm%3B EXPRESSED IN: 16 plant structures%3B EXPRESSED DURING: 10 growth stages%3B CONTAINS InterPro DOMAIN/s: Glycolipid transfer protein%2C GLTP (InterPro:IPR014830)%3B BEST Arabidopsis thaliana protein match is: Glycol…	protein_coding
AT1G54570	0.698808	0.000137726	0.00784619	10	AT1G54570	15.3689	19.8169	20.0493	34.58	23.344	30.5888	25.9169	AT1G54570		Esterase/lipase/thioesterase family protein	Encodes a protein with phytyl ester synthesis and diacylglycerol acyltransferase activities that is involved in the deposition of free phytol and free fatty acids in the form of phytyl esters in chloroplasts%2C a process involved in maintaining the integrity of the photosynthetic membrane during abiotic stress and senescence.	PES1
AT2G21330	-0.625936	0.000136795	0.00781471	10	AT2G21330	181.24	190.636	211.663	139.041	95.9512	108.9	138.879	AT2G21330	AtFBA1	fructose-bisphosphate aldolase 1	fructose-bisphosphate aldolase 1 (FBA1)%3B FUNCTIONS IN: fructose-bisphosphate aldolase activity%2C catalytic activity%3B INVOLVED IN: response to cadmium ion%2C pentose-phosphate shunt%3B LOCATED IN: in 8 components%3B EXPRESSED IN: 25 plant structures%3B EXPRESSED DURING: 15 growth stages%3B CONTAINS InterPro DOMAIN/s: Aldolase-type TIM barrel (InterPro:IPR013785)%2C Fructose-bisphosphate aldol…	FBA1
AT4G27657	-1.85114	0.000136152	0.00779953	3	AT4G27657	3.83509	4.91021	2.58848	0.685847	1.8664	0.95133	1.34971	AT4G27657		hypothetical protein	unknown protein%3B FUNCTIONS IN: molecular_function unknown%3B INVOLVED IN: biological_process unknown%3B LOCATED IN: endomembrane system%3B EXPRESSED IN: 15 plant structures%3B EXPRESSED DURING: 9 growth stages%3B BEST Arabidopsis thaliana protein match is: unknown protein (TAIR:AT5G54145.1)%3B Has 30201 Blast hits to 17322 proteins in 780 species: Archae - 12%3B Bacteria - 1396%3B Metazoa - 173…	protein_coding
AT1G60270	-0.947583	0.000134012	0.00773237	5	AT1G60270	6.38147	5.70812	5.80545	3.48448	3.92212	2.68581	2.46977	AT1G60270		beta glucosidase 6	beta glucosidase 6 (BGLU6)%3B FUNCTIONS IN: cation binding%2C hydrolase activity%2C hydrolyzing O-glycosyl compounds%2C catalytic activity%3B INVOLVED IN: carbohydrate metabolic process%3B LOCATED IN: endomembrane system%3B EXPRESSED IN: 16 plant structures%3B EXPRESSED DURING: 10 growth stages%3B CONTAINS InterPro DOMAIN/s: Glycoside hydrolase%2C family 1 (InterPro:IPR001360)%2C Glycoside hydrol…	BGLU6
AT5G61700	1.2144	0.000132956	0.00771833	1	AT5G61700	1.52659	1.76289	3.39312	2.44345	2.95545	5.26012	4.62362	AT5G61700	"ATATH16,ARABIDOPSIS THALIANA ABC2 HOMOLOG 16,ATH16,ABC2 homolog 16"	ABC2 homolog 16	member of ATH subfamily	ABCA12
AT4G27654	-2.07249	0.000132081	0.00769421	3	AT4G27654	4.6849	7.63469	2.06332	0.633021	2.18643	1.88155	1.14194	AT4G27654		transmembrane protein	unknown protein%3B FUNCTIONS IN: molecular_function unknown%3B INVOLVED IN: biological_process unknown%3B LOCATED IN: endomembrane system%3B EXPRESSED IN: 17 plant structures%3B EXPRESSED DURING: 9 growth stages%3B Has 30201 Blast hits to 17322 proteins in 780 species: Archae - 12%3B Bacteria - 1396%3B Metazoa - 17338%3B Fungi - 3422%3B Plants - 5037%3B Viruses - 0%3B Other Eukaryotes - 2996 (sou…	protein_coding
AT1G19380	-0.965264	0.00013126	0.00766796	5	AT1G19380	8.50668	6.98089	4.7491	3.58182	4.51777	3.84351	3.94255	AT1G19380		sugar%2C putative (DUF1195)	Protein of unknown function (DUF1195)%3B CONTAINS InterPro DOMAIN/s: Protein of unknown function DUF1195 (InterPro:IPR010608)%3B BEST Arabidopsis thaliana protein match is: Protein of unknown function (DUF1195) (TAIR:AT4G36660.1)%3B Has 67 Blast hits to 67 proteins in 15 species: Archae - 0%3B Bacteria - 0%3B Metazoa - 0%3B Fungi - 0%3B Plants - 67%3B Viruses - 0%3B Other Eukaryotes - 0 (source: …	protein_coding
AT5G04390	1.27581	0.000129961	0.00761355	1	AT5G04390	1.04201	1.36398	2.20677	2.75191	2.41142	3.88055	2.61334	AT5G04390		C2H2-type zinc finger family protein	C2H2-type zinc finger family protein%3B FUNCTIONS IN: zinc ion binding%2C nucleic acid binding%3B INVOLVED IN: biological_process unknown%3B LOCATED IN: intracellular%3B EXPRESSED IN: petal%2C leaf whorl%2C male gametophyte%2C flower%2C pollen tube%3B EXPRESSED DURING: L mature pollen stage%2C M germinated pollen stage%2C 4 anthesis%2C petal differentiation and expansion stage%3B CONTAINS InterPr…	protein_coding
AT5G61690	1.66011	0.00012724	0.00751808	1	AT5G61690	0.40275	1.14634	1.85548	2.14276	1.56991	3.54844	2.54348	AT5G61690	"ATATH15,ARABIDOPSIS THALIANA ABC2 HOMOLOG 15,ATH15,ABC2 homolog 15"	ABC2 homolog 15	member of ATH subfamily	ABCA11
AT1G54280	1.07901	0.000122618	0.00730762	1	AT1G54280	1.5546	1.72609	3.26758	2.97317	2.41016	4.87984	3.61317	AT1G54280		ATPase E1-E2 type family protein / haloacid dehalogenase-like hydrolase family protein	ATPase E1-E2 type family protein / haloacid dehalogenase-like hydrolase family protein%3B FUNCTIONS IN: zinc ion binding%2C ATPase activity%2C coupled to transmembrane movement of ions%2C phosphorylative mechanism%3B INVOLVED IN: metabolic process%2C phospholipid transport%2C ATP biosynthetic process%3B LOCATED IN: integral to membrane%2C membrane%3B EXPRESSED IN: 8 plant structures%3B EXPRESSED …	protein_coding
AT1G56220	-0.687907	0.000120807	0.00722048	10	AT1G56220	116.192	111.777	105.971	68.5779	56.8662	65.7294	92.312	AT1G56220		Dormancy/auxin associated family protein	Dormancy/auxin associated family protein%3B CONTAINS InterPro DOMAIN/s: Dormancyauxin associated (InterPro:IPR008406)%3B BEST Arabidopsis thaliana protein match is: Dormancy/auxin associated family protein (TAIR:AT1G54070.1)%3B Has 196 Blast hits to 195 proteins in 36 species: Archae - 0%3B Bacteria - 0%3B Metazoa - 1%3B Fungi - 0%3B Plants - 194%3B Viruses - 0%3B Other Eukaryotes - 1 (source: NC…	protein_coding
AT3G13662	-0.804869	0.000120293	0.00721061	10	AT3G13662	39.7734	42.4035	36.6067	26.2781	27.7315	17.2658	23.0378	AT3G13662		Disease resistance-responsive (dirigent-like protein) family protein	Disease resistance-responsive (dirigent-like protein) family protein%3B FUNCTIONS IN: molecular_function unknown%3B INVOLVED IN: lignan biosynthetic process%2C defense response%3B LOCATED IN: endomembrane system%3B EXPRESSED IN: 11 plant structures%3B EXPRESSED DURING: 6 growth stages%3B CONTAINS InterPro DOMAIN/s: Plant disease resistance response protein (InterPro:IPR004265)%3B BEST Arabidopsis…	protein_coding
AT4G29470	1.84741	0.000119915	0.00720884	3	AT4G29470	0.88751	2.46492	5.28229	4.70862	3.73776	9.71828	5.98664	AT4G29470		Phospholipase A2 family protein	Encodes one of the four Arabidopsis phospholipase PLA2 parologs: AT2G06925 (PLA2-ALPHA)%2C AT2G19690 (PLA2-BETA)%2C AT4G29460 (PLA2-GAMMA) and AT4G29470 (PLA2-DELTA). Involved in pollen development and germination and tube growth.	PLA2-DELTA
AT2G27080	-1.83249	0.000110833	0.00670181	1	AT2G27080	2.18156	2.36012	0.787703	0.382636	0.680829	0.53075	0.962173	AT2G27080		Late embryogenesis abundant (LEA) hydroxyproline-rich glycoprotein family	Late embryogenesis abundant (LEA) hydroxyproline-rich glycoprotein family%3B CONTAINS InterPro DOMAIN/s: Late embryogenesis abundant protein%2C group 2 (InterPro:IPR004864)%3B BEST Arabidopsis thaliana protein match is: Late embryogenesis abundant (LEA) hydroxyproline-rich glycoprotein family (TAIR:AT5G21130.1)%3B Has 1062 Blast hits to 1061 proteins in 28 species: Archae - 0%3B Bacteria - 0%3B M…	protein_coding
AT3G47430	-0.734993	0.000109357	0.006632	10	AT3G47430	11.937	12.2939	11.6667	7.21747	7.32544	6.34516	8.30207	AT3G47430		peroxin 11B	member of the peroxin11 (PEX11) gene family%2C located on the peroxisome membrane%2C controls peroxisome proliferation.	PEX11B
AT1G42550	-0.757998	0.000102319	0.00628897	10	AT1G42550	15.6177	14.5509	9.79993	9.73284	10.4328	6.39488	9.19444	AT1G42550		plastid movement impaired1	Encodes a plant-specific protein of unknown function that appears to be conserved among angiosperms.	PMI1
AT4G15440	-0.653696	0.000102258	0.00628897	10	AT4G15440	136.649	133.674	88.197	87.6904	102.2	64.5134	89.887	AT4G15440	CYP74B2	hydroperoxide lyase 1	Encodes a hydroperoxide lyase. Also a member of the CYP74B cytochrome p450 family. In the ecotype Columbia (Col) the gene contains a 10-nucleotide deletion in its first exon that causes it to code for a truncated protein that results in a non-functional hydroperoxide lyase.	HPL1
AT1G76080	-0.587878	0.000101989	0.00628897	10	AT1G76080	47.7424	48.0363	53.4133	38.4232	28.5744	28.3078	32.4009	AT1G76080	"ATCDSP32,ARABIDOPSIS THALIANA CHLOROPLASTIC DROUGHT-INDUCED STRESS PROTEIN OF 32 KD"	chloroplastic drought-induced stress protein of 32 kD	Encodes a thioredoxin localized in chloroplast stroma. Known as CDSP32 (CHLOROPLASTIC DROUGHT-INDUCED STRESS PROTEIN OF 32 KD).	CDSP32
AT4G27450	-1.51027	9.67526e-05	0.00608159	3	AT4G27450	3.45151	3.54609	4.25486	0.715448	1.46021	1.06327	1.68173	AT4G27450		aluminum induced protein with YGL and LRDR motifs	Aluminium induced protein with YGL and LRDR motifs%3B FUNCTIONS IN: molecular_function unknown%3B INVOLVED IN: biological_process unknown%3B LOCATED IN: cytosol%2C nucleus%2C plasma membrane%3B EXPRESSED IN: 25 plant structures%3B EXPRESSED DURING: 14 growth stages%3B BEST Arabidopsis thaliana protein match is: Aluminium induced protein with YGL and LRDR motifs (TAIR:AT3G15450.1)%3B Has 30201 Bla…	protein_coding
AT4G11760	1.11206	9.65776e-05	0.00608159	10	AT4G11760	51.457	61.9585	94.813	93.3529	75.6399	171.623	150.415	AT4G11760		low-molecular-weight cysteine-rich 17	Encodes a member of a family of small%2Csecreted%2C cysteine rich protein with sequence similarity to the PCP (pollen coat protein) gene family.	LCR17
AT5G61420	-0.69862	9.58033e-05	0.00607734	10	AT5G61420	21.5385	21.8003	14.7518	14.1121	16.5521	11.3107	11.5355	AT5G61420	"AtMYB28,HAG1,HIGH ALIPHATIC GLUCOSINOLATE 1,PMG1,PRODUCTION OF METHIONINE-DERIVED GLUCOSINOLATE 1"	myb domain protein 28	Encodes a nuclear localized member of the MYB transcription factor family. Involved in positive regulation of aliphatic glucosinolate biosynthesis.Expression is induced by touch%2C wounding and glucose.	MYB28
AT1G79250	1.47474	9.24614e-05	0.00588339	3	AT1G79250	0.894365	2.23462	2.94226	4.11342	3.21805	6.17539	3.91028	AT1G79250		AGC kinase 1.7	AGC kinase 1.7 (AGC1.7)%3B CONTAINS InterPro DOMAIN/s: Protein kinase%2C catalytic domain (InterPro:IPR000719)%2C Serine/threonine-protein kinase domain (InterPro:IPR002290)%2C Serine/threonine-protein kinase-like domain (InterPro:IPR017442)%2C Protein kinase-like domain (InterPro:IPR011009)%2C Serine/threonine-protein kinase%2C active site (InterPro:IPR008271)%3B BEST Arabidopsis thaliana protei…	AGC1.7
AT1G73500	-1.02743	9.04487e-05	0.00577309	10	AT1G73500	16.2954	15.8497	11.92	9.7263	10.2167	5.67796	5.9901	AT1G73500	ATMKK9	MAP kinase kinase 9	member of MAP Kinase Kinase family. Autophosphorylates and also phosphorylates MPK3 and MPK6. Independently involved in ethylene and calmalexin biosynthesis. Induces transcription of ACS2%2C ACS6%2C ERF1%2C ERF2%2C ERF5%2C ERF6%2C CYP79B2%2C CYP79B3%2C CYP71A13 and PAD3.	MKK9
AT2G24762	0.662521	8.96237e-05	0.00573814	10	AT2G24762	12.2106	11.6607	12.3175	21.5402	18.9475	16.1651	19.0905	AT2G24762	"AtGDU4,glutamine dumper 4"	glutamine dumper 4	Encodes a member of the GDU (glutamine dumper) family proteins involved in amino acid export: At4g31730 (GDU1)%2C At4g25760 (GDU2)%2C At5g57685 (GDU3)%2C At2g24762 (GDU4)%2C At5g24920 (GDU5)%2C At3g30725 (GDU6) and At5g38770 (GDU7).	GDU4
AT1G14520	0.948801	8.73351e-05	0.00560897	10	AT1G14520	5.61442	8.87242	7.05507	16.5365	10.8759	15.8137	12.8011	AT1G14520		myo-inositol oxygenase 1	Encodes MIOX1. Belongs to myo-inositol oxygenase gene family.	MIOX1
AT1G54620	1.55237	8.68918e-05	0.00559789	5	AT1G54620	2.9604	3.10611	7.41117	6.66679	5.08683	12.1273	11.7423	AT1G54620		Plant invertase/pectin methylesterase inhibitor superfamily protein	Plant invertase/pectin methylesterase inhibitor superfamily protein%3B FUNCTIONS IN: enzyme inhibitor activity%2C pectinesterase inhibitor activity%2C pectinesterase activity%3B INVOLVED IN: biological_process unknown%3B LOCATED IN: endomembrane system%3B CONTAINS InterPro DOMAIN/s: Pectinesterase inhibitor (InterPro:IPR006501)%3B BEST Arabidopsis thaliana protein match is: Plant invertase/pectin…	protein_coding
AT3G28915	-2.48057	8.61334e-05	0.00558823	0	AT3G28915	0.274413	0.349886	0.209175	0.0427829	0.0503763	0.0572242	0.0736699	AT3G28915		transposable_element_gene	non-LTR retrotransposon family (LINE)%2C has a 7.3e-24 P-value blast match to GB:NP_038605 L1 repeat%2C Tf subfamily%2C member 30 (LINE-element) (Mus musculus)	transposable_element_gene
AT3G19800	-0.720729	8.48038e-05	0.00553231	10	AT3G19800	20.9826	21.3004	18.7191	15.0525	11.491	10.9773	13.9302	AT3G19800		E3 ubiquitin-protein ligase%2C putative (DUF177)	Protein of unknown function (DUF177)%3B CONTAINS InterPro DOMAIN/s: Protein of unknown function DUF177 (InterPro:IPR003772)%3B Has 29 Blast hits to 29 proteins in 11 species: Archae - 0%3B Bacteria - 0%3B Metazoa - 0%3B Fungi - 0%3B Plants - 29%3B Viruses - 0%3B Other Eukaryotes - 0 (source: NCBI BLink).	protein_coding
AT5G24880	2.0161	8.39856e-05	0.00549628	0	AT5G24880	0.230394	0.396768	0.652309	1.36753	0.942584	1.45736	1.31279	AT5G24880		chromo domain cec-like protein	BEST Arabidopsis thaliana protein match is: calmodulin-binding protein-related (TAIR:AT5G10660.1)%3B Has 1807 Blast hits to 1807 proteins in 277 species: Archae - 0%3B Bacteria - 0%3B Metazoa - 736%3B Fungi - 347%3B Plants - 385%3B Viruses - 0%3B Other Eukaryotes - 339 (source: NCBI BLink).	protein_coding
AT5G13930	0.758875	8.31737e-05	0.00546042	10	AT5G13930	376.603	531.243	558.776	950.803	625.098	829.537	672.671	AT5G13930	"ATCHS,CHS,CHALCONE SYNTHASE"	Chalcone and stilbene synthase family protein	Encodes chalcone synthase (CHS)%2C a key enzyme involved in the biosynthesis of flavonoids. Required for the accumulation of purple anthocyanins in leaves and stems. Also involved in the regulation of auxin transport and the modulation of root gravitropism.	TT4
AT2G31830	0.888877	8.12287e-05	0.00537928	1	AT2G31830	1.44553	1.41254	2.31658	2.49032	2.25804	3.27749	2.56834	AT2G31830		endonuclease/exonuclease/phosphatase family protein	Encodes a 5-inositol-polyphosphate phosphatase%2C that%2C in vitro%2C shows some activity against Ins(1%2C4%2C5)P3 and PI(3%2C4%2C5)P3%2C but even higher activity against PI(4%2C5)P2	5PTase14
AT1G54010	-0.831784	7.98049e-05	0.00532376	10	AT1G54010	12.3008	14.8005	11.5986	7.92302	9.48681	7.03355	6.06357	AT1G54010	"GLL23,GDSL-like lipase 23"	GDSL-like Lipase/Acylhydrolase superfamily protein	GDSL-like Lipase/Acylhydrolase superfamily protein%3B FUNCTIONS IN: hydrolase activity%2C acting on ester bonds%2C carboxylesterase activity%3B INVOLVED IN: lipid metabolic process%3B LOCATED IN: plasma membrane%2C vacuole%2C membrane%3B EXPRESSED IN: cultured cell%2C leaf%3B EXPRESSED DURING: seedling growth%3B CONTAINS InterPro DOMAIN/s: Lipase%2C GDSL (InterPro:IPR001087)%3B BEST Arabidopsis t…	protein_coding
AT1G75380	-0.652823	7.91688e-05	0.00529841	10	AT1G75380	51.0889	54.4959	48.0785	38.3571	28.5656	28.6755	38.9735	AT1G75380	"ATBBD1,bifunctional nuclease in basal defense response 1"	bifunctional nuclease in basal defense response 1	Encodes a nuclease involved in ABA-mediated callose deposition. It has been shown to interact with JAZ proteins%2C binds to a jasmonic acid-responsive element (JARE) and repress AtJMT expression.	BBD1
AT2G46650	-0.948435	7.62053e-05	0.00517444	10	AT2G46650	21.3462	24.9674	20.3846	14.6246	14.3502	10.7767	8.34428	AT2G46650	"ATCB5-C,ARABIDOPSIS CYTOCHROME B5 ISOFORM C,B5 #1,CYTB5-C"	cytochrome B5 isoform C	member of Cytochromes b5	CB5-C
AT1G07450	-0.646504	7.68159e-05	0.00517444	10	AT1G07450	17.5971	17.8985	14.627	11.257	12.5987	10.2366	11.3507	AT1G07450		NAD(P)-binding Rossmann-fold superfamily protein	NAD(P)-binding Rossmann-fold superfamily protein%3B FUNCTIONS IN: oxidoreductase activity%2C binding%2C catalytic activity%3B INVOLVED IN: oxidation reduction%2C metabolic process%3B EXPRESSED IN: 20 plant structures%3B EXPRESSED DURING: 10 growth stages%3B CONTAINS InterPro DOMAIN/s: Short-chain dehydrogenase/reductase%2C conserved site (InterPro:IPR020904)%2C NAD(P)-binding domain (InterPro:IPR…	protein_coding
AT4G20320	0.617933	7.67628e-05	0.00517444	10	AT4G20320	61.443	59.3842	44.606	79.3981	79.9043	101.51	110.624	AT4G20320		CTP synthase family protein	CTP synthase family protein%3B FUNCTIONS IN: CTP synthase activity%2C catalytic activity%3B INVOLVED IN: pyrimidine ribonucleotide metabolic process%2C pyrimidine nucleotide biosynthetic process%3B LOCATED IN: cellular_component unknown%3B EXPRESSED IN: 18 plant structures%3B EXPRESSED DURING: 8 growth stages%3B CONTAINS InterPro DOMAIN/s: Glutamine amidotransferase class-I%2C C-terminal (InterPr…	protein_coding
AT1G04280	-0.750529	7.23342e-05	0.00495322	5	AT1G04280	6.40829	6.50197	6.72905	4.15625	4.44532	3.47449	3.30152	AT1G04280		P-loop containing nucleoside triphosphate hydrolases superfamily protein	P-loop containing nucleoside triphosphate hydrolases superfamily protein%3B FUNCTIONS IN: ATP binding%3B INVOLVED IN: cell killing%3B LOCATED IN: membrane%3B EXPRESSED IN: leaf%3B CONTAINS InterPro DOMAIN/s: Zeta toxin (InterPro:IPR010488)%3B BEST Arabidopsis thaliana protein match is: P-loop containing nucleoside triphosphate hydrolases superfamily protein (TAIR:AT1G06750.2)%3B Has 195 Blast hit…	protein_coding
AT3G57470	-0.68727	7.16292e-05	0.00492124	10	AT3G57470	42.2248	38.258	30.5406	26.5822	30.6242	19.5024	23.4391	AT3G57470		Insulinase (Peptidase family M16) family protein	Insulinase (Peptidase family M16) family protein%3B FUNCTIONS IN: metalloendopeptidase activity%2C zinc ion binding%2C catalytic activity%2C metal ion binding%3B INVOLVED IN: proteolysis%3B LOCATED IN: cellular_component unknown%3B EXPRESSED IN: 22 plant structures%3B EXPRESSED DURING: 13 growth stages%3B CONTAINS InterPro DOMAIN/s: Peptidase M16%2C zinc-binding site (InterPro:IPR001431)%2C Pepti…	protein_coding
AT1G80920	-1.01004	7.11602e-05	0.00490531	10	AT1G80920	21.7419	23.2197	29.5598	10.8562	7.30457	11.731	14.8392	AT1G80920		Chaperone DnaJ-domain superfamily protein	A nuclear encoded soluble protein found in the chloroplast stroma. Negatively regulated by light and has rapid turnover in darkness.	J8
AT5G25880	0.877014	7.08556e-05	0.00490531	10	AT5G25880	6.27689	8.25459	10.5235	14.3642	10.2408	16.7894	12.0628	AT5G25880	"ATNADP-ME3,Arabidopsis thaliana NADP-malic enzyme 3"	NADP-malic enzyme 3	The malic enzyme (EC 1.1.1.40) encoded by the ATNADP-ME3 is presumably cytosolic and restricted in its expression by both developmental and cell-specific signals.	NADP-ME3
AT2G34850	0.693105	7.10925e-05	0.00490531	5	AT2G34850	3.63369	3.70136	2.57105	5.71669	6.18554	6.24567	5.59971	AT2G34850		NAD(P)-binding Rossmann-fold superfamily protein	maternal effect embryo arrest 25 (MEE25)%3B FUNCTIONS IN: coenzyme binding%2C UDP-glucose 4-epimerase activity%2C catalytic activity%3B INVOLVED IN: nucleotide-sugar metabolic process%2C pollen tube development%2C embryo development ending in seed dormancy%3B LOCATED IN: cellular_component unknown%3B EXPRESSED IN: embryo%2C leaf whorl%2C flower%2C seed%3B EXPRESSED DURING: F mature embryo stage%2…	MEE25
AT5G19580	0.990716	6.84894e-05	0.004785	10	AT5G19580	70.7002	108.545	152.694	135.563	135.652	240.367	202.045	AT5G19580		glyoxal oxidase-related protein	glyoxal oxidase-related protein%3B FUNCTIONS IN: molecular_function unknown%3B INVOLVED IN: biological_process unknown%3B LOCATED IN: endomembrane system%3B EXPRESSED IN: 10 plant structures%3B EXPRESSED DURING: L mature pollen stage%2C M germinated pollen stage%2C 4 anthesis%2C C globular stage%2C petal differentiation and expansion stage%3B CONTAINS InterPro DOMAIN/s: Galactose oxidase/kelch%2C…	protein_coding
AT4G37990	2.0073	6.66389e-05	0.00468198	1	AT4G37990	0.508745	1.84553	3.53781	5.04103	2.61713	7.63654	3.6638	AT4G37990	"ATCAD8,ARABIDOPSIS THALIANA CINNAMYL-ALCOHOL DEHYDROGENASE 8,CAD-B2,CINNAMYL-ALCOHOL DEHYDROGENASE B2,ELI3,ELICITOR-ACTIVATED GENE 3"	cinnamyl alcohol dehydrogenase 8	Encodes an aromatic alcohol:NADP+ oxidoreductase whose mRNA levels are increased in response to treatment with a variety of phytopathogenic bacteria. Though similar to mannitol dehydrogenases%2C this enzyme does not have mannitol dehydrogenase activity.	ELI3-2
AT1G31550	-0.586857	6.67884e-05	0.00468198	10	AT1G31550	70.4418	74.7604	82.8814	56.1467	51.7746	40.5343	45.2746	AT1G31550		GDSL-like Lipase/Acylhydrolase superfamily protein	GDSL-like Lipase/Acylhydrolase superfamily protein%3B FUNCTIONS IN: lipase activity%2C hydrolase activity%2C acting on ester bonds%2C carboxylesterase activity%3B INVOLVED IN: lipid metabolic process%3B LOCATED IN: vacuole%3B EXPRESSED IN: 20 plant structures%3B EXPRESSED DURING: 13 growth stages%3B CONTAINS InterPro DOMAIN/s: Lipase%2C GDSL (InterPro:IPR001087)%3B BEST Arabidopsis thaliana prote…	protein_coding
AT3G22510	1.7059	6.51234e-05	0.00462679	5	AT3G22510	2.44587	6.07797	17.2548	10.5016	8.41774	21.753	15.0185	AT3G22510		Pre-rRNA-processing protein TSR2%2C conserved region	Pre-rRNA-processing protein TSR2%2C conserved region%3B CONTAINS InterPro DOMAIN/s: Pre-rRNA-processing protein TSR2%2C conserved region (InterPro:IPR019398)%3B BEST Arabidopsis thaliana protein match is: Pre-rRNA-processing protein TSR2%2C conserved region (TAIR:AT5G27990.1)%3B Has 206 Blast hits to 206 proteins in 102 species: Archae - 0%3B Bacteria - 0%3B Metazoa - 55%3B Fungi - 70%3B Plants -…	protein_coding
AT5G62850	1.01146	6.46576e-05	0.00462679	10	AT5G62850	19.2201	22.7517	28.767	29.4701	32.9817	52.8354	54.1931	AT5G62850	"AtSWEET5,SWEET5"	Nodulin MtN3 family protein	Encodes a protein that is expressed in vegetative cells of pollen. A member of the SWEET sucrose efflux transporter family proteins.	AtVEX1
AT4G01430	0.65434	6.5203e-05	0.00462679	10	AT4G01430	11.112	14.8729	16.0515	21.0443	18.37	22.4538	20.0609	AT4G01430		nodulin MtN21 /EamA-like transporter family protein	nodulin MtN21-like transporter family protein	UMAMIT29
AT5G52780	-0.619055	6.53932e-05	0.00462679	10	AT5G52780	25.4093	25.2913	27.7203	18.5682	16.3338	13.9873	17.2942	AT5G52780		transmembrane protein%2C putative (DUF3464)	Protein of unknown function (DUF3464)%3B FUNCTIONS IN: molecular_function unknown%3B INVOLVED IN: biological_process unknown%3B LOCATED IN: chloroplast thylakoid membrane%2C chloroplast%3B EXPRESSED IN: 20 plant structures%3B EXPRESSED DURING: 13 growth stages%3B CONTAINS InterPro DOMAIN/s: Protein of unknown function DUF3464 (InterPro:IPR021855)%3B BEST Arabidopsis thaliana protein match is: Pro…	protein_coding
AT1G52342	-1.39079	6.36109e-05	0.0046157	3	AT1G52342	3.20273	3.17765	2.88708	1.08188	0.905882	1.50066	1.37995	AT1G52342		hypothetical protein	unknown protein%3B FUNCTIONS IN: molecular_function unknown%3B INVOLVED IN: biological_process unknown%3B LOCATED IN: cellular_component unknown%3B Has 30201 Blast hits to 17322 proteins in 780 species: Archae - 12%3B Bacteria - 1396%3B Metazoa - 17338%3B Fungi - 3422%3B Plants - 5037%3B Viruses - 0%3B Other Eukaryotes - 2996 (source: NCBI BLink).	protein_coding
AT1G08550	-0.625596	6.04067e-05	0.00441417	10	AT1G08550	25.1481	24.0333	20.7129	17.3054	16.5194	12.6	17.4625	AT1G08550	"AVDE1,ARABIDOPSIS VIOLAXANTHIN DE-EPOXIDASE 1"	non-photochemical quenching 1	Violaxanthin deepoxidase involved in xanthophyll cycle.Two major consequences of the npq1 mutation are the absence of zeaxanthin formation in strong light and the partial inhibition of the quenching of singlet excited chlorophylls in the photosystem II light-harvesting complex	NPQ1
AT2G46450	-0.972401	5.70271e-05	0.00421186	5	AT2G46450	7.08843	6.49346	6.69364	3.82903	4.47137	2.3844	3.19161	AT2G46450	"ATCNGC12,cyclic nucleotide-gated channel 12"	cyclic nucleotide-gated channel 12	Member of Cyclic nucleotide gated channel family.Positive regulator of resistance against avirulent fungal pathogen.Suppresses the phenotype conferred by cpr22 in a dosage-dependent manner.	CNGC12
AT5G52390	1.64621	5.6722e-05	0.00420434	10	AT5G52390	34.7929	52.8772	41.2677	116.868	81.7129	174.481	176.697	AT5G52390		PAR1 protein	PAR1 protein%3B FUNCTIONS IN: molecular_function unknown%3B INVOLVED IN: biological_process unknown%3B LOCATED IN: endomembrane system%3B EXPRESSED IN: 13 plant structures%3B EXPRESSED DURING: 8 growth stages%3B CONTAINS InterPro DOMAIN/s: PAR1 (InterPro:IPR009489)%3B BEST Arabidopsis thaliana protein match is: PAR1 protein (TAIR:AT3G54040.1)%3B Has 1807 Blast hits to 1807 proteins in 277 species…	protein_coding
AT1G80840	-2.19069	5.37961e-05	0.00400181	1	AT1G80840	1.90185	2.39835	0.717552	0.451077	0.695307	0.18283	0.564896	AT1G80840	ATWRKY40	WRKY DNA-binding protein 40	Pathogen-induced transcription factor. Binds W-box sequences in vitro. Forms protein complexes with itself and with WRKY40 and WRKY60. Coexpression with WRKY18 or WRKY60 made plants more susceptible to both P. syringae and B. cinerea. WRKY18%2C WRKY40%2C and WRKY60 have partially redundant roles in response to the hemibiotrophic bacterial pathogen Pseudomonas syringae and the necrotrophic fungal …	WRKY40
AT2G13350	1.48316	5.30256e-05	0.00395874	5	AT2G13350	2.78605	4.85124	9.26733	6.7761	7.80146	17.0358	11.1433	AT2G13350		Calcium-dependent lipid-binding (CaLB domain) family protein	Calcium-dependent lipid-binding (CaLB domain) family protein%3B FUNCTIONS IN: molecular_function unknown%3B INVOLVED IN: biological_process unknown%3B LOCATED IN: endomembrane system%3B EXPRESSED IN: 9 plant structures%3B EXPRESSED DURING: L mature pollen stage%2C M germinated pollen stage%2C 4 anthesis%2C C globular stage%2C petal differentiation and expansion stage%3B CONTAINS InterPro DOMAIN/s…	protein_coding
AT5G46930	2.71304	4.64414e-05	0.00354394	1	AT5G46930	0.145104	0.728839	2.19469	2.94096	1.80073	4.26149	2.45975	AT5G46930		Plant invertase/pectin methylesterase inhibitor superfamily protein	Plant invertase/pectin methylesterase inhibitor superfamily protein%3B FUNCTIONS IN: enzyme inhibitor activity%2C pectinesterase inhibitor activity%2C pectinesterase activity%3B INVOLVED IN: biological_process unknown%3B LOCATED IN: endomembrane system%3B CONTAINS InterPro DOMAIN/s: Pectinesterase inhibitor (InterPro:IPR006501)%3B BEST Arabidopsis thaliana protein match is: Plant invertase/pectin…	protein_coding
AT4G34410	-3.58315	4.45731e-05	0.00341397	0	AT4G34410	0.774239	1.90556	0.282663	0	0.184774	0.0699637	0.193008	AT4G34410	"ERF109,ethylene response factor 109"	redox responsive transcription factor 1	encodes a member of the ERF (ethylene response factor) subfamily B-3 of ERF/AP2 transcription factor family. The protein contains one AP2 domain. There are 18 members in this subfamily including ATERF-1%2C ATERF-2%2C AND ATERF-5.	RRTF1
AT2G05100	-0.908714	4.21041e-05	0.00323685	10	AT2G05100	247.831	268.693	359.229	154.231	91.9535	124.743	180.239	AT2G05100	"LHCB2,LIGHT-HARVESTING CHLOROPHYLL B-BINDING 2"	photosystem II light harvesting complex protein 2.1	Lhcb2.1 protein encoding a subunit of the light harvesting complex II. Member of a gene family with high degree of sequence similarity. Initially LHCB2.3 was considered as a separate gene but appears to be an allele of LHCB2.1.	LHCB2.1
AT1G68010	-0.656214	4.1838e-05	0.0032284	10	AT1G68010	110.617	110.852	120.071	74.6414	56.8724	64.9336	85.0933	AT1G68010	ATHPR1	hydroxypyruvate reductase	Encodes hydroxypyruvate reductase.	HPR
AT2G18700	-0.718576	4.05055e-05	0.00313728	5	AT2G18700	9.99498	10.1504	10.6347	5.05521	5.61355	6.69579	7.15265	AT2G18700	"ATTPS11,trehalose phosphatase/synthase 11,ATTPSB"	trehalose phosphatase/synthase 11	Encodes an enzyme putatively involved in trehalose biosynthesis. The protein has a trehalose synthase (TPS)-like domain that may or may not be active as well as a trehalose phosphatase (TPP)-like domain.	TPS11
AT2G13360	-0.622544	3.77464e-05	0.00294565	10	AT2G13360	197.399	195.405	201.691	132.014	105.878	118.578	154.641	AT2G13360	"AGT1,ALANINE:GLYOXYLATE AMINOTRANSFERASE 1,SGAT,L-serine:glyoxylate aminotransferase"	alanine:glyoxylate aminotransferase	Encodes a peroxisomal photorespiratory enzyme that catalyzes transamination reactions with multiple substrates. It is involved in photorespiration.	AGT
AT3G56275	1.50599	3.67657e-05	0.00287998	5	AT3G56275	3.01676	1.92853	1.07277	5.00265	5.8251	8.67389	8.6143	AT3G56275		pseudogene	pseudogene of unknown protein	pseudogene
AT5G58050	1.36892	3.49374e-05	0.00275548	5	AT5G58050	2.41569	5.71723	10.1006	9.08684	10.0254	14.929	8.04297	AT5G58050	"GDPDL6,Glycerophosphodiester phosphodiesterase (GDPD) like 6"	SHV3-like 4	Encodes a member of the glycerophosphodiester phosphodiesterase like (GDPD-like) family.	SVL4
AT5G10660	1.63696	3.43121e-05	0.00272878	1	AT5G10660	0.605385	1.4014	2.49845	2.96078	2.48751	4.44778	2.59836	AT5G10660		calmodulin-binding protein-like protein	calmodulin-binding protein-related%3B BEST Arabidopsis thaliana protein match is: unknown protein (TAIR:AT5G24880.1)%3B Has 1807 Blast hits to 1807 proteins in 277 species: Archae - 0%3B Bacteria - 0%3B Metazoa - 736%3B Fungi - 347%3B Plants - 385%3B Viruses - 0%3B Other Eukaryotes - 339 (source: NCBI BLink).	protein_coding
AT3G01250	1.08314	3.39526e-05	0.00272878	10	AT3G01250	17.3626	22.8465	37.6885	31.2872	32.7987	57.3995	49.1351	AT3G01250		transmembrane protein	unknown protein%3B FUNCTIONS IN: molecular_function unknown%3B INVOLVED IN: biological_process unknown%3B LOCATED IN: endomembrane system%3B EXPRESSED IN: 9 plant structures%3B EXPRESSED DURING: L mature pollen stage%2C M germinated pollen stage%2C 4 anthesis%2C C globular stage%2C petal differentiation and expansion stage%3B Has 50 Blast hits to 50 proteins in 23 species: Archae - 0%3B Bacteria …	protein_coding
AT1G78830	-0.769459	3.44396e-05	0.00272878	10	AT1G78830	10.6355	12.3914	13.4671	7.86125	5.70437	6.19247	7.32524	AT1G78830		Curculin-like (mannose-binding) lectin family protein	Curculin-like (mannose-binding) lectin family protein%3B FUNCTIONS IN: sugar binding%3B LOCATED IN: apoplast%2C cell wall%2C plasma membrane%2C plant-type cell wall%3B EXPRESSED IN: leaf%3B CONTAINS InterPro DOMAIN/s: Curculin-like (mannose-binding) lectin (InterPro:IPR001480)%2C PAN-2 domain (InterPro:IPR013227)%3B BEST Arabidopsis thaliana protein match is: D-mannose binding lectin protein with…	protein_coding
AT2G22980	-0.758797	3.44355e-05	0.00272878	10	AT2G22980	20.0619	15.68	13.0849	10.4111	10.7331	8.56638	12.6184	AT2G22980		serine carboxypeptidase-like 13	serine carboxypeptidase-like 13 (SCPL13)%3B FUNCTIONS IN: serine-type carboxypeptidase activity%3B INVOLVED IN: proteolysis%3B LOCATED IN: endomembrane system%3B EXPRESSED IN: 23 plant structures%3B EXPRESSED DURING: 13 growth stages%3B CONTAINS InterPro DOMAIN/s: Peptidase S10%2C serine carboxypeptidase (InterPro:IPR001563)%3B BEST Arabidopsis thaliana protein match is: serine carboxypeptidase-l…	SCPL13
AT5G66460	0.592828	3.42309e-05	0.00272878	10	AT5G66460	14.1529	15.6918	15.0984	23.0417	18.9031	24.8698	23.3539	AT5G66460	AtMAN7	Glycosyl hydrolase superfamily protein	Encodes a endo-beta-mannanase involved in seed germination.	MAN7
AT2G14282	2.49942	3.21927e-05	0.00260057	3	AT2G14282	1.14077	2.61939	8.83951	9.41354	4.82265	18.5553	9.75015	AT2G14282		SCR-like 18	Encodes a member of a family of small%2C secreted%2C cysteine rich proteins with sequence similarity to SCR (S locus cysteine-rich protein).	SCRL18
AT4G13410	-1.36366	3.20496e-05	0.00259916	3	AT4G13410	3.17772	4.04923	3.2257	2.00998	1.54728	1.09851	0.978247	AT4G13410		Nucleotide-diphospho-sugar transferases superfamily protein	encodes a gene similar to cellulose synthase	ATCSLA15
AT4G14130	-0.645233	3.16156e-05	0.00257406	10	AT4G14130	42.7773	34.2266	35.8636	24.8939	26.3332	21.0337	26.3995	AT4G14130	"XTR7,xyloglucan endotransglycosylase 7"	xyloglucan endotransglucosylase/hydrolase 15	xyloglucan endotransglycosylase-related protein (XTR7)	XTH15
AT5G06760	1.65975	3.14563e-05	0.00257121	5	AT5G06760	4.15628	6.68046	12.263	13.9596	8.50205	27.0418	19.0644	AT5G06760	"AtLEA4-5,Late Embryogenesis Abundant 4-5"	Late Embryogenesis Abundant 4-5	Encodes LEA4-5%2C a member of the Late Embryogenesis Abundant (LEA) proteins which typically accumulate in response to low water availability conditions imposed during development or by the environment. Most of the diverse set of LEA proteins can be grouped according to properties such as high hydrophilicity and high content of glycine or other small amino acids in what has been termed hydrophili…	LEA4-5
AT5G18290	0.831523	3.09568e-05	0.00255055	5	AT5G18290	5.42371	5.15737	5.57109	9.8599	8.02318	10.6627	9.16514	AT5G18290		Aquaporin-like superfamily protein	Belongs to a family of plant aquaporins.Similar to yeast and radish aquaporins. Located on ER	SIP1%3B2
AT5G48490	-1.97214	2.99059e-05	0.00247382	3	AT5G48490	7.22289	4.46518	13.5229	1.50147	0.883978	2.09196	1.4774	AT5G48490		Bifunctional inhibitor/lipid-transfer protein/seed storage 2S albumin superfamily protein	Bifunctional inhibitor/lipid-transfer protein/seed storage 2S albumin superfamily protein%3B FUNCTIONS IN: lipid binding%3B INVOLVED IN: lipid transport%3B LOCATED IN: endomembrane system%3B EXPRESSED IN: 20 plant structures%3B EXPRESSED DURING: 13 growth stages%3B CONTAINS InterPro DOMAIN/s: Bifunctional inhibitor/plant lipid transfer protein/seed storage (InterPro:IPR016140)%2C Plant lipid tran…	protein_coding
AT4G27260	-0.845326	2.98277e-05	0.00247382	10	AT4G27260	10.0089	13.6653	9.01664	6.75433	5.21161	6.90673	7.53068	AT4G27260		Auxin-responsive GH3 family protein	encodes an IAA-amido synthase that conjugates Asp and other amino acids to auxin in vitro. Lines carrying insertions in this gene are hypersensitive to auxin. It is involved in camalexin biosynthesis via conjugating indole-3-carboxylic acid (ICA) and cysteine (Cys).	WES1
AT3G62410	-0.877917	2.93541e-05	0.00244775	10	AT3G62410	181.891	174.351	184.111	104.574	68.6984	88.6853	126.398	AT3G62410	"CP12,CP12 DOMAIN-CONTAINING PROTEIN 1"	CP12 domain-containing protein 2	CP12-2 encodes a small peptide found in the chloroplast stroma. It belongs to the CP12 gene family thought to be involved in the formation of a supramolecular complex with glyceraldehyde-3-phosphate dehydrogenase (GAPDH) and phosphoribulokinase (PRK) embedded in the Calvin cycle. CP12-2 is coordinately regulated by light with the photosynthetic GAPDH and PRK. The annotation of this gene is based …	CP12-2
AT3G57450	-0.637439	2.89028e-05	0.00241988	10	AT3G57450	17.2895	18.7793	12.6959	10.6265	12.6317	12.8034	10.3628	AT3G57450		hypothetical protein	unknown protein%3B Has 65 Blast hits to 65 proteins in 11 species: Archae - 0%3B Bacteria - 0%3B Metazoa - 0%3B Fungi - 0%3B Plants - 65%3B Viruses - 0%3B Other Eukaryotes - 0 (source: NCBI BLink).	protein_coding
AT5G59320	0.871935	2.85002e-05	0.00239587	10	AT5G59320	301.407	369.674	357.67	678.225	405.998	703.31	672.845	AT5G59320		lipid transfer protein 3	Predicted to encode a PR (pathogenesis-related) protein. Belongs to the lipid transfer protein (PR-14) family with the following members: At2g38540/LTP1%2C At2g38530/LTP2%2C At5g59320/LTP3%2C At5g59310/LTP4%2C At3g51600/LTP5%2C At3g08770/LTP6%2C At2g15050/LTP7%2C At2g18370/LTP8%2C At2g15325/LTP9%2C At5g01870/LTP10%2C At4g33355/LTP11%2C At3g51590/LTP12%2C At5g44265/LTP13%2C At5g62065/LTP14%2C At4g…	LTP3
AT1G65480	1.2601	2.8091e-05	0.00238083	3	AT1G65480	2.85952	3.09357	1.83555	7.96903	4.82951	7.6029	8.17029	AT1G65480	"RSB8,REDUCED STEM BRANCHING 8"	PEBP (phosphatidylethanolamine-binding protein) family protein	FT%2C together with LFY%2C promotes flowering and is antagonistic with its homologous gene%2C TERMINAL FLOWER1 (TFL1). FT is expressed in leaves and is induced by long day treatment. Either the FT mRNA or protein is translocated to the shoot apex where it induces its own expression. Recent data suggests that FT protein acts as a long-range signal. FT is a target of CO and acts upstream of SOC1.	FT
AT1G49975	-0.621991	2.73783e-05	0.00233835	10	AT1G49975	20.645	18.683	16.6736	13.2856	12.8476	11.4532	13.6373	AT1G49975		photosystem I reaction center subunit N	INVOLVED IN: photosynthesis%3B LOCATED IN: photosystem I%2C chloroplast%2C thylakoid membrane%3B EXPRESSED IN: 20 plant structures%3B EXPRESSED DURING: 13 growth stages%3B CONTAINS InterPro DOMAIN/s: Photosystem I reaction centre subunit N (InterPro:IPR008796)%3B Has 34 Blast hits to 34 proteins in 14 species: Archae - 0%3B Bacteria - 0%3B Metazoa - 0%3B Fungi - 0%3B Plants - 34%3B Viruses - 0%3B…	protein_coding
AT3G03250	0.659525	2.66434e-05	0.00229577	10	AT3G03250	64.8889	81.9383	80.0274	129.817	97.451	129.417	107.972	AT3G03250	"AtUGP1,UDP-GLUCOSE PYROPHOSPHORYLASE 1,UGP,UDP-glucose pyrophosphorylase"	UDP-GLUCOSE PYROPHOSPHORYLASE 1	Is thought to encode a cytosolic UDP-glucose pyrophosphorylase with strong similarity to potato UTP--glucose-1-phosphate uridylyltransferase. Downregulated by flooding.	UGP1
AT5G46990	1.83954	2.60343e-05	0.00225267	3	AT5G46990	1.3436	2.95658	6.34016	6.67832	4.82506	11.9679	7.33685	AT5G46990		Plant invertase/pectin methylesterase inhibitor superfamily protein	Plant invertase/pectin methylesterase inhibitor superfamily protein%3B FUNCTIONS IN: enzyme inhibitor activity%2C pectinesterase inhibitor activity%2C pectinesterase activity%3B INVOLVED IN: biological_process unknown%3B LOCATED IN: endomembrane system%3B CONTAINS InterPro DOMAIN/s: Pectinesterase inhibitor (InterPro:IPR006501)%3B BEST Arabidopsis thaliana protein match is: Plant invertase/pectin…	protein_coding
AT3G28270	-1.07631	2.53933e-05	0.00220644	10	AT3G28270	20.6315	19.4224	13.8058	8.81026	6.96139	8.16096	14.1292	AT3G28270		transmembrane protein%2C putative (DUF677)	Protein of unknown function (DUF677)%3B CONTAINS InterPro DOMAIN/s: Protein of unknown function DUF677 (InterPro:IPR007749)%3B BEST Arabidopsis thaliana protein match is: Protein of unknown function (DUF677) (TAIR:AT3G28290.1)%3B Has 636 Blast hits to 621 proteins in 191 species: Archae - 37%3B Bacteria - 189%3B Metazoa - 134%3B Fungi - 25%3B Plants - 165%3B Viruses - 1%3B Other Eukaryotes - 85 (…	protein_coding
AT3G06355	1.05774	2.50612e-05	0.00218677	10	AT3G06355	34.8184	34.9776	42.6693	86.3721	95.6355	51.4418	57.7234	AT3G06355		AT3G06355	AT3G06355	long_noncoding_rna
AT4G14690	1.0524	2.4585e-05	0.00216228	10	AT4G14690	20.0544	21.983	13.5357	43.6946	27.3648	56.3916	47.1701	AT4G14690		Chlorophyll A-B binding family protein	Encodes an early light-induced protein. ELIPs are thought not to be directly involved in the synthesis and assembly of specific photosynthetic complexes%2C but rather affect the biogenesis of all chlorophyll-binding complexes. A study (PMID 17553115) has shown that the chlorophyll synthesis pathway was downregulated as a result of constitutive ELIP2 expression%2C leading to decreased chlorophyll …	ELIP2
AT1G62710	1.01299	2.46759e-05	0.00216228	5	AT1G62710	4.36025	6.19268	4.67364	12.2504	7.72184	11.9019	10.7946	AT1G62710	BETAVPE	beta vacuolar processing enzyme	Encodes a vacuolar processing enzyme belonging to a novel group of cysteine proteases that is expressed specifically in seeds and is essential for the proper processing of storage proteins.	BETA-VPE
AT1G61820	-1.74745	2.39387e-05	0.00214308	1	AT1G61820	1.18058	1.92441	0.975874	0.496616	0.574127	0.362317	0.42202	AT1G61820		beta glucosidase 46	beta glucosidase 46 (BGLU46)%3B FUNCTIONS IN: cation binding%2C hydrolase activity%2C hydrolyzing O-glycosyl compounds%2C catalytic activity%3B INVOLVED IN: lignin biosynthetic process%3B LOCATED IN: endomembrane system%3B EXPRESSED IN: 12 plant structures%3B EXPRESSED DURING: 4 anthesis%2C F mature embryo stage%2C petal differentiation and expansion stage%2C E expanded cotyledon stage%2C D bilat…	BGLU46
AT2G33830	-0.99459	2.38921e-05	0.00214308	10	AT2G33830	129.225	103.535	151.038	62.0062	39.6103	52.7796	79.5978	AT2G33830	"AtDRM2,DRM2,dormancy associated gene 2"	Dormancy/auxin associated family protein	Dormancy/auxin associated family protein%3B CONTAINS InterPro DOMAIN/s: Dormancyauxin associated (InterPro:IPR008406)%3B BEST Arabidopsis thaliana protein match is: dormancy-associated protein-like 1 (TAIR:AT1G28330.1)%3B Has 171 Blast hits to 171 proteins in 47 species: Archae - 0%3B Bacteria - 0%3B Metazoa - 0%3B Fungi - 0%3B Plants - 171%3B Viruses - 0%3B Other Eukaryotes - 0 (source: NCBI BLi…	protein_coding
AT4G35610	1.68292	2.27053e-05	0.00205941	3	AT4G35610	0.740992	1.48876	2.81567	3.37913	3.48626	4.40018	3.06108	AT4G35610		zinc finger (C2H2 type) family protein	zinc finger (C2H2 type) family protein%3B FUNCTIONS IN: sequence-specific DNA binding transcription factor activity%3B INVOLVED IN: regulation of transcription%3B LOCATED IN: nucleus%3B CONTAINS InterPro DOMAIN/s: Zinc finger%2C C2H2-like (InterPro:IPR015880)%2C Zinc finger%2C C2H2-type (InterPro:IPR007087)%3B BEST Arabidopsis thaliana protein match is: zinc finger (C2H2 type) family protein (TAI…	protein_coding
AT1G78450	-0.7676	2.21455e-05	0.00201748	10	AT1G78450	20.6259	17.7279	17.6457	12.6438	10.6227	9.8017	12.1049	AT1G78450		SOUL heme-binding family protein	SOUL heme-binding family protein%3B FUNCTIONS IN: binding%3B INVOLVED IN: biological_process unknown%3B LOCATED IN: endomembrane system%3B EXPRESSED IN: 13 plant structures%3B EXPRESSED DURING: 9 growth stages%3B CONTAINS InterPro DOMAIN/s: SOUL haem-binding protein (InterPro:IPR006917)%3B BEST Arabidopsis thaliana protein match is: SOUL heme-binding family protein (TAIR:AT1G17100.1)%3B Has 640 B…	protein_coding
AT1G49130	-1.38673	2.11582e-05	0.00193607	3	AT1G49130	3.17871	3.33453	3.46242	1.11177	1.47693	0.838849	1.5708	AT1G49130		B-box type zinc finger protein with CCT domain-containing protein	B-box type zinc finger protein with CCT domain%3B FUNCTIONS IN: sequence-specific DNA binding transcription factor activity%2C zinc ion binding%3B INVOLVED IN: regulation of transcription%3B LOCATED IN: intracellular%3B CONTAINS InterPro DOMAIN/s: CCT domain (InterPro:IPR010402)%2C Zinc finger%2C B-box (InterPro:IPR000315)%3B BEST Arabidopsis thaliana protein match is: B-box type zinc finger prot…	BBX17
AT5G36260	1.8086	2.06694e-05	0.00191881	3	AT5G36260	0.867936	2.61571	4.90638	5.6746	4.00906	9.25987	5.49988	AT5G36260		Eukaryotic aspartyl protease family protein	Eukaryotic aspartyl protease family protein%3B FUNCTIONS IN: aspartic-type endopeptidase activity%3B INVOLVED IN: proteolysis%3B LOCATED IN: anchored to membrane%3B EXPRESSED IN: 7 plant structures%3B EXPRESSED DURING: L mature pollen stage%2C M germinated pollen stage%2C 4 anthesis%2C petal differentiation and expansion stage%3B CONTAINS InterPro DOMAIN/s: Peptidase aspartic (InterPro:IPR021109)…	protein_coding
AT4G28080	-0.830175	2.03482e-05	0.00190408	10	AT4G28080	51.3371	46.4737	33.8743	29.5699	34.2722	19.3974	26.9895	AT4G28080		Tetratricopeptide repeat (TPR)-like superfamily protein	Tetratricopeptide repeat (TPR)-like superfamily protein%3B FUNCTIONS IN: binding%3B EXPRESSED IN: 22 plant structures%3B EXPRESSED DURING: 13 growth stages%3B CONTAINS InterPro DOMAIN/s: Tetratricopeptide-like helical (InterPro:IPR011990)%2C Tetratricopeptide repeat-containing (InterPro:IPR013026)%2C Tetratricopeptide repeat (InterPro:IPR019734)%3B BEST Arabidopsis thaliana protein match is: Tetr…	protein_coding
AT3G02440	1.87004	1.75647e-05	0.00166623	1	AT3G02440	0.465937	0.969569	1.66635	1.92244	2.19217	3.72923	2.65491	AT3G02440		TRICHOME BIREFRINGENCE-LIKE 20	Encodes a member of the TBL (TRICHOME BIREFRINGENCE-LIKE) gene family containing a plant-specific DUF231 (domain of unknown function) domain. TBL gene family has 46 members%2C two of which (TBR/AT5G06700 and TBL3/AT5G01360) have been shown to be involved in the synthesis and deposition of secondary wall cellulose%2C presumably by influencing the esterification state of pectic polymers. A nomencla…	TBL20
AT1G68750	1.2338	1.70407e-05	0.00163149	5	AT1G68750	3.42264	4.15793	5.99454	7.79201	5.56198	12.731	9.61959	AT1G68750	"ATPPC4,phosphoenolpyruvate carboxylase 4"	phosphoenolpyruvate carboxylase 4	Encodes one of four Arabidopsis phosphoenolpyruvate (PEP) carboxylase proteins. But%2C it is more similar to bacterial PEP carboxylase than plant PEP carboxylase. Efforts to express this enzyme and to demonstrate its enzymatic activity in E.coli failed.	PPC4
AT2G38870	-1.06898	1.63702e-05	0.00157458	10	AT2G38870	24.0979	18.1009	14.8222	7.94231	12.7956	8.67067	10.8826	AT2G38870		Serine protease inhibitor%2C potato inhibitor I-type family protein	Predicted to encode a PR (pathogenesis-related) peptide that belongs to the PR-6 proteinase inhibitor family. Six putative PR-6-type protein encoding genes are found in Arabidopsis: At2g38900%2C At2g38870%2C At5g43570%2C At5g43580%2C At3g50020 and At3g46860.	protein_coding
AT1G75750	-0.695426	1.6197e-05	0.00156521	10	AT1G75750	68.6426	81.9257	94.5606	55.6927	41.0132	42.5849	47.0618	AT1G75750		GAST1 protein homolog 1	GA-responsive GAST1 protein homolog regulated by BR and GA antagonistically. Possibly involved in cell elongation based on expression data	GASA1
AT2G45170	-0.821693	1.54301e-05	0.00150516	10	AT2G45170	12.8913	13.5977	13.5691	7.54148	6.99212	7.09539	8.4139	AT2G45170	"ATATG8E,AUTOPHAGY 8E"	AUTOPHAGY 8E	Involved in autophagy. Under nutrient starvation the protein localizes to autophagosomes.	ATG8E
AT1G62480	-0.697997	1.52118e-05	0.0014909	10	AT1G62480	485.035	495.286	638.1	366.591	329.744	263.276	251.173	AT1G62480		Vacuolar calcium-binding protein-like protein	Vacuolar calcium-binding protein-related%3B INVOLVED IN: response to cadmium ion%2C response to salt stress%3B LOCATED IN: cellular_component unknown%3B EXPRESSED IN: 23 plant structures%3B EXPRESSED DURING: 13 growth stages%3B Has 21787 Blast hits to 9668 proteins in 1087 species: Archae - 111%3B Bacteria - 3941%3B Metazoa - 6730%3B Fungi - 2179%3B Plants - 741%3B Viruses - 179%3B Other Eukaryot…	protein_coding
AT5G19120	-0.798847	1.40916e-05	0.00139432	10	AT5G19120	32.6982	31.9374	39.4639	17.3717	14.4896	19.8235	22.7407	AT5G19120		Eukaryotic aspartyl protease family protein	Eukaryotic aspartyl protease family protein%3B FUNCTIONS IN: aspartic-type endopeptidase activity%3B INVOLVED IN: proteolysis%3B LOCATED IN: endomembrane system%3B EXPRESSED IN: 24 plant structures%3B EXPRESSED DURING: 13 growth stages%3B CONTAINS InterPro DOMAIN/s: Peptidase aspartic (InterPro:IPR021109)%2C Peptidase aspartic%2C catalytic (InterPro:IPR009007)%2C Peptidase A1 (InterPro:IPR001461)…	protein_coding
AT1G74450	-0.730125	1.36781e-05	0.00136587	5	AT1G74450	9.62184	11.9151	6.2176	6.28586	6.98991	6.39801	6.33595	AT1G74450		BPS1-like protein (DUF793)	FUNCTIONS IN: molecular_function unknown%3B INVOLVED IN: biological_process unknown%3B EXPRESSED IN: 24 plant structures%3B EXPRESSED DURING: 14 growth stages%3B CONTAINS InterPro DOMAIN/s: Protein BYPASS related (InterPro:IPR008511)%3B BEST Arabidopsis thaliana protein match is: Protein of unknown function (DUF793) (TAIR:AT1G18740.1)%3B Has 215 Blast hits to 212 proteins in 19 species: Archae - …	protein_coding
AT1G19630	0.918204	1.31201e-05	0.0013171	1	AT1G19630	1.36958	1.65727	1.05522	3.13862	3.00111	2.70025	2.62273	AT1G19630		cytochrome P450%2C family 722%2C subfamily A%2C polypeptide 1	member of CYP722A	CYP722A1
AT5G47220	-1.51013	1.22146e-05	0.00123822	5	AT5G47220	9.22163	5.98458	7.02278	2.85317	3.73935	2.47043	1.6275	AT5G47220	"ATERF-2,ETHYLENE RESPONSE FACTOR- 2,ATERF2,ETHYLENE RESPONSIVE ELEMENT BINDING FACTOR 2"	ethylene responsive element binding factor 2	Encodes a member of the ERF (ethylene response factor) subfamily B-3 of ERF/AP2 transcription factor family (ATERF-2). The protein contains one AP2 domain. Functions as activator of GCC box%E2%80%93dependent transcription. Positive regulator of JA-responsive defense genes and resistance to F. oxysporum and enhances JA inhibition of root elongation.	ERF2
AT5G62750	1.63821	1.21233e-05	0.00123502	5	AT5G62750	1.79518	4.02757	9.05067	7.09499	8.56847	12.9236	7.69729	AT5G62750		hypothetical protein	unknown protein%3B Has 24942 Blast hits to 11726 proteins in 897 species: Archae - 48%3B Bacteria - 2086%3B Metazoa - 8361%3B Fungi - 2243%3B Plants - 1040%3B Viruses - 210%3B Other Eukaryotes - 10954 (source: NCBI BLink).	protein_coding
AT3G05400	0.779787	1.08154e-05	0.00111275	10	AT3G05400	15.5102	19.5604	14.1418	36.6092	25.7243	31.1067	27.2045	AT3G05400		Major facilitator superfamily protein	Major facilitator superfamily protein%3B FUNCTIONS IN: carbohydrate transmembrane transporter activity%2C sugar:hydrogen symporter activity%3B INVOLVED IN: transport%2C transmembrane transport%3B LOCATED IN: integral to membrane%2C membrane%3B EXPRESSED IN: 16 plant structures%3B EXPRESSED DURING: 8 growth stages%3B CONTAINS InterPro DOMAIN/s: Sugar transporter%2C conserved site (InterPro:IPR0058…	protein_coding
AT3G47340	-1.24876	1.01594e-05	0.00105813	10	AT3G47340	16.8502	24.5965	24.9492	12.7031	8.25702	8.50431	5.49041	AT3G47340	"AT-ASN1,ARABIDOPSIS THALIANA GLUTAMINE-DEPENDENT ASPARAGINE SYNTHASE 1,DIN6,DARK INDUCIBLE 6"	glutamine-dependent asparagine synthase 1	encodes a glutamine-dependent asparagine synthetase%2C the predicted ASN1 peptide contains a purF-type glutamine-binding domain%2C and is expressed predominantly in shoot tissues%2C where light has a negative effect on its mRNA accumulation. Expression is induced within 3 hours of dark treatment%2C in senescing leaves and treatment with exogenous photosynthesis inhibitor. Induction of gene expres…	ASN1
AT4G39950	-1.08215	1.01822e-05	0.00105813	5	AT4G39950	9.78487	13.3582	9.91871	5.44106	7.01751	3.8769	5.579	AT4G39950		cytochrome P450%2C family 79%2C subfamily B%2C polypeptide 2	Belongs to cytochrome P450 and is involved in tryptophan metabolism. Converts Trp to indo-3-acetaldoxime (IAOx)%2C a precursor to IAA and indole glucosinolates.	CYP79B2
AT5G60680	-0.772892	9.62289e-06	0.0010168	10	AT5G60680	42.8928	42.2571	41.3729	25.4679	19.5639	24.4307	30.3853	AT5G60680		transcription initiation factor TFIID subunit (Protein of unknown function%2C DUF584)	Protein of unknown function%2C DUF584%3B CONTAINS InterPro DOMAIN/s: Protein of unknown function DUF584 (InterPro:IPR007608)%3B BEST Arabidopsis thaliana protein match is: Protein of unknown function%2C DUF584 (TAIR:AT3G45210.1)%3B Has 1807 Blast hits to 1807 proteins in 277 species: Archae - 0%3B Bacteria - 0%3B Metazoa - 736%3B Fungi - 347%3B Plants - 385%3B Viruses - 0%3B Other Eukaryotes - 33…	protein_coding
AT4G26555	-0.698624	9.54112e-06	0.0010168	10	AT4G26555	23.407	21.0521	18.4162	14.1411	14.5621	11.7961	14.4132	AT4G26555		FKBP-like peptidyl-prolyl cis-trans isomerase family protein	FKBP-like peptidyl-prolyl cis-trans isomerase family protein%3B FUNCTIONS IN: FK506 binding%2C peptidyl-prolyl cis-trans isomerase activity%3B INVOLVED IN: protein folding%3B LOCATED IN: chloroplast%3B EXPRESSED IN: 22 plant structures%3B EXPRESSED DURING: 13 growth stages%3B CONTAINS InterPro DOMAIN/s: Peptidyl-prolyl cis-trans isomerase%2C FKBP-type (InterPro:IPR001179)%3B BEST Arabidopsis thal…	protein_coding
AT2G02710	-0.587371	9.63698e-06	0.0010168	10	AT2G02710	15.0103	16.4079	13.2918	10.6152	9.61279	11.0269	10.6334	AT2G02710	"PLPA,PAS/LOV PROTEIN A,PLPC,PAS/LOV PROTEIN C,PLP,PAS/LOV PROTEIN"	PAS/LOV protein B	Encodes a putative blue light receptor protein.	PLPB
AT5G01180	1.10203	9.35022e-06	0.00100188	3	AT5G01180	1.81833	2.64122	3.58834	5.20434	4.05799	5.57329	4.33685	AT5G01180	"ATPTR5,ARABIDOPSIS THALIANA PEPTIDE TRANSPORTER 5,AtNPF8.2,NPF8.2,NRT1/ PTR family 8.2"	peptide transporter 5	Encodes a dipeptide transporter expressed in pollen and ovules during early seed development. GFP-tagged PTR5 localizes to the plasma membrane.	PTR5
AT1G57990	-1.32412	9.16973e-06	0.000987656	5	AT1G57990	5.16538	7.21821	6.17062	3.39224	2.67206	1.92965	1.9279	AT1G57990	"ATPUP18,purine permease 18"	purine permease 18	Member of a family of proteins related to PUP1%2C a purine transporter. May be involved in the transport of purine and purine derivatives such as cytokinins%2C across the plasma membrane.	PUP18
AT4G25480	-1.00121	8.86356e-06	0.000959677	5	AT4G25480	7.24645	10.5322	4.02062	4.33581	4.23147	4.3887	4.84283	AT4G25480	"ATCBF3,CBF3,C-REPEAT BINDING FACTOR 3"	dehydration response element B1A	encodes a member of the DREB subfamily A-1 of ERF/AP2 transcription factor family (CBF3). The protein contains one AP2 domain. There are six members in this subfamily%2C including CBF1%2C CBF2%2C and CBF3. This gene is involved in response to low temperature and abscisic acid.	DREB1A
AT1G03130	-0.742543	8.76598e-06	0.000958153	10	AT1G03130	165.335	177.866	164.563	119.297	100.116	78.5536	113.078	AT1G03130		photosystem I subunit D-2	Encodes a protein predicted by sequence similarity with spinach PsaD to be photosystem I reaction center subunit II (PsaD2)	PSAD-2
AT1G70700	-0.614724	8.80315e-06	0.000958153	10	AT1G70700	210.416	248.389	224.793	178.154	145.21	136.7	140.291	AT1G70700		TIFY domain/Divergent CCT motif family protein	JAZ9 is a protein presumed to be involved in jasmonate signaling. JAZ9 transcript levels rise in response to a jasmonate stimulus. JAZ9 can interact with the COI1 F-box subunit of an SCF E3 ubiquitin ligase in a yeast-two-hybrid assay only in the presence of jasmonate-isoleucine (JA-ILE) or coronatine. The Jas domain appears to be important for JAZ9-COI1 interactions in the presence of coronatine…	TIFY7
AT1G18330	-0.809865	8.64684e-06	0.000951152	10	AT1G18330	10.4268	10.4213	8.94388	7.16054	6.16411	5.21326	5.30411	AT1G18330	"RVE7,REVEILLE 7"	Homeodomain-like superfamily protein	EARLY-PHYTOCHROME-RESPONSIVE1	EPR1
AT4G24350	-0.734372	8.44374e-06	0.000933778	10	AT4G24350	19.3511	16.2203	18.1602	11.9598	11.0895	8.99385	10.8156	AT4G24350		Phosphorylase superfamily protein	Phosphorylase superfamily protein%3B FUNCTIONS IN: catalytic activity%2C nutrient reservoir activity%3B INVOLVED IN: response to wounding%3B LOCATED IN: plant-type cell wall%3B EXPRESSED IN: 17 plant structures%3B EXPRESSED DURING: 11 growth stages%3B CONTAINS InterPro DOMAIN/s: Nucleoside phosphorylase (InterPro:IPR000845)%2C Nucleoside phosphorylase%2C family 1 (InterPro:IPR018017)%3B BEST Arab…	protein_coding
AT5G05270	0.614401	8.24578e-06	0.000916789	10	AT5G05270	81.4313	96.3197	95.9728	140.665	116.085	153.051	135.358	AT5G05270	AtCHIL	Chalcone-flavanone isomerase family protein	Chalcone-flavanone isomerase family protein%3B FUNCTIONS IN: intramolecular lyase activity%2C chalcone isomerase activity%3B INVOLVED IN: response to karrikin%3B LOCATED IN: cellular_component unknown%3B EXPRESSED IN: 20 plant structures%3B EXPRESSED DURING: 13 growth stages%3B CONTAINS InterPro DOMAIN/s: Chalcone isomerase%2C subgroup (InterPro:IPR003466)%2C Chalcone isomerase%2C 3-layer sandwic…	CHIL
AT1G72110	0.897216	8.03945e-06	0.00089868	5	AT1G72110	5.2463	7.32628	5.98357	13.4959	11.6949	11.9822	9.74412	AT1G72110		O-acyltransferase (WSD1-like) family protein	O-acyltransferase (WSD1-like) family protein%3B CONTAINS InterPro DOMAIN/s: O-acyltransferase%2C WSD1%2C C-terminal (InterPro:IPR009721)%2C O-acyltransferase%2C WSD1%2C N-terminal (InterPro:IPR004255)%3B BEST Arabidopsis thaliana protein match is: O-acyltransferase (WSD1-like) family protein (TAIR:AT5G53390.1)%3B Has 1092 Blast hits to 1082 proteins in 164 species: Archae - 2%3B Bacteria - 845%3B…	protein_coding
AT1G66180	-0.753251	7.82512e-06	0.000879475	10	AT1G66180	59.9165	58.8745	37.6099	37.3608	43.1432	28.2131	32.501	AT1G66180		Eukaryotic aspartyl protease family protein	The gene encodes a putative aspartyl protease (ASP). Its expression is induced in response to light and ascorbate.	protein_coding
AT3G16770	-0.620193	7.71265e-06	0.000871571	10	AT3G16770	35.6756	31.962	23.9809	22.8404	24.6898	20.7748	19.8543	AT3G16770	"ATEBP,ethylene-responsive element binding protein,ERF72,ETHYLENE RESPONSE FACTOR 72,RAP2.3,RELATED TO AP2 3"	ethylene-responsive element binding protein	Encodes a member of the ERF (ethylene response factor) subfamily B-2 of the plant specific ERF/AP2 transcription factor family (RAP2.3). The protein contains one AP2 domain. There are 5 members in this subfamily including RAP2.2 AND RAP2.12.It is localized to the nucleus and acts as a transcriptional activator through the GCC-box. It has been identified as a suppressor of Bax-induced cell death b…	EBP
AT3G47800	-0.675237	7.60208e-06	0.000863796	10	AT3G47800	37.0875	37.74	44.4715	24.694	20.2964	21.485	27.4322	AT3G47800		Galactose mutarotase-like superfamily protein	Galactose mutarotase-like superfamily protein%3B FUNCTIONS IN: aldose 1-epimerase activity%3B INVOLVED IN: galactose metabolic process%2C hexose metabolic process%2C carbohydrate metabolic process%3B LOCATED IN: endomembrane system%3B EXPRESSED IN: 23 plant structures%3B EXPRESSED DURING: 14 growth stages%3B CONTAINS InterPro DOMAIN/s: Glycoside hydrolase-type carbohydrate-binding (InterPro:IPR01…	protein_coding
AT1G18590	-1.02906	7.41942e-06	0.000847699	3	AT1G18590	4.97173	5.78496	7.64844	2.53729	2.52668	2.74732	2.74628	AT1G18590	"ATSOT17,SULFOTRANSFERASE 17,ATST5C,ARABIDOPSIS SULFOTRANSFERASE 5C"	sulfotransferase 17	encodes a desulfoglucosinolate sulfotransferase%2C involved in the final step of glucosinolate core structure biosynthesis. Has a broad-substrate specificity with preference with methionine-derived desulfoglucosinolates.	SOT17
AT2G28900	0.724659	7.28614e-06	0.000837097	10	AT2G28900	369.139	362.949	366.019	611.994	460.216	706.594	644.499	AT2G28900	"ATOEP16-1,outer plastid envelope protein 16-1,ATOEP16-L,OUTER PLASTID ENVELOPE PROTEIN 16-L,OEP16,outer envelope protein 16"	outer plastid envelope protein 16-1	Encodes AtOEP16%2C a 16-KDa plastid outer membrane protein involved in plastid import of protochlorophyllide oxidoreductase A. Predominantly expressed in leaves and is also inducible by cold treatment.	OEP16-1
AT1G64660	0.911832	7.02644e-06	0.00081177	10	AT1G64660	12.4042	16.9179	17.3712	30.7451	21.9225	32.8646	24.9869	AT1G64660	"ATMGL,methionine gamma-lyase"	methionine gamma-lyase	Encodes a functional methionine gamma-lyase%2C a cytosolic enzyme catalyzes the degradation of methionine into methanethiol%2C alpha-ketobutyrate and ammonia. The catabolism of excess methionine is important to methionine homeostasis.	MGL
AT5G57560	-1.20103	6.92135e-06	0.000804121	10	AT5G57560	23.4697	20.3927	13.1903	9.80752	14.0349	7.1913	7.19569	AT5G57560	"XTH22,xyloglucan endotransglucosylase/hydrolase 22"	Xyloglucan endotransglucosylase/hydrolase family protein	Encodes a cell wall-modifying enzyme%2C rapidly upregulated in response to environmental stimuli	TCH4
AT3G54890	-0.647606	6.38361e-06	0.000745837	10	AT3G54890	935.227	906.671	924.968	665.073	540.49	489.294	660.585	AT3G54890		chlorophyll a-b binding protein 6	Encodes a component of the light harvesting complex associated with photosystem I.	LHCA1
AT3G16520	-0.691312	5.49878e-06	0.000646106	10	AT3G16520	27.2201	28.02	27.8051	19.716	16.626	14.0136	18.2104	AT3G16520		UDP-glucosyl transferase 88A1	UDP-glucosyl transferase 88A1 (UGT88A1)%3B FUNCTIONS IN: in 6 functions%3B INVOLVED IN: metabolic process%3B LOCATED IN: cellular_component unknown%3B EXPRESSED IN: 22 plant structures%3B EXPRESSED DURING: 13 growth stages%3B CONTAINS InterPro DOMAIN/s: UDP-glucuronosyl/UDP-glucosyltransferase (InterPro:IPR002213)%3B BEST Arabidopsis thaliana protein match is: UDP-glucosyl transferase 72B3 (TAIR:…	UGT88A1
AT5G57660	-0.751021	5.32622e-06	0.000633024	10	AT5G57660	28.0079	31.1321	35.9734	21.0528	18.3262	16.1396	14.9041	AT5G57660	"ATCOL5,BBX6,B-box domain protein 6"	CONSTANS-like 5	CONSTANS-like 5 (COL5)%3B FUNCTIONS IN: sequence-specific DNA binding transcription factor activity%2C zinc ion binding%3B INVOLVED IN: regulation of transcription%3B LOCATED IN: intracellular%3B EXPRESSED IN: 23 plant structures%3B EXPRESSED DURING: 13 growth stages%3B CONTAINS InterPro DOMAIN/s: CCT domain (InterPro:IPR010402)%2C Zinc finger%2C B-box (InterPro:IPR000315)%3B BEST Arabidopsis tha…	COL5
AT1G15990	2.43563	5.29454e-06	0.000632896	0	AT1G15990	0.152442	0.284401	0.522469	1.2138	0.665246	1.61368	1.23778	AT1G15990	"ATCNGC7,cyclic nucleotide gated channel 7"	cyclic nucleotide gated channel 7	Encodes a plasma membrane localized member of the cyclic nucleotide gated channel (CNGC) family that is essential for male reproductive fertility.	CNGC7
AT1G14200	-1.09315	5.17411e-06	0.000622097	5	AT1G14200	7.60904	8.65626	7.67418	3.26823	3.70398	3.77945	4.52227	AT1G14200		RING/U-box superfamily protein	RING/U-box superfamily protein%3B FUNCTIONS IN: zinc ion binding%3B EXPRESSED IN: 20 plant structures%3B EXPRESSED DURING: 12 growth stages%3B CONTAINS InterPro DOMAIN/s: Zinc finger%2C RING-type (InterPro:IPR001841)%2C Zinc finger%2C C3HC4 RING-type (InterPro:IPR018957)%3B BEST Arabidopsis thaliana protein match is: RING/U-box superfamily protein (TAIR:AT1G26800.1)%3B Has 10250 Blast hits to 102…	protein_coding
AT1G03870	-0.968894	4.6241e-06	0.000559219	10	AT1G03870	22.34	27.2082	24.5521	16.0576	13.3672	10.0313	11.299	AT1G03870		FASCICLIN-like arabinoogalactan 9	fasciclin-like arabinogalactan-protein 9 (Fla9)	FLA9
AT3G03265	-0.914023	4.39722e-06	0.000534909	10	AT3G03265	45.0616	32.6798	29.0317	19.658	22.5432	18.8356	21.6256	AT3G03265		Natural antisense transcript overlaps with AT3G16240	Natural antisense transcript overlaps with AT3G16240	antisense_long_noncoding_rna
AT3G23350	2.31274	4.29289e-06	0.000525308	1	AT3G23350	0.297316	1.09514	1.8091	2.91256	2.83821	4.88081	3.21175	AT3G23350		ENTH/VHS family protein	ENTH/VHS family protein%3B CONTAINS InterPro DOMAIN/s: Epsin%2C N-terminal (InterPro:IPR001026)%2C Epsin-like%2C N-terminal (InterPro:IPR013809)%2C ENTH/VHS (InterPro:IPR008942)%3B BEST Arabidopsis thaliana protein match is: ENTH/VHS family protein (TAIR:AT3G46540.1)%3B Has 1024 Blast hits to 1024 proteins in 183 species: Archae - 0%3B Bacteria - 0%3B Metazoa - 583%3B Fungi - 200%3B Plants - 173%…	protein_coding
AT3G03150	-0.645468	4.043e-06	0.000500654	10	AT3G03150	70.5572	80.7918	74.1808	53.1395	47.1541	41.7768	51.8545	AT3G03150		hypothetical protein	unknown protein%3B FUNCTIONS IN: molecular_function unknown%3B INVOLVED IN: biological_process unknown%3B LOCATED IN: mitochondrion%3B EXPRESSED IN: 22 plant structures%3B EXPRESSED DURING: 13 growth stages%3B BEST Arabidopsis thaliana protein match is: unknown protein (TAIR:AT5G17165.1)%3B Has 39 Blast hits to 39 proteins in 11 species: Archae - 0%3B Bacteria - 0%3B Metazoa - 0%3B Fungi - 0%3B P…	protein_coding
AT1G25530	0.67839	3.77766e-06	0.000470614	10	AT1G25530	10.7715	11.336	9.78799	17.0922	16.3023	20.3669	17.089	AT1G25530		Transmembrane amino acid transporter family protein	Transmembrane amino acid transporter family protein%3B CONTAINS InterPro DOMAIN/s: Amino acid transporter%2C transmembrane (InterPro:IPR013057)%3B BEST Arabidopsis thaliana protein match is: lysine histidine transporter 1 (TAIR:AT5G40780.1)%3B Has 3229 Blast hits to 3219 proteins in 255 species: Archae - 4%3B Bacteria - 28%3B Metazoa - 882%3B Fungi - 529%3B Plants - 1538%3B Viruses - 0%3B Other E…	protein_coding
AT4G13395	-2.24543	3.58161e-06	0.000448895	3	AT4G13395	4.30974	5.72367	2.28584	0.666225	1.53408	0.66008	1.38393	AT4G13395	"DVL10,DEVIL 10"	ROTUNDIFOLIA like 12	ROTUNDIFOLIA like 12 (RTFL12)%3B CONTAINS InterPro DOMAIN/s: DVL (InterPro:IPR012552)%3B BEST Arabidopsis thaliana protein match is: ROTUNDIFOLIA like 10 (TAIR:AT3G14362.1)%3B Has 139 Blast hits to 139 proteins in 12 species: Archae - 0%3B Bacteria - 0%3B Metazoa - 0%3B Fungi - 0%3B Plants - 139%3B Viruses - 0%3B Other Eukaryotes - 0 (source: NCBI BLink).	RTFL12
AT1G70290	-0.659949	3.49473e-06	0.000440677	5	AT1G70290	8.8693	8.33088	9.85275	5.41883	4.84467	5.68552	5.85878	AT1G70290	"ATTPS8,ATTPSC"	trehalose-6-phosphatase synthase S8	Encodes an enzyme putatively involved in trehalose biosynthesis. Though the protein has both trehalose-6-phosphate synthase (TPS)-like and trehalose-6-phosphate phosphatase (TPP)-like domains%2C neither activity has been detected in enzymatic assays nor has the protein been able to complement yeast TPS or TPP mutants.	TPS8
AT3G14415	-0.614114	3.47506e-06	0.000440677	10	AT3G14415	175.702	176.848	172.697	124.318	105.029	100.739	131.386	AT3G14415		Aldolase-type TIM barrel family protein	Encodes a glycolate oxidase that modulates reactive oxygen species-mediated signal transduction during nonhost resistance.	GOX2
AT2G16535	2.20853	3.32561e-06	0.000424528	5	AT2G16535	1.99989	4.11373	12.6158	10.5194	7.36371	23.4934	15.1938	AT2G16535		maternally expressed family protein	Encodes a Maternally expressed gene (MEG) family protein	protein_coding
AT3G57620	1.2706	3.16926e-06	0.000409265	10	AT3G57620	5.21309	9.28641	10.18	18.8588	11.8046	20.596	18.8285	AT3G57620		glyoxal oxidase-related protein	glyoxal oxidase-related protein%3B FUNCTIONS IN: molecular_function unknown%3B INVOLVED IN: biological_process unknown%3B LOCATED IN: endomembrane system%3B EXPRESSED IN: leaf whorl%2C sepal%2C flower%3B EXPRESSED DURING: petal differentiation and expansion stage%3B CONTAINS InterPro DOMAIN/s: Galactose oxidase/kelch%2C beta-propeller (InterPro:IPR011043)%2C Galactose oxidase%2C beta-propeller (I…	protein_coding
AT1G01060	-0.951983	2.70821e-06	0.000352237	3	AT1G01060	4.04354	4.34542	4.82269	1.93768	2.6631	2.06772	2.01601	AT1G01060	"LHY1,LATE ELONGATED HYPOCOTYL 1"	Homeodomain-like superfamily protein	LHY encodes a myb-related putative transcription factor involved in circadian rhythm along with another myb transcription factor CCA1	LHY
AT1G30820	-0.705637	2.55063e-06	0.0003345	10	AT1G30820	40.5165	41.0238	46.1859	29.9283	25.6218	20.9711	23.6739	AT1G30820		CTP synthase family protein	CTP synthase family protein%3B FUNCTIONS IN: CTP synthase activity%2C catalytic activity%3B INVOLVED IN: pyrimidine ribonucleotide metabolic process%2C pyrimidine nucleotide biosynthetic process%3B EXPRESSED IN: 21 plant structures%3B EXPRESSED DURING: 13 growth stages%3B CONTAINS InterPro DOMAIN/s: Glutamine amidotransferase class-I%2C C-terminal (InterPro:IPR000991)%2C CTP synthase (InterPro:IP…	protein_coding
AT1G23870	-0.675234	2.55565e-06	0.0003345	5	AT1G23870	9.28768	8.69606	9.18006	5.0076	5.6984	5.96456	5.88043	AT1G23870	"ATTPS9,trehalose-phosphatase/synthase 9"	trehalose-phosphatase/synthase 9	Encodes an enzyme putatively involved in trehalose biosynthesis. The protein has a trehalose synthase (TPS)-like domain that may or may not be active as well as a trehalose phosphatase (TPP)-like domain.	TPS9
AT4G25490	-3.10255	2.41526e-06	0.000320177	1	AT4G25490	1.32168	2.83247	0.459547	0.0892922	0.294393	0.358298	0.219652	AT4G25490	"ATCBF1,DREB1B,DRE BINDING PROTEIN 1B"	C-repeat/DRE binding factor 1	Transcriptional activator that binds to the DRE/CRT regulatory element and induces COR (cold-regulated) gene expression increasing plant freezing tolerance. It encodes a member of the DREB subfamily A-1 of ERF/AP2 transcription factor family (CBF1). The protein contains one AP2 domain. There are six members in this subfamily%2C including CBF1%2C CBF2%2C and CBF3. This gene is involved in response…	CBF1
AT2G26150	-1.52879	2.38947e-06	0.000318802	1	AT2G26150	2.51504	2.44041	2.14645	0.724071	1.00946	0.903915	0.79796	AT2G26150	"ATHSFA2,heat shock transcription factor A2"	heat shock transcription factor A2	member of Heat Stress Transcription Factor (Hsf) family. Involved in response to misfolded protein accumulation in the cytosol. Regulated by alternative splicing and non-sense-mediated decay.	HSFA2
AT2G23910	0.673765	2.36923e-06	0.000318154	10	AT2G23910	22.4534	26.4521	23.0663	40.8197	35.7887	44.0845	35.5857	AT2G23910		NAD(P)-binding Rossmann-fold superfamily protein	NAD(P)-binding Rossmann-fold superfamily protein%3B FUNCTIONS IN: coenzyme binding%2C binding%2C cinnamoyl-CoA reductase activity%2C catalytic activity%3B INVOLVED IN: lignin biosynthetic process%2C response to karrikin%3B LOCATED IN: cellular_component unknown%3B EXPRESSED IN: 19 plant structures%3B EXPRESSED DURING: 13 growth stages%3B CONTAINS InterPro DOMAIN/s: NAD-dependent epimerase/dehydra…	protein_coding
AT5G28770	-0.802135	2.28995e-06	0.000309518	10	AT5G28770	13.2647	12.9894	15.1541	8.47209	7.90967	6.58085	7.22477	AT5G28770		bZIP transcription factor family protein	bZIP protein BZO2H3 mRNA%2C partial cds	BZO2H3
AT4G16690	-0.659021	2.22297e-06	0.000302441	10	AT4G16690	19.1486	20.3459	17.3235	13.0611	13.4986	11.4137	12.1541	AT4G16690	"ATMES16,ARABIDOPSIS THALIANA METHYL ESTERASE 16"	methyl esterase 16	Encodes a protein shown to have carboxylesterase activity%2C methyl IAA esterase activity%2C and methyl jasmonate esterase activity in vitro. This protein does not act on MeSA%2C MeGA4%2C or MEGA9 in vitro. Although MES16 is similar to MES17%2C a MeIAA hydrolase%2C two mes16 mutant lines (SALK_151578) and (SALK_139756) do not show altered sensitivity to MeIAA in root growth assays. MES16 transcri…	MES16
AT2G47180	-1.4031	2.16405e-06	0.000296374	10	AT2G47180	29.3502	33.2763	35.3963	17.4088	13.8619	8.24901	7.95037	AT2G47180	"AtGolS1,galactinol synthase 1"	galactinol synthase 1	GolS1 is a galactinol synthase that catalyzes the formation of galactinol from UDP-galactose and myo-inositol. GolS1 transcript levels rise in response to methyl viologen%2C an oxidative damage-inducing agent. Plants over-expressing GolS1 have increased tolerance to salt%2C chilling%2C and high-light stress.	GolS1
AT3G16470	-0.613664	2.11302e-06	0.000291316	10	AT3G16470	147.085	184.586	210.511	112.027	113.149	95.4387	113.718	AT3G16470	"JAL35,jacalin-related lectin 35"	Mannose-binding lectin superfamily protein	JA-responsive gene	JR1
AT2G34620	-0.859893	2.02517e-06	0.000281077	10	AT2G34620	12.3798	13.0627	13.5172	6.99487	7.4818	6.03611	7.59321	AT2G34620		Mitochondrial transcription termination factor family protein	Mitochondrial transcription termination factor family protein%3B CONTAINS InterPro DOMAIN/s: Mitochodrial transcription termination factor-related (InterPro:IPR003690)%3B BEST Arabidopsis thaliana protein match is: Mitochondrial transcription termination factor family protein (TAIR:AT2G03050.1)%3B Has 1033 Blast hits to 730 proteins in 67 species: Archae - 0%3B Bacteria - 0%3B Metazoa - 21%3B Fun…	protein_coding
AT1G53490	1.22546	1.94947e-06	0.000272398	3	AT1G53490	2.59509	1.93728	1.78807	5.45273	5.90915	3.82952	6.0538	AT1G53490		RING/U-box superfamily protein	Encodes HEI10%2C a RING finger-containing protein. HEI10 belongs to a group of proteins well conserved among species known as ZMM. Required for class I crossover formation.	HEI10
AT3G02230	0.598686	1.92e-06	0.000270107	10	AT3G02230	166.049	185.541	212.322	277.115	232.362	300.037	257.115	AT3G02230	"ATRGP1,ARABIDOPSIS THALIANA REVERSIBLY GLYCOSYLATED POLYPEPTIDE 1"	reversibly glycosylated polypeptide 1	RGP1 is a UDP-arabinose mutase that catalyzes the interconversion between the pyranose and furanose forms of UDP-L-arabinose. It appears to be required for proper cell wall formation. rgp1/rgp2 (at5g15650) double mutants have a male gametophyte lethal phenotype. RGP1 fusion proteins can be found in the cytosol and peripherally associated with the Golgi apparatus.	RGP1
AT2G29290	-1.56244	1.90363e-06	0.000269768	5	AT2G29290	7.48811	6.52329	9.24487	1.92675	1.70329	2.08813	3.79173	AT2G29290		NAD(P)-binding Rossmann-fold superfamily protein	NAD(P)-binding Rossmann-fold superfamily protein%3B FUNCTIONS IN: oxidoreductase activity%2C binding%2C catalytic activity%3B INVOLVED IN: oxidation reduction%2C metabolic process%3B EXPRESSED IN: 16 plant structures%3B EXPRESSED DURING: 11 growth stages%3B CONTAINS InterPro DOMAIN/s: Short-chain dehydrogenase/reductase%2C conserved site (InterPro:IPR020904)%2C NAD(P)-binding domain (InterPro:IPR…	protein_coding
AT3G25770	-1.46266	1.8404e-06	0.000264301	5	AT3G25770	8.12489	8.82495	12.6911	4.30495	3.50402	2.34795	2.17966	AT3G25770		allene oxide cyclase 2	Encodes allene oxide cyclase. One of four genes in Arabidopsis that encode this enzyme%2C which catalyzes an essential step in jasmonic acid biosynthesis. Gene expression is induced during senescence%2C a process that involves jasmonic acid signalling pathway. Note: Nomenclature for Arabidopsis allene oxide cyclase 2 (AOC2%2C AT3G25770) gene is based on Stenzel et al. 2003 Plant Molecular Biology…	AOC2
AT3G10405	-0.682372	1.83442e-06	0.000264301	5	AT3G10405	9.33853	9.68161	8.99725	6.13038	5.77475	5.61195	6.23853	AT3G10405		vacuolar acid trehalase	unknown protein%3B FUNCTIONS IN: molecular_function unknown%3B INVOLVED IN: pollen development%3B LOCATED IN: chloroplast%3B Has 44 Blast hits to 44 proteins in 20 species: Archae - 0%3B Bacteria - 4%3B Metazoa - 0%3B Fungi - 0%3B Plants - 39%3B Viruses - 0%3B Other Eukaryotes - 1 (source: NCBI BLink).	protein_coding
AT4G10060	-0.936231	1.73805e-06	0.000253118	10	AT4G10060	14.914	13.9574	13.4792	8.51692	8.65663	5.39958	7.66991	AT4G10060		Beta-glucosidase%2C GBA2 type family protein	Beta-glucosidase%2C GBA2 type family protein%3B FUNCTIONS IN: catalytic activity%2C glucosylceramidase activity%3B INVOLVED IN: glucosylceramide catabolic process%2C sphingolipid metabolic process%3B LOCATED IN: vacuole%3B EXPRESSED IN: 21 plant structures%3B EXPRESSED DURING: 13 growth stages%3B CONTAINS InterPro DOMAIN/s: Glucosylceramidase (InterPro:IPR006775)%2C Six-hairpin glycosidase-like (…	protein_coding
AT1G24100	-0.837725	1.57743e-06	0.000231356	10	AT1G24100	24.0359	27.2364	23.2667	15.1668	17.2545	11.8446	13.23	AT1G24100		UDP-glucosyl transferase 74B1	Encodes a UDP-glucose:thiohydroximate S-glucosyltransferase%2C involved in glucosinolate biosynthesis	UGT74B1
AT1G23710	-0.785203	1.56954e-06	0.000231356	10	AT1G23710	14.4181	13.2737	7.87585	7.16318	8.28119	8.67379	8.04953	AT1G23710		hypothetical protein (DUF1645)	Protein of unknown function (DUF1645)%3B CONTAINS InterPro DOMAIN/s: Protein of unknown function DUF1645 (InterPro:IPR012442)%3B BEST Arabidopsis thaliana protein match is: Protein of unknown function (DUF1645) (TAIR:AT1G70420.1)%3B Has 288 Blast hits to 282 proteins in 52 species: Archae - 0%3B Bacteria - 6%3B Metazoa - 16%3B Fungi - 11%3B Plants - 191%3B Viruses - 0%3B Other Eukaryotes - 64 (so…	protein_coding
AT3G41768	0.598645	1.41161e-06	0.000210016	10	AT3G41768	214.79	170.342	583.52	310.409	309.698	272.745	275.419	AT3G41768		rRNA	18SrRNA	ribosomal_rna
AT5G06690	-0.795345	1.28578e-06	0.000192681	10	AT5G06690	19.7223	20.5306	22.4585	11.8044	11.2802	9.95597	13.4602	AT5G06690		WCRKC thioredoxin 1	Encodes a thioredoxin (WCRKC1) localized in chloroplast stroma. Contains a WCRKC motif.	WCRKC1
AT5G22920	-1.04883	1.14748e-06	0.000174484	10	AT5G22920	15.1307	16.1297	20.0906	9.52474	6.3893	6.04819	8.34255	AT5G22920	"AtRZPF34,CHYR1,CHY zinc-finger and RING protein 1,RZPF34,RING zinc-finger protein 34"	CHY-type/CTCHY-type/RING-type Zinc finger protein	Encodes a protein with sequence similarity to RING%2C zinc finger proteins. Loss of function mutations show reduced (15%25) stomatal aperture under non stress conditions.	protein_coding
AT3G47470	-0.670032	1.13595e-06	0.000174011	10	AT3G47470	865.433	897.506	1098.07	635.271	475.304	503.13	606.014	AT3G47470	CAB4	light-harvesting chlorophyll-protein complex I subunit A4	Encodes a chlorophyll a/b-binding protein that is more similar to the PSI Cab proteins than the PSII cab proteins. The predicted protein is about 20 amino acids shorter than most known Cab proteins.	LHCA4
AT1G66360	2.15163	1.08263e-06	0.00016708	1	AT1G66360	0.859822	1.17224	3.39533	5.04133	3.92808	6.16029	2.93956	AT1G66360	"CAR2,C2-domain ABA-related2"	Calcium-dependent lipid-binding (CaLB domain) family protein	Calcium-dependent lipid-binding (CaLB domain) family protein%3B CONTAINS InterPro DOMAIN/s: C2 membrane targeting protein (InterPro:IPR018029)%2C C2 calcium/lipid-binding domain%2C CaLB (InterPro:IPR008973)%2C C2 calcium-dependent membrane targeting (InterPro:IPR000008)%3B BEST Arabidopsis thaliana protein match is: Calcium-dependent lipid-binding (CaLB domain) family protein (TAIR:AT5G37740.1)%3…	protein_coding
AT5G59550	-0.78225	1.07647e-06	0.00016708	10	AT5G59550	18.1754	20.7593	12.6485	9.87403	11.3455	13.3763	10.73	AT5G59550	"AtRDUF2,Arabidopsis thaliana RING and Domain of Unknown Function 1117 2"	zinc finger (C3HC4-type RING finger) family protein	Encodes an ABA- and drought-induced RING-DUF1117 gene whose mutation results in hyposensitive phenotypes toward ABA in terms of germination rate and stomatal closure and markedly reduced tolerance to drought stress relative to wild-type plants.	RDUF2
AT4G37240	-0.711827	1.05303e-06	0.000164975	10	AT4G37240	34.1368	34.2929	33.194	21.8249	23.3205	19.4032	19.1673	AT4G37240		HTH-type transcriptional regulator	unknown protein%3B FUNCTIONS IN: molecular_function unknown%3B INVOLVED IN: N-terminal protein myristoylation%3B LOCATED IN: cellular_component unknown%3B EXPRESSED IN: 22 plant structures%3B EXPRESSED DURING: 13 growth stages%3B BEST Arabidopsis thaliana protein match is: unknown protein (TAIR:AT2G23690.1)%3B Has 30201 Blast hits to 17322 proteins in 780 species: Archae - 12%3B Bacteria - 1396%3…	protein_coding
AT5G64790	1.89607	9.7939e-07	0.000154609	5	AT5G64790	1.76537	4.3478	10.3359	9.81076	7.01277	17.6251	11.1299	AT5G64790		O-Glycosyl hydrolases family 17 protein	O-Glycosyl hydrolases family 17 protein%3B FUNCTIONS IN: cation binding%2C hydrolase activity%2C hydrolyzing O-glycosyl compounds%2C catalytic activity%3B INVOLVED IN: carbohydrate metabolic process%3B LOCATED IN: anchored to membrane%3B EXPRESSED IN: 7 plant structures%3B EXPRESSED DURING: L mature pollen stage%2C M germinated pollen stage%2C 4 anthesis%2C petal differentiation and expansion sta…	protein_coding
AT4G32480	-1.06703	9.78746e-07	0.000154609	10	AT4G32480	10.617	12.8397	10.4357	5.66931	6.23699	4.31731	6.22992	AT4G32480		sugar phosphate exchanger%2C putative (DUF506)	Protein of unknown function (DUF506) %3B FUNCTIONS IN: molecular_function unknown%3B INVOLVED IN: biological_process unknown%3B LOCATED IN: cellular_component unknown%3B EXPRESSED IN: cultured cell%3B CONTAINS InterPro DOMAIN/s: Protein of unknown function DUF506%2C plant (InterPro:IPR006502)%3B BEST Arabidopsis thaliana protein match is: Protein of unknown function (DUF506) (TAIR:AT2G20670.1)%3B…	protein_coding
AT2G27830	-0.649435	9.41767e-07	0.000150975	10	AT2G27830	20.4544	19.395	19.2837	12.3789	12.3652	13.2237	12.9162	AT2G27830		hypothetical protein	unknown protein%3B BEST Arabidopsis thaliana protein match is: unknown protein (TAIR:AT4G22758.1)%3B Has 131 Blast hits to 131 proteins in 17 species: Archae - 0%3B Bacteria - 0%3B Metazoa - 0%3B Fungi - 0%3B Plants - 131%3B Viruses - 0%3B Other Eukaryotes - 0 (source: NCBI BLink).	protein_coding
AT2G29320	-0.703889	9.2831e-07	0.00014998	10	AT2G29320	15.635	14.2852	16.7251	8.78613	9.41921	9.11303	9.47726	AT2G29320		NAD(P)-binding Rossmann-fold superfamily protein	NAD(P)-binding Rossmann-fold superfamily protein%3B FUNCTIONS IN: oxidoreductase activity%2C binding%2C catalytic activity%3B INVOLVED IN: oxidation reduction%2C metabolic process%3B LOCATED IN: cellular_component unknown%3B EXPRESSED IN: 21 plant structures%3B EXPRESSED DURING: 13 growth stages%3B CONTAINS InterPro DOMAIN/s: NAD(P)-binding domain (InterPro:IPR016040)%2C Glucose/ribitol dehydroge…	protein_coding
AT1G04530	-0.621555	8.10289e-07	0.00013299	10	AT1G04530	41.4786	40.1132	41.5782	28.522	23.1059	26.7046	27.9244	AT1G04530		Tetratricopeptide repeat (TPR)-like superfamily protein	Encodes one of the 36 carboxylate clamp (CC)-tetratricopeptide repeat (TPR) proteins (Prasad 2010%2C Pubmed ID: 20856808) with potential to interact with Hsp90/Hsp70 as co-chaperones.	TPR4
AT5G60890	-1.18741	7.4916e-07	0.000124941	3	AT5G60890	4.85773	5.12242	5.06709	1.74286	2.24661	2.34479	2.43699	AT5G60890	"ATMYB34,ATR1,ALTERED TRYPTOPHAN REGULATION 1"	myb domain protein 34	Myb-like transcription factor that modulates expression of ASA1%2C a key point of control in the tryptophan pathway%3B mutant has deregulated expression of ASA1 in dominant allele. Loss of function allele suggests ATR1 also functions at a control point for regulating indole glucosinolate homeostasis.	MYB34
AT1G27100	-0.611062	6.19298e-07	0.000104976	10	AT1G27100	25.3558	28.0189	17.5523	16.7254	17.0094	19.5174	16.7331	AT1G27100		Actin cross-linking protein	Actin cross-linking protein%3B FUNCTIONS IN: molecular_function unknown%3B INVOLVED IN: biological_process unknown%3B LOCATED IN: vacuole%3B EXPRESSED IN: 23 plant structures%3B EXPRESSED DURING: 13 growth stages%3B CONTAINS InterPro DOMAIN/s: Protein of unknown function DUF569 (InterPro:IPR007679)%2C Actin cross-linking (InterPro:IPR008999)%3B BEST Arabidopsis thaliana protein match is: Protein …	protein_coding
AT4G35700	2.01578	5.71456e-07	9.7667e-05	3	AT4G35700	1.05543	2.12052	6.99086	5.24091	4.93688	9.63275	5.89359	AT4G35700		zinc finger (C2H2 type) family protein	Target promoter of the male germline-specific transcription factor DUO1.	DAZ3
AT1G75460	-0.971556	5.7064e-07	9.7667e-05	10	AT1G75460	17.7942	17.0157	17.6141	10.278	7.2304	7.52414	10.553	AT1G75460		ATP-dependent protease La (LON) domain protein	ATP-dependent protease La (LON) domain protein%3B FUNCTIONS IN: ATP-dependent peptidase activity%3B INVOLVED IN: proteolysis%3B LOCATED IN: chloroplast%3B EXPRESSED IN: 19 plant structures%3B EXPRESSED DURING: 11 growth stages%3B CONTAINS InterPro DOMAIN/s: Peptidase S16%2C lon N-terminal (InterPro:IPR003111)%3B BEST Arabidopsis thaliana protein match is: ATP-dependent protease La (LON) domain pr…	protein_coding
AT1G23390	-0.803178	5.45679e-07	9.56326e-05	10	AT1G23390	19.6665	22.0743	20.0557	12.999	10.3833	10.8714	13.6945	AT1G23390		Kelch repeat-containing F-box family protein	Kelch repeat-containing F-box family protein%3B CONTAINS InterPro DOMAIN/s: F-box domain%2C cyclin-like (InterPro:IPR001810)%2C F-box domain%2C Skp2-like (InterPro:IPR022364)%2C Galactose oxidase/kelch%2C beta-propeller (InterPro:IPR011043)%2C Kelch-type beta propeller (InterPro:IPR015915)%3B BEST Arabidopsis thaliana protein match is: Galactose oxidase/kelch repeat superfamily protein (TAIR:AT3G…	protein_coding
AT2G05070	-0.934023	5.25458e-07	9.28758e-05	10	AT2G05070	309.829	334.382	461.898	191.62	126.635	151.157	206.089	AT2G05070	"LHCB2,LIGHT-HARVESTING CHLOROPHYLL B-BINDING 2"	photosystem II light harvesting complex protein 2.2	Encodes Lhcb2.2. Belongs to the Lhc super-gene family encodes the light-harvesting chlorophyll a/b-binding (LHC) proteins that constitute the antenna system of the photosynthetic apparatus.	LHCB2.2
AT4G04040	-0.850411	4.71556e-07	8.40671e-05	10	AT4G04040	12.933	12.8387	14.5261	7.35293	6.65905	6.16551	8.47899	AT4G04040		Phosphofructokinase family protein	maternal effect embryo arrest 51 (MEE51)%3B CONTAINS InterPro DOMAIN/s: Pyrophosphate-dependent phosphofructokinase PfpB (InterPro:IPR011183)%2C Phosphofructokinase (InterPro:IPR000023)%3B BEST Arabidopsis thaliana protein match is: Phosphofructokinase family protein (TAIR:AT1G12000.1)%3B Has 30201 Blast hits to 17322 proteins in 780 species: Archae - 12%3B Bacteria - 1396%3B Metazoa - 17338%3B F…	MEE51
AT4G11280	-0.86864	4.48815e-07	8.07086e-05	10	AT4G11280	19.4004	24.3541	10.5218	11.0643	14.1702	12.2484	10.5155	AT4G11280	ATACS6	1-aminocyclopropane-1-carboxylic acid (acc) synthase 6	encodes a a member of the 1-aminocyclopropane-1-carboxylate (ACC) synthase (S-adenosyl-L-methionine methylthioadenosine-lyase%2C EC 4.4.1.14) gene family	ACS6
AT1G72030	-0.793981	4.18093e-07	7.58436e-05	10	AT1G72030	41.5481	40.9299	39.0829	26.2645	24.6312	25.1337	19.2537	AT1G72030		Acyl-CoA N-acyltransferases (NAT) superfamily protein	Acyl-CoA N-acyltransferases (NAT) superfamily protein%3B FUNCTIONS IN: N-acetyltransferase activity%3B INVOLVED IN: metabolic process%3B EXPRESSED IN: 22 plant structures%3B EXPRESSED DURING: 13 growth stages%3B CONTAINS InterPro DOMAIN/s: GCN5-related N-acetyltransferase%2C C-terminal (InterPro:IPR022610)%2C GCN5-related N-acetyltransferase (InterPro:IPR000182)%2C Acyl-CoA N-acyltransferase (Int…	protein_coding
AT5G26220	0.914294	3.78622e-07	6.92912e-05	10	AT5G26220	18.5019	19.4254	16.5489	43.4229	36.8345	34.8283	28.134	AT5G26220	"AtGGCT2%3B1,GGCT2%3B1,gamma-glutamyl cyclotransferase 2%3B1"	ChaC-like family protein	ChaC-like family protein%3B CONTAINS InterPro DOMAIN/s: ChaC-like protein (InterPro:IPR006840)%3B BEST Arabidopsis thaliana protein match is: ChaC-like family protein (TAIR:AT4G31290.1)%3B Has 1807 Blast hits to 1807 proteins in 277 species: Archae - 0%3B Bacteria - 0%3B Metazoa - 736%3B Fungi - 347%3B Plants - 385%3B Viruses - 0%3B Other Eukaryotes - 339 (source: NCBI BLink).	protein_coding
AT1G52410	-0.647763	3.64139e-07	6.72357e-05	10	AT1G52410	104.903	116.202	150.13	71.8951	80.7655	61.4785	68.6335	AT1G52410	AtTSA1	TSK-associating protein 1	Contains a novel calcium-binding repeat sequence. Binds TSK in vitro. Localizes to small cytoplasmic vesicles in interphase cells. In cells synchronized for cell division%2C TSA1 and TSK relocalize to ends of spindle microtubules that are ahead of separating chromatids during metaphase and anaphase of mitosis. May be involved in mitosis together with TSK. Expressed preferentially in the flower an…	TSA1
AT2G18340	1.56231	3.50578e-07	6.53149e-05	3	AT2G18340	1.37301	1.51722	2.14828	4.69599	3.63716	5.36609	3.38852	AT2G18340		late embryogenesis abundant domain-containing protein / LEA domain-containing protein	late embryogenesis abundant domain-containing protein / LEA domain-containing protein%3B FUNCTIONS IN: molecular_function unknown%3B INVOLVED IN: embryo development ending in seed dormancy%3B LOCATED IN: endomembrane system%3B EXPRESSED IN: petal%2C leaf whorl%2C sperm cell%2C male gametophyte%2C flower%3B EXPRESSED DURING: L mature pollen stage%2C M germinated pollen stage%2C 4 anthesis%2C petal…	protein_coding
AT5G46940	2.14503	3.22664e-07	6.06609e-05	5	AT5G46940	1.57292	3.29762	6.99086	11.6431	6.78949	16.3147	8.38774	AT5G46940		Plant invertase/pectin methylesterase inhibitor superfamily protein	Plant invertase/pectin methylesterase inhibitor superfamily protein%3B FUNCTIONS IN: enzyme inhibitor activity%2C pectinesterase inhibitor activity%2C pectinesterase activity%3B INVOLVED IN: biological_process unknown%3B LOCATED IN: endomembrane system%3B EXPRESSED IN: 6 plant structures%3B EXPRESSED DURING: 4 anthesis%2C petal differentiation and expansion stage%3B CONTAINS InterPro DOMAIN/s: Pe…	protein_coding
AT3G25290	0.906238	2.77082e-07	5.25694e-05	10	AT3G25290	9.25353	10.3895	12.7042	21.4097	15.9782	20.0132	16.3511	AT3G25290		Auxin-responsive family protein	Auxin-responsive family protein%3B INVOLVED IN: multicellular organismal development%3B LOCATED IN: plasma membrane%2C membrane%3B EXPRESSED IN: 19 plant structures%3B EXPRESSED DURING: 9 growth stages%3B CONTAINS InterPro DOMAIN/s: Cytochrome b561%2C eukaryote (InterPro:IPR004877)%2C Uncharacterised conserved protein UCP037471 (InterPro:IPR017214)%2C Protein of unknown function DUF568%2C DOMON-l…	protein_coding
AT5G64260	-0.750268	2.7642e-07	5.25694e-05	10	AT5G64260	70.7377	72.0804	52.388	47.8759	46.0974	34.4679	41.702	AT5G64260		EXORDIUM like 2	EXORDIUM like 2 (EXL2)%3B FUNCTIONS IN: molecular_function unknown%3B INVOLVED IN: biological_process unknown%3B LOCATED IN: cell wall%2C plant-type cell wall%3B EXPRESSED IN: 23 plant structures%3B EXPRESSED DURING: 13 growth stages%3B CONTAINS InterPro DOMAIN/s: Phosphate-induced protein 1 (InterPro:IPR006766)%3B BEST Arabidopsis thaliana protein match is: EXORDIUM like 4 (TAIR:AT5G09440.1)%3B …	EXL2
AT1G25440	-0.777568	2.68655e-07	5.19233e-05	10	AT1G25440	47.0722	45.8301	49.3908	28.3715	25.7238	22.5932	31.9179	AT1G25440		B-box type zinc finger protein with CCT domain-containing protein	B-box type zinc finger protein with CCT domain%3B FUNCTIONS IN: sequence-specific DNA binding transcription factor activity%2C zinc ion binding%3B INVOLVED IN: regulation of transcription%3B LOCATED IN: membrane%3B EXPRESSED IN: leaf%3B CONTAINS InterPro DOMAIN/s: CCT domain (InterPro:IPR010402)%2C Zinc finger%2C B-box (InterPro:IPR000315)%3B BEST Arabidopsis thaliana protein match is: B-box type…	BBX15
AT1G19670	-0.745086	2.49738e-07	4.87225e-05	10	AT1G19670	72.5328	80.0509	97.4682	50.5601	39.6364	41.1191	51.1101	AT1G19670	"ATCLH1,chlorophyllase 1,ATHCOR1,CORONATINE-INDUCED PROTEIN 1,CORI1,CORONATINE-INDUCED PROTEIN 1"	chlorophyllase 1	Chlorophyllase is the first enzyme involved in chlorophyll degradation. It catalyzes the hydrolysis of the ester bond to yield chlorophyllide and phytol. AtCLH1 lacks a typical signal sequence for the chloroplast. Its expression is induced rapidly by methyljasmonate%2C a known promoter of senescence and chlorophyll degradation.	CLH1
AT1G67865	-0.620938	2.45952e-07	4.84409e-05	10	AT1G67865	89.5933	78.0561	66.0907	60.2589	54.569	50.4366	53.1644	AT1G67865		hypothetical protein	unknown protein%3B BEST Arabidopsis thaliana protein match is: unknown protein (TAIR:AT1G67860.1)%3B Has 13 Blast hits to 13 proteins in 2 species: Archae - 0%3B Bacteria - 0%3B Metazoa - 0%3B Fungi - 0%3B Plants - 13%3B Viruses - 0%3B Other Eukaryotes - 0 (source: NCBI BLink).	protein_coding
AT1G09750	-0.803386	2.23694e-07	4.44808e-05	10	AT1G09750	99.5193	88.0279	91.5103	55.9182	61.6588	42.5548	55.1912	AT1G09750		Eukaryotic aspartyl protease family protein	Eukaryotic aspartyl protease family protein%3B FUNCTIONS IN: aspartic-type endopeptidase activity%3B INVOLVED IN: proteolysis%3B LOCATED IN: apoplast%2C cell wall%2C plant-type cell wall%3B EXPRESSED IN: 22 plant structures%3B EXPRESSED DURING: 14 growth stages%3B CONTAINS InterPro DOMAIN/s: Peptidase aspartic (InterPro:IPR021109)%2C Peptidase aspartic%2C catalytic (InterPro:IPR009007)%2C Peptida…	protein_coding
AT4G21870	-1.02413	2.08214e-07	4.20628e-05	10	AT4G21870	12.9364	12.3693	13.9817	7.21299	5.50508	5.96234	6.26847	AT4G21870		HSP20-like chaperones superfamily protein	HSP20-like chaperones superfamily protein%3B CONTAINS InterPro DOMAIN/s: Heat shock protein Hsp20 (InterPro:IPR002068)%2C HSP20-like chaperone (InterPro:IPR008978)%3B BEST Arabidopsis thaliana protein match is: HSP20-like chaperones superfamily protein (TAIR:AT1G53540.1)%3B Has 2331 Blast hits to 2331 proteins in 523 species: Archae - 47%3B Bacteria - 802%3B Metazoa - 2%3B Fungi - 44%3B Plants - …	protein_coding
AT2G29310	-0.771473	2.095e-07	4.20628e-05	10	AT2G29310	21.527	21.0585	22.4549	12.9095	12.9303	10.7464	13.4261	AT2G29310		NAD(P)-binding Rossmann-fold superfamily protein	NAD(P)-binding Rossmann-fold superfamily protein%3B FUNCTIONS IN: oxidoreductase activity%2C binding%2C catalytic activity%3B INVOLVED IN: oxidation reduction%2C metabolic process%3B LOCATED IN: endomembrane system%3B EXPRESSED IN: 22 plant structures%3B EXPRESSED DURING: 13 growth stages%3B CONTAINS InterPro DOMAIN/s: NAD(P)-binding domain (InterPro:IPR016040)%2C Glucose/ribitol dehydrogenase (I…	protein_coding
AT1G28330	-0.653442	1.71762e-07	3.51688e-05	10	AT1G28330	54.7816	50.7618	47.452	33.49	30.8599	31.8765	38.2174	AT1G28330	"AtDRM1,DRM1,DORMANCY-ASSOCIATED PROTEIN 1"	dormancy-associated protein-like 1	dormancy-associated protein (DRM1)	DYL1
AT1G35490	1.75704	1.69193e-07	3.49891e-05	10	AT1G35490	5.79633	8.77256	23.1902	16.9263	16.4541	39.008	26.2373	AT1G35490		bZIP family transcription factor	bZIP family transcription factor%3B FUNCTIONS IN: DNA binding%2C sequence-specific DNA binding transcription factor activity%3B INVOLVED IN: regulation of transcription%2C DNA-dependent%3B EXPRESSED IN: 9 plant structures%3B EXPRESSED DURING: L mature pollen stage%2C M germinated pollen stage%2C 4 anthesis%2C C globular stage%2C petal differentiation and expansion stage%3B CONTAINS InterPro DOMAI…	protein_coding
AT1G66500	-0.9759	1.57077e-07	3.28116e-05	10	AT1G66500	12.9804	12.1886	5.65632	5.08311	7.02059	6.52327	6.99552	AT1G66500		Pre-mRNA cleavage complex II	Pre-mRNA cleavage complex II%3B FUNCTIONS IN: zinc ion binding%3B INVOLVED IN: biological_process unknown%3B LOCATED IN: intracellular%3B EXPRESSED IN: male gametophyte%2C pollen tube%3B EXPRESSED DURING: L mature pollen stage%2C M germinated pollen stage%3B CONTAINS InterPro DOMAIN/s: Zinc finger%2C C2H2-type (InterPro:IPR007087)%3B BEST Arabidopsis thaliana protein match is: Pre-mRNA cleavage c…	protein_coding
AT2G03090	0.649344	1.47002e-07	3.10205e-05	10	AT2G03090	70.8151	66.5565	60.529	93.4747	110.895	120.314	106.889	AT2G03090	"ATEXP15,ATEXPA15,expansin A15,ATHEXP ALPHA 1.3,EXP15,EXPANSIN 15"	expansin A15	member of Alpha-Expansin Gene Family. Naming convention from the Expansin Working Group (Kende et al%2C 2004. Plant Mol Bio). Involved in the formation of nematode-induced syncytia in roots of Arabidopsis thaliana.	EXPA15
AT1G76600	-1.67995	1.21515e-07	2.59064e-05	5	AT1G76600	6.27983	8.27003	2.64221	1.55088	2.21656	2.47972	2.84155	AT1G76600		poly polymerase	unknown protein%3B FUNCTIONS IN: molecular_function unknown%3B INVOLVED IN: N-terminal protein myristoylation%3B LOCATED IN: nucleolus%2C nucleus%3B EXPRESSED IN: 24 plant structures%3B EXPRESSED DURING: 15 growth stages%3B BEST Arabidopsis thaliana protein match is: unknown protein (TAIR:AT1G21010.1)%3B Has 220 Blast hits to 220 proteins in 14 species: Archae - 0%3B Bacteria - 0%3B Metazoa - 0%3…	protein_coding
AT1G17160	0.722706	1.16492e-07	2.53346e-05	10	AT1G17160	12.1919	11.3882	15.0229	20.4476	18.3426	20.778	18.378	AT1G17160		pfkB-like carbohydrate kinase family protein	pfkB-like carbohydrate kinase family protein%3B FUNCTIONS IN: kinase activity%2C ribokinase activity%3B INVOLVED IN: D-ribose metabolic process%2C D-ribose catabolic process%3B LOCATED IN: chloroplast%2C chloroplast stroma%3B EXPRESSED IN: 23 plant structures%3B EXPRESSED DURING: 13 growth stages%3B CONTAINS InterPro DOMAIN/s: Carbohydrate/purine kinase (InterPro:IPR011611)%2C Ribokinase (InterPr…	protein_coding
AT5G59310	0.680295	1.17607e-07	2.53346e-05	10	AT5G59310	331.257	375.601	274.311	610.705	482.656	615.313	560.592	AT5G59310		lipid transfer protein 4	Encodes a member of the lipid transfer protein family. Proteins of this family are generally small (~9 kD)%2C basic%2C expressed abundantly and contain eight Cys residues. The proteins can bind fatty acids and acylCoA esters and can transfer several different phospholipids. They are localized to the cell wall. The mRNA is present in flowers and siliques%2C and is strongly up-regulated by abscisic…	LTP4
AT1G16760	2.03514	1.11896e-07	2.46171e-05	1	AT1G16760	0.329818	0.766192	2.02119	2.23521	1.73166	2.86862	2.15827	AT1G16760		kinase with adenine nucleotide alpha hydrolases-like domain-containing protein	Protein kinase protein with adenine nucleotide alpha hydrolases-like domain%3B FUNCTIONS IN: protein serine/threonine kinase activity%2C protein kinase activity%2C kinase activity%2C ATP binding%3B INVOLVED IN: protein amino acid phosphorylation%2C response to stress%3B LOCATED IN: cellular_component unknown%3B EXPRESSED IN: male gametophyte%2C flower%2C pollen tube%3B EXPRESSED DURING: L mature …	protein_coding
AT5G24150	-0.998617	1.04839e-07	2.33126e-05	10	AT5G24150	17.7544	17.5083	13.3658	9.57384	9.48493	6.5254	9.79935	AT5G24150		FAD/NAD(P)-binding oxidoreductase family protein	squalene monooxygenase gene homolog	SQP1
AT5G39530	-0.672207	1.02721e-07	2.30899e-05	10	AT5G39530	22.2614	21.6866	22.1319	13.9249	14.1137	12.6603	14.5748	AT5G39530		hypothetical protein (DUF1997)	Protein of unknown function (DUF1997)%3B CONTAINS InterPro DOMAIN/s: Protein of unknown function DUF1997 (InterPro:IPR018971)%3B BEST Arabidopsis thaliana protein match is: Protein of unknown function (DUF1997) (TAIR:AT5G39520.1)%3B Has 204 Blast hits to 204 proteins in 68 species: Archae - 0%3B Bacteria - 103%3B Metazoa - 0%3B Fungi - 0%3B Plants - 48%3B Viruses - 0%3B Other Eukaryotes - 53 (sou…	protein_coding
AT2G38230	-0.64665	1.02048e-07	2.30899e-05	10	AT2G38230	62.9351	65.4059	56.9295	44.6786	35.9832	41.0106	42.5873	AT2G38230	"ATPDX1.1,ARABIDOPSIS THALIANA PYRIDOXINE BIOSYNTHESIS 1.1"	pyridoxine biosynthesis 1.1	Encodes a protein predicted to function in tandem with PDX2 to form glutamine amidotransferase complex with involved in vitamin B6 biosynthesis.	PDX1.1
AT2G45180	-1.00418	8.82147e-08	2.02698e-05	10	AT2G45180	104.026	103.28	125.518	64.473	48.333	38.7099	55.6129	AT2G45180		Bifunctional inhibitor/lipid-transfer protein/seed storage 2S albumin superfamily protein	Bifunctional inhibitor/lipid-transfer protein/seed storage 2S albumin superfamily protein%3B FUNCTIONS IN: lipid binding%3B INVOLVED IN: lipid transport%3B LOCATED IN: chloroplast thylakoid membrane%3B EXPRESSED IN: 22 plant structures%3B EXPRESSED DURING: 13 growth stages%3B CONTAINS InterPro DOMAIN/s: Bifunctional inhibitor/plant lipid transfer protein/seed storage (InterPro:IPR016140)%2C Plant…	protein_coding
AT2G20670	-1.72882	8.58325e-08	1.9944e-05	3	AT2G20670	4.21452	4.30742	4.81667	1.29986	1.01455	1.09285	1.75409	AT2G20670		sugar phosphate exchanger%2C putative (DUF506)	Protein of unknown function (DUF506) %3B LOCATED IN: chloroplast%3B EXPRESSED IN: 22 plant structures%3B EXPRESSED DURING: 14 growth stages%3B CONTAINS InterPro DOMAIN/s: Protein of unknown function DUF506%2C plant (InterPro:IPR006502)%3B BEST Arabidopsis thaliana protein match is: Protein of unknown function (DUF506) (TAIR:AT4G32480.1)%3B Has 375 Blast hits to 373 proteins in 24 species: Archae …	protein_coding
AT2G22990	-0.809625	7.73503e-08	1.81773e-05	10	AT2G22990	22.726	23.2156	19.9148	11.619	13.0216	12.2339	15.6434	AT2G22990	"SCPL8,SERINE CARBOXYPEPTIDASE-LIKE 8"	sinapoylglucose 1	sinapoylglucose:malate sinapoyltransferase. Catalyzes the formation of sinapoylmalate from sinapoylglucose. Mutants accumulate excess sinapoylglucose.	SNG1
AT5G24420	-0.750675	6.87926e-08	1.63521e-05	10	AT5G24420	125.821	145.356	208.424	75.8048	83.2246	70.4558	93.4495	AT5G24420		6-phosphogluconolactonase 5	Encodes a cytosolic 6-phosphogluconolactonase (PGL) thought to be involved in the oxidative pentose-phosphate pathway (OPPP).	PGL5
AT1G44446	-0.649548	6.74171e-08	1.62115e-05	10	AT1G44446	23.2922	24.1887	23.0415	16.4316	15.4784	13.6696	15.0841	AT1G44446	"ATCAO,ARABIDOPSIS THALIANA CHLOROPHYLL A OXYGENASE,CAO,CHLOROPHYLL A OXYGENASE"	Pheophorbide a oxygenase family protein with Rieske 2Fe-2S domain-containing protein	Encodes chlorophyllide %3Ci%3Ea%3C/i%3E oxygenase which converts chlorophyllide %3Ci%3Ea%3C/i%3E to chlorophyllide %3Ci%3Eb%3C/i%3E by catalyzing two successive hydroxylations at the 7-methyl group of chlorophyllide %3Ci%3Ea%3C/i%3E . Mutants are deficient in pigments that associate with thylakoid membrane proteins%2C lacking chlorophyll %3Ci%3Eb%3C/i%3E and light-harvesting proteins of photosyst…	CH1
AT1G25275	-0.907105	6.65886e-08	1.62006e-05	10	AT1G25275	42.6967	44.0085	48.4245	28.3599	22.5951	20.089	21.6461	AT1G25275		thionin-like protein	unknown protein%3B FUNCTIONS IN: molecular_function unknown%3B INVOLVED IN: response to karrikin%3B LOCATED IN: endomembrane system%3B EXPRESSED IN: 23 plant structures%3B EXPRESSED DURING: 13 growth stages%3B Has 18 Blast hits to 18 proteins in 4 species: Archae - 0%3B Bacteria - 0%3B Metazoa - 0%3B Fungi - 0%3B Plants - 18%3B Viruses - 0%3B Other Eukaryotes - 0 (source: NCBI BLink).	protein_coding
AT3G12345	-0.796422	6.55499e-08	1.61378e-05	10	AT3G12345	41.1129	39.0521	37.2466	25.1753	22.3076	19.7845	25.2617	AT3G12345		FKBP-type peptidyl-prolyl cis-trans isomerase	unknown protein%3B LOCATED IN: chloroplast%3B Has 35333 Blast hits to 34131 proteins in 2444 species: Archae - 798%3B Bacteria - 22429%3B Metazoa - 974%3B Fungi - 991%3B Plants - 531%3B Viruses - 0%3B Other Eukaryotes - 9610 (source: NCBI BLink).	protein_coding
AT5G62210	0.806557	5.76885e-08	1.43735e-05	10	AT5G62210	139.889	176.698	178.304	307.674	231.919	296.279	273.517	AT5G62210		Embryo-specific protein 3%2C (ATS3)	Embryo-specific protein 3%2C (ATS3)%3B CONTAINS InterPro DOMAIN/s: Lipase/lipooxygenase%2C PLAT/LH2 (InterPro:IPR008976)%2C Embryo-specific 3 (InterPro:IPR010417)%3B BEST Arabidopsis thaliana protein match is: seed gene 3 (TAIR:AT5G07190.1)%3B Has 13635 Blast hits to 5538 proteins in 466 species: Archae - 12%3B Bacteria - 1109%3B Metazoa - 3835%3B Fungi - 1100%3B Plants - 4139%3B Viruses - 1069%3…	protein_coding
AT1G33590	-0.860706	4.50093e-08	1.13511e-05	10	AT1G33590	34.7024	37.1466	36.0551	23.7504	19.285	16.3977	19.8711	AT1G33590		Leucine-rich repeat (LRR) family protein	Leucine-rich repeat (LRR) family protein%3B INVOLVED IN: signal transduction%2C response to karrikin%2C defense response%3B LOCATED IN: cell wall%2C chloroplast%2C plant-type cell wall%3B EXPRESSED IN: 22 plant structures%3B EXPRESSED DURING: 14 growth stages%3B CONTAINS InterPro DOMAIN/s: Leucine-rich repeat%2C typical subtype (InterPro:IPR003591)%2C Leucine-rich repeat-containing N-terminal dom…	protein_coding
AT3G54500	-0.73627	3.69748e-08	9.43998e-06	10	AT3G54500	30.033	29.1395	25.0964	16.434	19.9762	15.6477	19.1123	AT3G54500	"LNK2,night light-inducible and clock-regulated 2"	agglutinin-like protein	BEST Arabidopsis thaliana protein match is: dentin sialophosphoprotein-related (TAIR:AT5G64170.1)%3B Has 183 Blast hits to 175 proteins in 44 species: Archae - 0%3B Bacteria - 4%3B Metazoa - 38%3B Fungi - 11%3B Plants - 120%3B Viruses - 0%3B Other Eukaryotes - 10 (source: NCBI BLink).	protein_coding
AT1G07135	-1.33119	3.05787e-08	7.90459e-06	10	AT1G07135	27.6938	25.0324	12.0723	9.45465	14.6557	8.16391	9.71525	AT1G07135		glycine-rich protein	glycine-rich protein%3B Has 22251 Blast hits to 8348 proteins in 789 species: Archae - 21%3B Bacteria - 7328%3B Metazoa - 6126%3B Fungi - 1280%3B Plants - 3980%3B Viruses - 524%3B Other Eukaryotes - 2992 (source: NCBI BLink).	protein_coding
AT5G14740	-1.42264	2.72046e-08	7.12142e-06	10	AT5G14740	44.0189	37.4679	46.0245	14.2902	10.8483	12.7269	23.0264	AT5G14740	"BETA CA2,BETA CARBONIC ANHYDRASE 2,CA18,CARBONIC ANHYDRASE 18"	carbonic anhydrase 2	Encodes a beta carbonic anhydrase likely to be localized in the cytoplasm. Expression of its mRNA is seen in etiolated seedlings and points to a possible nonphotosynthetic role for this isoform.	CA2
AT1G22630	-0.93249	2.57942e-08	6.83878e-06	10	AT1G22630	36.5232	32.3607	29.4111	18.5803	15.8986	17.0301	20.8318	AT1G22630		SSUH2-like protein	unknown protein%3B LOCATED IN: chloroplast%3B EXPRESSED IN: 21 plant structures%3B EXPRESSED DURING: 13 growth stages%3B Has 87 Blast hits to 86 proteins in 34 species: Archae - 0%3B Bacteria - 13%3B Metazoa - 27%3B Fungi - 0%3B Plants - 40%3B Viruses - 0%3B Other Eukaryotes - 7 (source: NCBI BLink).	protein_coding
AT1G37130	-0.766059	2.45699e-08	6.59877e-06	10	AT1G37130	10.1712	10.8563	12.0055	6.62862	6.1323	6.48518	5.52149	AT1G37130	"ATNR2,ARABIDOPSIS NITRATE REDUCTASE 2,B29,CHL3,CHLORATE RESISTANT 3,NR2,NITRATE REDUCTASE 2,NR,NITRATE REDUCTASE"	nitrate reductase 2	Identified as a mutant resistant to chlorate. Encodes nitrate reductase structural gene. Involved in nitrate assimilation. Has nitrate reductase activity. Up-regulated by the fungus P. indica. Binds transcription factor At2g35940.	NIA2
AT5G26775	23.4749	2.39398e-08	6.51416e-06	0	AT5G26775	0	0	0	0	0	0	8.07741	AT5G26775		transposable_element_gene	non-LTR retrotransposon family (LINE)%2C has a 5.9e-28 P-value blast match to GB:AAB41224 ORF2 (LINE-element) (Rattus norvegicus)	transposable_element_gene
AT5G41080	-0.769593	2.32121e-08	6.40035e-06	10	AT5G41080	18.2409	17.8527	20.3911	11.3834	11.0111	10.3626	9.66285	AT5G41080	AtGDPD2	PLC-like phosphodiesterases superfamily protein	Encodes a member of the glycerophosphodiester phosphodiesterase (GDPD) family.	GDPD2
AT4G27280	-1.11959	1.92315e-08	5.40397e-06	10	AT4G27280	66.8535	62.2951	27.9403	21.3826	32.3547	28.3394	36.9858	AT4G27280		Calcium-binding EF-hand family protein	Calcium-binding EF-hand family protein%3B FUNCTIONS IN: calcium ion binding%3B INVOLVED IN: response to karrikin%3B EXPRESSED IN: 23 plant structures%3B EXPRESSED DURING: 13 growth stages%3B CONTAINS InterPro DOMAIN/s: EF-Hand 1%2C calcium-binding site (InterPro:IPR018247)%2C EF-HAND 2 (InterPro:IPR018249)%2C EF-hand-like domain (InterPro:IPR011992)%3B BEST Arabidopsis thaliana protein match is: …	protein_coding
AT4G39800	0.872315	1.93372e-08	5.40397e-06	10	AT4G39800	61.4985	74.9686	63.2414	151.28	110.476	125.877	112.898	AT4G39800	"ATIPS1,INOSITOL 3-PHOSPHATE SYNTHASE 1,ATMIPS1,MYO-INOSITOL-1-PHOSPHATE SYNTHASE 1,MI-1-P SYNTHASE"	myo-inositol-1-phosphate synthase 1	** Referred to as MIPS2 in Mitsuhashi et al 2008. myo-inositol-1-phosphate synthase isoform 1.Expressed in leaf%2C root and silique. Immunolocalization experiments with an antibody recognizing MIPS1%2C MIPS2%2C and MIPS3 showed endosperm localization.	MIPS1
AT1G20135	1.72642	1.73605e-08	4.98633e-06	10	AT1G20135	4.1664	6.17248	12.116	12.4534	12.6148	24.2249	19.2199	AT1G20135		GDSL-like Lipase/Acylhydrolase family protein	GDSL-like Lipase/Acylhydrolase family protein%3B FUNCTIONS IN: lipase activity%2C hydrolase activity%2C acting on ester bonds%3B INVOLVED IN: lipid metabolic process%3B LOCATED IN: endomembrane system%3B EXPRESSED IN: petal%2C leaf whorl%2C flower%2C carpel%2C stamen%3B EXPRESSED DURING: 4 anthesis%2C petal differentiation and expansion stage%3B CONTAINS InterPro DOMAIN/s: Lipase%2C GDSL%2C activ…	protein_coding
AT2G06845	23.7215	1.70549e-08	4.97494e-06	0	AT2G06845	0	0	0	0	0	11.3146	12.5101	AT2G06845		Beta-galactosidase related protein	Beta-galactosidase related protein%3B FUNCTIONS IN: hydrolase activity%2C hydrolyzing O-glycosyl compounds%3B INVOLVED IN: carbohydrate metabolic process%3B CONTAINS InterPro DOMAIN/s: Glycoside hydrolase%2C family 35 (InterPro:IPR001944)%3B BEST Arabidopsis thaliana protein match is: Ribonuclease H-like superfamily protein (TAIR:AT1G10000.1)%3B Has 30201 Blast hits to 17322 proteins in 780 speci…	protein_coding
AT2G39330	-1.30882	1.70803e-08	4.97494e-06	10	AT2G39330	89.7988	158.34	181.251	56.1211	57.6068	36.9601	50.0708	AT2G39330		jacalin-related lectin 23	jacalin-related lectin 23 (JAL23)%3B FUNCTIONS IN: molecular_function unknown%3B INVOLVED IN: biological_process unknown%3B LOCATED IN: vacuole%3B EXPRESSED IN: 24 plant structures%3B EXPRESSED DURING: 14 growth stages%3B CONTAINS InterPro DOMAIN/s: Mannose-binding lectin (InterPro:IPR001229)%3B BEST Arabidopsis thaliana protein match is: jacalin-related lectin 22 (TAIR:AT2G39310.3)%3B Has 1977 B…	JAL23
AT2G02100	-0.59627	1.14846e-08	3.44205e-06	10	AT2G02100	746.993	636.32	693.107	449.683	482.188	428.263	472.863	AT2G02100	PDF2.2	low-molecular-weight cysteine-rich 69	Predicted to encode a PR (pathogenesis-related) protein. Belongs to the plant defensin (PDF) family with the following members: At1g75830/PDF1.1%2C At5g44420/PDF1.2a%2C At2g26020/PDF1.2b%2C At5g44430/PDF1.2c%2C At2g26010/PDF1.3%2C At1g19610/PDF1.4%2C At1g55010/PDF1.5%2C At2g02120/PDF2.1%2C At2g02100/PDF2.2%2C At2g02130/PDF2.3%2C At1g61070/PDF2.4%2C At5g63660/PDF2.5%2C At2g02140/PDF2.6%2C At5g3833…	LCR69
AT3G08940	-0.896386	1.02628e-08	3.1211e-06	10	AT3G08940	197.717	210.165	285.526	124.289	96.8233	91.3352	126.599	AT3G08940		light harvesting complex photosystem II	Lhcb4.2 protein (Lhcb4.2%2C protein involved in the light harvesting complex of photosystem II	LHCB4.2
AT2G44920	-0.912162	8.01857e-09	2.47499e-06	10	AT2G44920	21.0069	21.3237	26.9091	11.5349	10.0267	10.6431	12.8838	AT2G44920		Tetratricopeptide repeat (TPR)-like superfamily protein	Tetratricopeptide repeat (TPR)-like superfamily protein%3B FUNCTIONS IN: molecular_function unknown%3B LOCATED IN: thylakoid%2C thylakoid lumen%2C chloroplast thylakoid membrane%2C chloroplast thylakoid lumen%2C chloroplast%3B EXPRESSED IN: 24 plant structures%3B EXPRESSED DURING: 13 growth stages%3B CONTAINS InterPro DOMAIN/s: Pentapeptide repeat (InterPro:IPR001646)%3B BEST Arabidopsis thaliana…	protein_coding
AT5G24490	-1.10442	7.4782e-09	2.34317e-06	10	AT5G24490	80.011	81.2483	96.8595	40.8972	33.7141	28.4428	47.2438	AT5G24490		30S ribosomal protein	30S ribosomal protein%2C putative%3B FUNCTIONS IN: structural constituent of ribosome%2C binding%3B INVOLVED IN: translation%2C primary metabolic process%3B LOCATED IN: ribosome%2C chloroplast%3B EXPRESSED IN: 22 plant structures%3B EXPRESSED DURING: 13 growth stages%3B CONTAINS InterPro DOMAIN/s: Ribosomal protein S30Ae/sigma 54 modulation protein (InterPro:IPR003489)%3B Has 30201 Blast hits to …	protein_coding
AT5G06320	-0.971503	6.31119e-09	2.00793e-06	10	AT5G06320	40.6515	44.9763	22.5197	24.0496	23.6509	17.2752	22.5685	AT5G06320		NDR1/HIN1-like 3	encodes a protein whose sequence is similar to tobacco hairpin-induced gene (HIN1) and Arabidopsis non-race specific disease resistance gene (NDR1). Expression of this gene is induced by cucumber mosaic virus%2C spermine and Pseudomonas syringae pv. tomato DC3000. The gene product is localized to the plasma membrane.	NHL3
AT5G07990	0.956906	4.72963e-09	1.52826e-06	10	AT5G07990	65.0675	79.8006	63.436	169.115	144.844	134.876	114.632	AT5G07990	"CYP75B1,CYTOCHROME P450 75B1,D501"	Cytochrome P450 superfamily protein	Required for flavonoid 3' hydroxylase activity. Enzyme abundance relative to CHS determines Quercetin/Kaempferol metabolite ratio.	TT7
AT5G61590	-1.22827	3.70413e-09	1.2159e-06	10	AT5G61590	19.423	17.8823	20.3047	8.34914	7.17205	6.36483	10.0457	AT5G61590	"DEWAX,Decrease Wax Biosynthesis"	Integrase-type DNA-binding superfamily protein	encodes a member of the ERF (ethylene response factor) subfamily B-3 of ERF/AP2 transcription factor family. The protein contains one AP2 domain. There are 18 members in this subfamily including ATERF-1%2C ATERF-2%2C AND ATERF-5.	protein_coding
AT3G09600	-1.39289	3.15918e-09	1.05374e-06	3	AT3G09600	3.61251	3.53715	3.26737	1.41339	1.46235	1.28098	1.29953	AT3G09600	"LCL5,LHY-CCA1-LIKE5"	Homeodomain-like superfamily protein	Encodes a MYB-like transcription factor similar to CIRCADIAN CLOCK-ASSOCIATED1 (CCA1) and ELONGATED HYPOCOTYL (LHY). Involved in the regulation of circadian clock by modulating the pattern of histone 3 (H3) acetylation.	RVE8
AT5G61440	-0.998537	2.76802e-09	9.38404e-07	10	AT5G61440	20.0337	22.9086	24.4224	12.8971	10.1144	9.27178	10.808	AT5G61440		atypical CYS HIS rich thioredoxin 5	Encodes a member of the thioredoxin family protein. Located in the chloroplast.	ACHT5
AT4G25470	-3.56489	2.64031e-09	9.10029e-07	1	AT4G25470	2.50136	2.78592	0.737373	0.330635	0.155727	0.196551	0.21689	AT4G25470	"ATCBF2,DREB1C,DRE/CRT-BINDING PROTEIN 1C,FTQ4,FREEZING TOLERANCE QTL 4"	C-repeat/DRE binding factor 2	Encodes a member of the DREB subfamily A-1 of ERF/AP2 transcription factor family (CBF2). The protein contains one AP2 domain. There are six members in this subfamily%2C including CBF1%2C CBF2%2C and CBF3. This gene is involved in response to low temperature%2C abscisic acid%2C and circadian rhythm. Overexpressing this gene leads to increased freeze tolerance and induces the expression level of 8…	CBF2
AT2G05520	-1.06431	2.55402e-09	8.95205e-07	10	AT2G05520	29.7531	21.6456	35.1315	11.5811	13.3122	11.6917	12.6505	AT2G05520	"ATGRP-3,GLYCINE-RICH PROTEIN 3,ATGRP3,ARABIDOPSIS GLYCINE RICH PROTEIN 3,GRP3,GLYCINE-RICH PROTEIN 3"	glycine-rich protein 3	Encodes a glycine-rich protein that is expressed mainly in stems and leaves. mRNA levels are upregulated in response to ABA%2C salicylic acid and ethylene but downregulated in response to dessication.	GRP-3
AT3G22840	1.41863	2.38685e-09	8.51036e-07	10	AT3G22840	70.7628	104.236	73.5965	247.156	164.97	314.76	210.392	AT3G22840	ELIP	Chlorophyll A-B binding family protein	Encodes an early light-inducible protein.	ELIP1
AT1G71030	-1.9771	1.81009e-09	6.56714e-07	5	AT1G71030	7.91749	7.99231	8.13846	2.9212	1.76111	1.21559	2.22285	AT1G71030	"ATMYBL2,ARABIDOPSIS MYB-LIKE 2"	MYB-like 2	Encodes a putative myb family transcription factor. In contrast to most other myb-like proteins its myb domain consists of a single repeat. A proline-rich region potentially involved in transactivation is found in the C-terminal part of the protein. Its transcript accumulates mainly in leaves.	MYBL2
AT2G05380	-1.43846	1.3001e-09	4.80107e-07	10	AT2G05380	19.5341	17.6198	35.9792	6.06357	5.9918	9.2765	6.08335	AT2G05380		glycine-rich protein 3 short isoform	glycine-rich protein 3 short isoform (GRP3S) mRNA%2C complete	GRP3S
AT3G07310	-0.95683	1.09348e-09	4.11149e-07	10	AT3G07310	15.7779	15.5042	14.0042	7.93647	6.92837	8.24347	9.1823	AT3G07310		phosphoserine aminotransferase%2C putative (DUF760)	Protein of unknown function (DUF760)%3B CONTAINS InterPro DOMAIN/s: Protein of unknown function DUF760 (InterPro:IPR008479)%3B BEST Arabidopsis thaliana protein match is: Protein of unknown function (DUF760) (TAIR:AT5G48590.1)%3B Has 147 Blast hits to 143 proteins in 27 species: Archae - 0%3B Bacteria - 10%3B Metazoa - 0%3B Fungi - 0%3B Plants - 134%3B Viruses - 0%3B Other Eukaryotes - 3 (source:…	protein_coding
AT1G68190	-1.44306	9.95509e-10	3.81243e-07	3	AT1G68190	4.81278	4.6086	4.75599	1.56871	1.93445	1.83118	1.59969	AT1G68190		B-box zinc finger family protein	B-box zinc finger family protein%3B FUNCTIONS IN: sequence-specific DNA binding transcription factor activity%2C zinc ion binding%3B INVOLVED IN: regulation of transcription%3B LOCATED IN: endomembrane system%2C intracellular%3B EXPRESSED IN: 14 plant structures%3B EXPRESSED DURING: 8 growth stages%3B CONTAINS InterPro DOMAIN/s: Zinc finger%2C B-box (InterPro:IPR000315)%3B BEST Arabidopsis thalia…	BBX27
AT1G21500	-0.78134	8.97976e-10	3.5038e-07	10	AT1G21500	77.8869	70.5047	77.7364	44.3596	43.0118	38.2848	47.3672	AT1G21500		hypothetical protein	unknown protein%3B Has 29 Blast hits to 29 proteins in 12 species: Archae - 0%3B Bacteria - 0%3B Metazoa - 0%3B Fungi - 2%3B Plants - 27%3B Viruses - 0%3B Other Eukaryotes - 0 (source: NCBI BLink).	protein_coding
AT3G52180	0.664213	8.23963e-10	3.27684e-07	10	AT3G52180	51.7282	54.2676	47.2059	88.9355	74.7396	86.8588	85.977	AT3G52180	"ATPTPKIS1,ATSEX4,DSP4,DUAL-SPECIFICITY PROTEIN PHOSPHATASE 4"	dual specificity protein phosphatase (DsPTP1) family protein	Encodes a plant-specific glucan phosphatase that contains a noncatalytic carbohydrate-binding module as well as a dual specificity protein phosphatase domain. SEX4 can dephosphorylate C6- and C3-glucosyl residues on native starch grains and related maltodextrin compounds in vitro. This protein interacts with the plant SnRK AKIN11%2C binds starch%2C and is localized in the chloroplast. sex4 mutant…	SEX4
AT1G32920	-1.06826	6.88063e-10	2.79003e-07	10	AT1G32920	31.4241	36.5316	21.9277	12.738	17.5021	16.6461	18.0228	AT1G32920		hypothetical protein	unknown protein%3B FUNCTIONS IN: molecular_function unknown%3B INVOLVED IN: response to wounding%3B LOCATED IN: endomembrane system%3B EXPRESSED IN: 23 plant structures%3B EXPRESSED DURING: 13 growth stages%3B BEST Arabidopsis thaliana protein match is: unknown protein (TAIR:AT1G32928.1)%3B Has 42 Blast hits to 42 proteins in 8 species: Archae - 0%3B Bacteria - 0%3B Metazoa - 0%3B Fungi - 0%3B Pl…	protein_coding
AT3G56880	-0.988244	5.03084e-10	2.12322e-07	10	AT3G56880	95.9812	100.102	48.052	42.3013	61.1529	44.0784	50.5033	AT3G56880		VQ motif-containing protein	VQ motif-containing protein%3B CONTAINS InterPro DOMAIN/s: VQ (InterPro:IPR008889)%3B BEST Arabidopsis thaliana protein match is: calmodulin (CAM)-binding protein of 25 kDa (TAIR:AT2G41010.1)%3B Has 109 Blast hits to 109 proteins in 12 species: Archae - 0%3B Bacteria - 0%3B Metazoa - 0%3B Fungi - 3%3B Plants - 106%3B Viruses - 0%3B Other Eukaryotes - 0 (source: NCBI BLink).	protein_coding
AT2G15960	-1.18288	4.29776e-10	1.85162e-07	10	AT2G15960	18.0111	19.0715	15.6682	7.9634	9.09466	7.28947	8.39048	AT2G15960		stress-induced protein	unknown protein%3B Has 14 Blast hits to 14 proteins in 5 species: Archae - 0%3B Bacteria - 0%3B Metazoa - 0%3B Fungi - 0%3B Plants - 14%3B Viruses - 0%3B Other Eukaryotes - 0 (source: NCBI BLink).	protein_coding
AT5G42170	1.97773	3.01089e-10	1.35359e-07	10	AT5G42170	7.26488	9.40912	20.8552	22.7255	20.4901	46.6866	41.6391	AT5G42170		SGNH hydrolase-type esterase superfamily protein	SGNH hydrolase-type esterase superfamily protein%3B FUNCTIONS IN: hydrolase activity%2C acting on ester bonds%2C carboxylesterase activity%3B INVOLVED IN: lipid metabolic process%3B EXPRESSED IN: 11 plant structures%3B EXPRESSED DURING: L mature pollen stage%2C 4 anthesis%2C petal differentiation and expansion stage%3B CONTAINS InterPro DOMAIN/s: Lipase%2C GDSL (InterPro:IPR001087)%2C Esterase%2C…	protein_coding
AT4G39940	-0.878287	2.53413e-10	1.16457e-07	10	AT4G39940	32.5759	33.5718	30.5019	19.186	19.5729	15.4458	17.923	AT4G39940	"APK2,ADENOSINE-5'-PHOSPHOSULFATE (APS) KINASE 2"	APS-kinase 2	adenosine-5'-phosphosulfate-kinase (akn2) mRNA%2C complete	AKN2
AT5G05410	-1.61383	1.99205e-10	9.36265e-08	5	AT5G05410	9.22287	12.0054	4.09882	2.33661	3.9371	3.75626	3.8535	AT5G05410	"DREB2,DEHYDRATION-RESPONSIVE ELEMENT BINDING PROTEIN 2"	DRE-binding protein 2A	Encodes a transcription factor that specifically binds to DRE/CRT cis elements (responsive to drought and low-temperature stress). Belongs to the DREB subfamily A-2 of ERF/AP2 transcription factor family (DREB2A). There are eight members in this subfamily including DREB2B. The protein contains one AP2 domain. Overexpression of transcriptional activation domain of DREB2A resulted in significant dr…	DREB2A
AT1G80130	1.36967	1.69465e-10	8.15007e-08	10	AT1G80130	13.7402	17.1991	9.8583	40.9626	29.599	51.6361	37.9499	AT1G80130		Tetratricopeptide repeat (TPR)-like superfamily protein	Tetratricopeptide repeat (TPR)-like superfamily protein%3B FUNCTIONS IN: binding%3B INVOLVED IN: response to oxidative stress%3B LOCATED IN: membrane%3B EXPRESSED IN: 18 plant structures%3B EXPRESSED DURING: 12 growth stages%3B CONTAINS InterPro DOMAIN/s: Tetratricopeptide-like helical (InterPro:IPR011990)%3B BEST Arabidopsis thaliana protein match is: Tetratricopeptide repeat (TPR)-like superfam…	protein_coding
AT3G28820	1.50303	1.38772e-10	6.83289e-08	10	AT3G28820	15.2998	22.0143	31.0821	42.1133	41.5199	68.343	59.8922	AT3G28820		mediator of RNA polymerase II transcription subunit-like protein%2C putative (DUF1216)	Protein of unknown function (DUF1216)%3B FUNCTIONS IN: molecular_function unknown%3B INVOLVED IN: biological_process unknown%3B LOCATED IN: endomembrane system%3B CONTAINS InterPro DOMAIN/s: Protein of unknown function DUF1216 (InterPro:IPR009605)%3B BEST Arabidopsis thaliana protein match is: Protein of unknown function (DUF1216) (TAIR:AT3G28810.1)%3B Has 16797 Blast hits to 5994 proteins in 897…	protein_coding
AT3G05160	-1.41251	6.07036e-11	3.06183e-08	5	AT3G05160	8.50101	8.83953	8.65998	3.02277	3.06097	2.74033	4.2384	AT3G05160		Major facilitator superfamily protein	Major facilitator superfamily protein%3B FUNCTIONS IN: carbohydrate transmembrane transporter activity%2C sugar:hydrogen symporter activity%3B INVOLVED IN: transport%2C transmembrane transport%3B LOCATED IN: integral to membrane%2C membrane%3B CONTAINS InterPro DOMAIN/s: Sugar transporter%2C conserved site (InterPro:IPR005829)%2C Major facilitator superfamily (InterPro:IPR020846)%2C Sugar/inosito…	protein_coding
AT1G09070	-0.679413	5.525e-11	2.85643e-08	10	AT1G09070	87.7353	97.2587	66.5829	58.6987	57.6518	61.4221	53.6298	AT1G09070	"(AT)SRC2,SOYBEAN GENE REGULATED BY COLD-2,AtSRC2"	soybean gene regulated by cold-2	SRC2 specifically binds the peptide PIEPPPHH%2C and moves from ER to a vacuole fraction where it gets internalized. Involved in Protein Storage Vacuole targeting.	SRC2
AT2G30860	-0.707895	3.27691e-11	1.7376e-08	10	AT2G30860	416.535	458.06	497.717	283.702	251.719	249.008	288.346	AT2G30860	"ATGSTF7,ATGSTF9,glutathione S-transferase PHI 9,GLUTTR"	glutathione S-transferase PHI 9	Encodes glutathione transferase belonging to the phi class of GSTs. Naming convention according to Wagner et al. (2002).	GSTF9
AT4G31500	-1.09268	2.52994e-11	1.37682e-08	10	AT4G31500	44.6142	49.8925	55.6031	24.3647	25.9683	18.1304	20.3442	AT4G31500	"ATR4,ALTERED TRYPTOPHAN REGULATION 4,RED1,RED ELONGATED 1,RNT1,RUNT 1,SUR2,SUPERROOT 2"	cytochrome P450%2C family 83%2C subfamily B%2C polypeptide 1	Encodes an oxime-metabolizing enzyme in the biosynthetic pathway of glucosinolates. Is required for phytochrome signal transduction in red light. Mutation confers auxin overproduction.	CYP83B1
AT2G25900	-1.40449	1.90201e-11	1.06307e-08	10	AT2G25900	29.4391	27.0187	26.7437	9.09522	8.53969	10.8048	14.2841	AT2G25900		Zinc finger C-x8-C-x5-C-x3-H type family protein	Encodes a protein with two tandem-arrayed CCCH-type zinc fingers that binds RNA and is involved in RNA turnover.	ATCTH
AT2G23120	-0.747306	1.24996e-11	7.18031e-09	10	AT2G23120	644.204	566.731	478.446	379.038	328.522	349.047	388.469	AT2G23120		Late embryogenesis abundant protein%2C group 6	Late embryogenesis abundant protein%2C group 6%3B FUNCTIONS IN: molecular_function unknown%3B INVOLVED IN: biological_process unknown%3B LOCATED IN: plasma membrane%3B EXPRESSED IN: 23 plant structures%3B EXPRESSED DURING: 14 growth stages%3B CONTAINS InterPro DOMAIN/s: Late embryogenesis abundant protein%2C group 6 (InterPro:IPR018930)%3B BEST Arabidopsis thaliana protein match is: Late embryoge…	protein_coding
AT3G07840	1.85723	1.16767e-11	6.89925e-09	5	AT3G07840	2.15126	2.3689	5.52364	7.21104	6.3583	9.98157	9.24057	AT3G07840		Pectin lyase-like superfamily protein	Pectin lyase-like superfamily protein%3B FUNCTIONS IN: polygalacturonase activity%3B INVOLVED IN: carbohydrate metabolic process%3B LOCATED IN: endomembrane system%3B EXPRESSED IN: petal%2C leaf whorl%2C male gametophyte%2C flower%3B EXPRESSED DURING: L mature pollen stage%2C M germinated pollen stage%2C 4 anthesis%2C petal differentiation and expansion stage%3B CONTAINS InterPro DOMAIN/s: Pectin…	protein_coding
AT5G21960	-4.32586	5.60649e-12	3.41007e-09	1	AT5G21960	2.16984	2.91807	0.511081	0.0709325	0.233862	0.0316252	0.174489	AT5G21960		Integrase-type DNA-binding superfamily protein	encodes a member of the DREB subfamily A-5 of ERF/AP2 transcription factor family. The protein contains one AP2 domain. There are 15 members in this subfamily including RAP2.1%2C RAP2.9 and RAP2.10.	protein_coding
AT4G26530	-1.27992	4.67434e-12	2.92925e-09	10	AT4G26530	100.654	90.2303	92.1267	41.8107	32.7595	32.5184	50.4007	AT4G26530	AtFBA5	Aldolase superfamily protein	Aldolase superfamily protein%3B FUNCTIONS IN: fructose-bisphosphate aldolase activity%3B INVOLVED IN: glycolysis%2C metabolic process%3B LOCATED IN: chloroplast%3B EXPRESSED IN: 18 plant structures%3B EXPRESSED DURING: 11 growth stages%3B CONTAINS InterPro DOMAIN/s: Aldolase-type TIM barrel (InterPro:IPR013785)%2C Fructose-bisphosphate aldolase%2C class-I (InterPro:IPR000741)%3B BEST Arabidopsis …	FBA5
AT4G24570	-1.71523	3.59544e-12	2.32355e-09	10	AT4G24570	38.9976	41.4352	13.3249	7.33878	14.8996	13.5351	13.2761	AT4G24570		dicarboxylate carrier 2	Encodes one of the mitochondrial dicarboxylate carriers (DIC): DIC1 (AT2G22500)%2C DIC2 (AT4G24570)%2C DIC3 (AT5G09470).	DIC2
AT4G37610	-2.61448	1.40834e-12	9.98745e-10	3	AT4G37610	3.84037	4.38231	3.07248	0.528985	0.925411	0.707543	0.520505	AT4G37610		BTB and TAZ domain protein 5	BTB and TAZ domain protein. Located in cytoplasm and expressed in fruit%2C flower and leaves.	BT5
AT1G61800	1.79514	1.49715e-12	9.98745e-10	10	AT1G61800	11.404	12.9466	10.5906	39.1514	32.6867	63.5132	33.9114	AT1G61800	"ATGPT2,ARABIDOPSIS GLUCOSE-6-PHOSPHATE/PHOSPHATE TRANSLOCATOR 2"	glucose-6-phosphate/phosphate translocator 2	glucose6-Phosphate/phosphate transporter 2. Expression is upregulated in the shoot of cax1/cax3 mutant.	GPT2
AT4G36040	-1.24158	1.37154e-12	9.98745e-10	10	AT4G36040	67.0845	65.1732	61.7998	31.0642	26.4518	21.4483	33.1348	AT4G36040	"DJC23,DNA J protein C23"	Chaperone DnaJ-domain superfamily protein	Chaperone DnaJ-domain superfamily protein%3B FUNCTIONS IN: heat shock protein binding%3B INVOLVED IN: protein folding%2C response to stress%3B LOCATED IN: nucleus%3B EXPRESSED IN: 24 plant structures%3B EXPRESSED DURING: 14 growth stages%3B CONTAINS InterPro DOMAIN/s: Molecular chaperone%2C heat shock protein%2C Hsp40%2C DnaJ (InterPro:IPR015609)%2C Heat shock protein DnaJ%2C N-terminal (InterPro…	J11
AT4G05070	-1.22133	1.45933e-12	9.98745e-10	10	AT4G05070	49.0723	49.3981	41.9188	20.3626	19.4705	19.2522	25.5738	AT4G05070		Wound-responsive family protein	Wound-responsive family protein%3B FUNCTIONS IN: molecular_function unknown%3B INVOLVED IN: biological_process unknown%3B LOCATED IN: chloroplast%3B EXPRESSED IN: 22 plant structures%3B EXPRESSED DURING: 13 growth stages%3B CONTAINS InterPro DOMAIN/s: Protein of unknown function wound-induced (InterPro:IPR022251)%3B Has 30201 Blast hits to 17322 proteins in 780 species: Archae - 12%3B Bacteria - …	protein_coding
AT1G27730	-1.87573	8.08712e-13	6.19413e-10	10	AT1G27730	19.8746	18.0226	8.9277	6.58851	6.4027	3.97861	3.73382	AT1G27730	ZAT10	salt tolerance zinc finger	Related to Cys2/His2-type zinc-finger proteins found in higher plants. Compensated for a subset of calcineurin deficiency in yeast. Salt tolerance produced by ZAT10 appeared to be partially dependent on ENA1/PMR2%2C a P-type ATPase required for Li+ and Na+ efflux in yeast. The protein is localized to the nucleus%2C acts as a transcriptional repressor and is responsive to chitin oligomers. Also in…	STZ
AT5G02160	-1.15826	4.53428e-13	3.6065e-10	10	AT5G02160	108.312	103.763	133.256	48.3701	43.8632	39.8138	58.3628	AT5G02160		transmembrane protein	unknown protein%3B FUNCTIONS IN: molecular_function unknown%3B INVOLVED IN: biological_process unknown%3B LOCATED IN: chloroplast thylakoid membrane%3B EXPRESSED IN: 23 plant structures%3B EXPRESSED DURING: 13 growth stages%3B Has 121 Blast hits to 121 proteins in 17 species: Archae - 0%3B Bacteria - 0%3B Metazoa - 0%3B Fungi - 0%3B Plants - 121%3B Viruses - 0%3B Other Eukaryotes - 0 (source: NCB…	protein_coding
AT1G18300	-1.5479	3.59166e-13	2.97102e-10	10	AT1G18300	20.7668	25.4134	11.0771	6.02652	7.65933	9.63879	8.28305	AT1G18300	"atnudt4,nudix hydrolase homolog 4"	nudix hydrolase homolog 4	nudix hydrolase homolog 4 (NUDT4)%3B FUNCTIONS IN: hydrolase activity%3B LOCATED IN: cytosol%3B EXPRESSED IN: stem%2C root%2C leaf%3B CONTAINS InterPro DOMAIN/s: NUDIX hydrolase domain-like (InterPro:IPR015797)%2C NUDIX hydrolase%2C conserved site (InterPro:IPR020084)%2C NUDIX hydrolase domain (InterPro:IPR000086)%3B BEST Arabidopsis thaliana protein match is: nudix hydrolase homolog 21 (TAIR:AT1…	NUDT4
AT4G37260	-0.973739	2.9218e-13	2.51762e-10	10	AT4G37260	56.5629	53.08	42.4788	28.37	32.0378	24.9276	26.5276	AT4G37260	ATMYB73	myb domain protein 73	Member of the R2R3 factor gene family.	MYB73
AT5G18670	-1.30454	2.60905e-13	2.34588e-10	10	AT5G18670	21.9963	27.242	23.6473	10.1348	7.9514	10.3525	11.5044	AT5G18670	"BAM9,BETA-AMYLASE 9"	beta-amylase 3	putative beta-amylase BMY3 (BMY3)	BMY3
AT5G20250	-1.19794	1.96221e-13	1.84448e-10	10	AT5G20250	24.4537	28.7432	32.8391	13.5139	11.8441	9.33281	11.7893	AT5G20250	"RS6,raffinose synthase 6"	Raffinose synthase family protein	encodes a member of glycosyl hydrolase family 36. Expression is induced within 3 hours of dark treatment%2C in senescing leaves and treatment with exogenous photosynthesis inhibitor. Induction of gene expression was suppressed in excised leaves supplied with sugar. The authors suggest that the gene's expression pattern is responding to the level of sugar in the cell.	DIN10
AT1G19770	-1.15076	1.05179e-13	1.03577e-10	10	AT1G19770	21.7413	23.8159	15.934	11.0355	10.684	8.71277	10.7077	AT1G19770	"ATPUP14,purine permease 14"	purine permease 14	Member of a family of proteins related to PUP1%2C a purine transporter. May be involved in the transport of purine and purine derivatives such as cytokinins%2C across the plasma membrane.	PUP14
AT5G59820	-1.69185	8.64768e-14	8.9417e-11	10	AT5G59820	17.3255	22.8402	9.40666	5.70483	7.09561	4.98821	7.13934	AT5G59820	"AtZAT12,ZAT12"	C2H2-type zinc finger family protein	Encodes a zinc finger protein involved in high light and cold acclimation. Overexpression of this putative transcription factor increases the expression level of 9 cold-responsive genes and represses the expression level of 15 cold-responsive genes%2C including CBF genes. Also%2C lines overexpressing this gene exhibits a small but reproducible increase in freeze tolerance. Because of the repressi…	RHL41
AT3G46620	-0.888328	7.61135e-14	8.28435e-11	10	AT3G46620	34.8135	33.213	17.2149	17.0852	20.3266	18.6726	17.5209	AT3G46620	"AtRDUF1,Arabidopsis thaliana RING and Domain of Unknown Function 1117 1"	zinc finger (C3HC4-type RING finger) family protein	Encodes an ABA- and drought-induced RING-DUF1117 gene whose mutation results in hyposensitive phenotypes toward ABA in terms of germination rate and stomatal closure and markedly reduced tolerance to drought stress relative to wild-type plants.	RDUF1
AT1G74930	-1.93015	4.88833e-14	5.61614e-11	10	AT1G74930	21.2156	22.5165	5.97232	3.5983	7.20281	5.49473	6.68292	AT1G74930		Integrase-type DNA-binding superfamily protein	encodes a member of the DREB subfamily A-5 of ERF/AP2 transcription factor family. The protein contains one AP2 domain. There are 15 members in this subfamily including RAP2.1%2C RAP2.9 and RAP2.10.	ORA47
AT1G75945	-8.66092	1.81533e-14	2.20829e-11	5	AT1G75945	8.83909	18.6937	28.9946	0	0	0.105097	0	AT1G75945		hypothetical protein	hypothetical protein	protein_coding
AT3G28220	-1.5119	7.32932e-15	9.47314e-12	10	AT3G28220	42.9131	57.5921	64.9428	18.0316	17.179	13.8515	21.5806	AT3G28220		TRAF-like family protein	TRAF-like family protein%3B FUNCTIONS IN: molecular_function unknown%3B INVOLVED IN: response to salt stress%3B LOCATED IN: vacuole%2C chloroplast envelope%3B EXPRESSED IN: 19 plant structures%3B EXPRESSED DURING: 13 growth stages%3B CONTAINS InterPro DOMAIN/s: TRAF-like (InterPro:IPR008974)%2C MATH (InterPro:IPR002083)%3B BEST Arabidopsis thaliana protein match is: TRAF-like family protein (TAIR…	protein_coding
AT2G43530	-0.700694	2.26944e-15	3.1288e-12	10	AT2G43530	526.799	536.047	606.54	335.493	339.185	316.654	318.871	AT2G43530		scorpion toxin-like knottin superfamily protein	Encodes a defensin-like (DEFL) family protein.	protein_coding
AT5G21940	-1.71408	4.40375e-16	6.50497e-13	10	AT5G21940	15.3934	15.6276	15.2064	4.39566	3.54914	5.3342	5.65853	AT5G21940		hybrid signal transduction histidine kinase M-like protein	unknown protein%3B BEST Arabidopsis thaliana protein match is: unknown protein (TAIR:AT3G43850.1)%3B Has 30201 Blast hits to 17322 proteins in 780 species: Archae - 12%3B Bacteria - 1396%3B Metazoa - 17338%3B Fungi - 3422%3B Plants - 5037%3B Viruses - 0%3B Other Eukaryotes - 2996 (source: NCBI BLink).	protein_coding
AT3G27690	-2.0841	3.51151e-16	5.586e-13	10	AT3G27690	47.2846	47.7214	71.1588	14.7611	8.34988	7.87103	13.9406	AT3G27690	"LHCB2.4,LHCB2,LIGHT-HARVESTING CHLOROPHYLL B-BINDING 2"	photosystem II light harvesting complex protein 2.3	Encodes Lhcb2.4. Belongs to the Lhc super-gene family encodes the light-harvesting chlorophyll a/b-binding (LHC) proteins that constitute the antenna system of the photosynthetic apparatus.	LHCB2.3
AT3G10020	-1.1208	7.54173e-17	1.29969e-13	10	AT3G10020	99.8881	92.8708	91.5258	43.5356	40.6434	41.2496	52.171	AT3G10020		plant/protein	unknown protein%3B FUNCTIONS IN: molecular_function unknown%3B INVOLVED IN: response to oxidative stress%2C anaerobic respiration%3B LOCATED IN: cellular_component unknown%3B EXPRESSED IN: 23 plant structures%3B EXPRESSED DURING: 13 growth stages%3B Has 47 Blast hits to 47 proteins in 12 species: Archae - 0%3B Bacteria - 0%3B Metazoa - 1%3B Fungi - 0%3B Plants - 46%3B Viruses - 0%3B Other Eukaryo…	protein_coding
AT3G44260	-1.86957	1.03169e-17	1.93957e-14	10	AT3G44260	30.3517	28.5999	13.7833	6.69542	11.1233	6.91107	7.58628	AT3G44260	"AtCAF1a,CCR4- associated factor 1a"	Polynucleotidyl transferase%2C ribonuclease H-like superfamily protein	Encodes one of the homologs of the yeast CCR4-associated factor 1: AT3G44260 (CAF1a)%2C AT5G22250 (CAF1b). Has mRNA deadenylation activity. Also plays a role in plant defense responses.	CAF1a
AT2G44460	1.5121	6.98272e-18	1.44403e-14	5	AT2G44460	2.82061	2.56247	3.27477	7.23298	7.46897	8.2449	7.80183	AT2G44460		beta glucosidase 28	beta glucosidase 28 (BGLU28)%3B FUNCTIONS IN: cation binding%2C hydrolase activity%2C hydrolyzing O-glycosyl compounds%2C catalytic activity%3B INVOLVED IN: response to karrikin%3B LOCATED IN: membrane%3B EXPRESSED IN: 10 plant structures%3B EXPRESSED DURING: 7 growth stages%3B CONTAINS InterPro DOMAIN/s: Glycoside hydrolase%2C family 1 (InterPro:IPR001360)%2C Glycoside hydrolase%2C family 1%2C a…	BGLU28
AT1G64720	-1.12629	1.37968e-18	3.17021e-15	10	AT1G64720	121.383	106.692	106.063	53.2336	55.6755	44.5237	55.9003	AT1G64720		Polyketide cyclase/dehydrase and lipid transport superfamily protein	membrane related protein CP5	CP5
AT1G73540	-1.39999	3.5747e-19	9.24061e-16	10	AT1G73540	55.5711	64.6629	31.6596	18.9204	22.1152	25.3512	24.8553	AT1G73540	"atnudt21,nudix hydrolase homolog 21"	nudix hydrolase homolog 21	nudix hydrolase homolog 21 (NUDT21)%3B FUNCTIONS IN: hydrolase activity%3B INVOLVED IN: biological_process unknown%3B LOCATED IN: chloroplast%3B EXPRESSED IN: 24 plant structures%3B EXPRESSED DURING: 15 growth stages%3B CONTAINS InterPro DOMAIN/s: NUDIX hydrolase domain-like (InterPro:IPR015797)%2C NUDIX hydrolase%2C conserved site (InterPro:IPR020084)%2C NUDIX hydrolase domain (InterPro:IPR00008…	NUDT21
AT1G52000	-1.15994	5.02819e-20	1.48547e-16	10	AT1G52000	21.3912	23.4317	24.001	9.89896	10.2101	9.09438	10.9996	AT1G52000		Mannose-binding lectin superfamily protein	Mannose-binding lectin superfamily protein%3B FUNCTIONS IN: molecular_function unknown%3B INVOLVED IN: response to salt stress%3B LOCATED IN: cellular_component unknown%3B EXPRESSED IN: 22 plant structures%3B EXPRESSED DURING: 14 growth stages%3B CONTAINS InterPro DOMAIN/s: Mannose-binding lectin (InterPro:IPR001229)%3B BEST Arabidopsis thaliana protein match is: myrosinase-binding protein 1 (TAI…	protein_coding
AT2G34430	-2.39808	6.67185e-22	2.29956e-18	10	AT2G34430	13.9761	14.9432	54.4776	3.39589	2.10659	2.21569	3.30071	AT2G34430	"LHCB1.4,LIGHT-HARVESTING CHLOROPHYLL-PROTEIN COMPLEX II SUBUNIT B1"	light-harvesting chlorophyll-protein complex II subunit B1	Photosystem II type I chlorophyll a/b-binding protein	LHB1B1
AT4G08093	-6.24843	3.14505e-23	2.15651e-19	5	AT4G08093	15.3898	7.35604	0.12946	0	0.177716	0.112152	0.309394	AT4G08093		pseudogene	pseudogene of unknown protein	pseudogene
AT4G29780	-1.85849	5.214e-23	2.15651e-19	10	AT4G29780	13.4953	17.4428	6.36603	3.5497	4.84129	4.66051	4.0285	AT4G29780		nuclease	unknown protein%3B BEST Arabidopsis thaliana protein match is: unknown protein (TAIR:AT5G12010.1)%3B Has 945 Blast hits to 944 proteins in 87 species: Archae - 0%3B Bacteria - 0%3B Metazoa - 519%3B Fungi - 43%3B Plants - 365%3B Viruses - 0%3B Other Eukaryotes - 18 (source: NCBI BLink).	protein_coding
AT1G18740	-1.49061	4.37002e-23	2.15651e-19	10	AT1G18740	34.2729	42.8119	21.4356	14.2911	15.1737	13.055	12.4461	AT1G18740		ROH1%2C putative (DUF793)	FUNCTIONS IN: molecular_function unknown%3B INVOLVED IN: biological_process unknown%3B EXPRESSED IN: 23 plant structures%3B EXPRESSED DURING: 13 growth stages%3B CONTAINS InterPro DOMAIN/s: Protein BYPASS related (InterPro:IPR008511)%3B BEST Arabidopsis thaliana protein match is: Protein of unknown function (DUF793) (TAIR:AT1G74450.1)%3B Has 167 Blast hits to 164 proteins in 20 species: Archae - …	protein_coding
AT2G40000	-2.11252	1.65636e-24	1.71268e-20	10	AT2G40000	28.7675	35.577	13.6562	5.29517	7.81452	8.91876	7.75754	AT2G40000	"ATHSPRO2,ARABIDOPSIS ORTHOLOG OF SUGAR BEET HS1 PRO-1 2"	ortholog of sugar beet HS1 PRO-1 2	ortholog of sugar beet HS1 PRO-1 2 (HSPRO2)%3B CONTAINS InterPro DOMAIN/s: Hs1pro-1%2C C-terminal (InterPro:IPR009743)%2C Hs1pro-1%2C N-terminal (InterPro:IPR009869)%3B BEST Arabidopsis thaliana protein match is: Hs1pro-1 protein (TAIR:AT3G55840.1)%3B Has 71 Blast hits to 71 proteins in 18 species: Archae - 0%3B Bacteria - 0%3B Metazoa - 0%3B Fungi - 0%3B Plants - 60%3B Viruses - 0%3B Other Eukar…	HSPRO2
AT3G15450	-2.52889	1.23476e-28	2.55348e-24	10	AT3G15450	105.038	107.466	143.037	22.3851	14.6096	13.3226	23.5015	AT3G15450		aluminum induced protein with YGL and LRDR motifs	Aluminium induced protein with YGL and LRDR motifs%3B FUNCTIONS IN: molecular_function unknown%3B EXPRESSED IN: 25 plant structures%3B EXPRESSED DURING: 13 growth stages%3B BEST Arabidopsis thaliana protein match is: Aluminium induced protein with YGL and LRDR motifs (TAIR:AT4G27450.1)%3B Has 430 Blast hits to 430 proteins in 86 species: Archae - 0%3B Bacteria - 40%3B Metazoa - 2%3B Fungi - 2%3B …	protein_coding
