# Supplementary material for: Evidences for a role of two Y-specific genes in sex determination in Populus deltoides
Source: Nat Commun. 2020 Nov 18;11:5893. doi: 10.1038/s41467-020-19559-2 (PMC7674411; doi:10.1038/s41467-020-19559-2)
Supplement: Supplementary file 6 — Supplementary Data 2 [file 41467_2020_19559_MOESM6_ESM.xlsx]

## Sheet: Summary of results
Summary of results from 10 species of Salicaces, using the complete P. deltoides MSL sequence of 2,868 bp from our male genome assembly's Y haplotype to search for homologous sequences (HS) in genome assemblies of the species listed below. The locations and nucleotide identities with the P. deltoides Y-linked copy are provided on the pages with the names of the species.
Species	Subgenus or section	Sex-determining system	Position of sex-determining locus	Sex	Complete MSL sequence	Reference (full citations are below)
P. deltoides	Aigeiros	XY	Chromosome XIX, peritelomeric end	Female	No	This study
				Male	Yes
P. alba	Leuce	ZW	Chromosome XIX, pericentromeric region	Female	No	In-house data
P. davidiana	Leuce	XY	Chromosome XIX, pericentromeric region	Male	No	This study
P. tremula	Leuce	XY	Chromosome XIX, pericentromeric region	Female	No	Schiffthaler et al. 2019
P. simonii	Tacamahaca	XY	Chromosome XIX, peritelomeric end	Male	Yes	In-house data
P. trichocarpa	Tacamahaca	XY	Chromosome XIX, peritelomeric end	Female	No	Tuskan et al. 2006
P. euphratica	Turanga	XY	Chromosome XIV, peritelomeric end	Male	No	Zhang et al. 2020
Salix brachista	Lindleyanae	—	Not known	Female	No	Chen et al 2019
S. purpurea	Vetrix	ZW	Chromosome XIX, pericentromeric region	Female	No	Zhou et al. 2020
S. suchowensis	Vetrix	ZW	Chromosome XIX, pericentromeric region	Female	No	Wei et al. 2020
Chen J-H, Huang Y, Brachi B, et al., 2019. Genome-wide analysis of Cushion willow provides insights into alpine plant divergence in a biodiversity hotspot. Nature Communications 10, 5230.
Schiffthaler B, Delhomme N, Bernhardsson C, et al., 2019. An Improved Genome Assembly of the European Aspen Populus tremula. bioRxiv, 805614.
Tuskan GA, Difazio S, Jansson S, et al., 2006. The Genome of Black Cottonwood, Populus trichocarpa (Torr. &amp; Gray). Science 313, 1596-604.
Wei S, Yang Y, Yin T, 2020. The chromosome-scale assembly of the willow genome provides insight into Salicaceae genome evolution. Horticulture Research 7, 45.
Zhang Z, Chen Y, Zhang J, et al., 2020. Improved genome assembly provides new insights into genome evolution in a desert poplar (Populus euphratica). Molecular Ecology Resources 20.
Zhou R, Macaya-Sanz D, Carlson CH, et al., 2020. A willow sex chromosome reveals convergent evolution of complex palindromic repeats. Genome Biology 21, 38.

## Sheet: P. deltoides (female)
Name of MSL copy	Position	Length	Identity(%)	Mismatch	E-value
MmS	Chr_III	936	90.705	66	0
MmS	Chr_III	861	88.85	66	0
MmS	Chr_III	855	87.251	81	0
MmS	Chr_III	623	89.246	38	0
MmS	Chr_III	569	88.225	45	0
MmS	Chr_III	736	83.016	88	4.31e-179
MmS	Chr_III	738	83.062	79	5.58e-178
MmS	Chr_III	556	86.871	57	7.26e-172
MmS	Chr_III	788	81.599	89	1.22e-169
MmS	Chr_III	821	80.755	108	5.66e-168
MmS	Chr_III	700	82.286	84	3.43e-160
MmS	Chr_III	749	80.908	102	3.45e-155
MmS	Chr_III	733	81.173	87	7.47e-152
MmS	Chr_III	602	82.558	71	4.56e-139
MmS	Chr_III	288	95.139	14	1e-125
MmS	Chr_III	282	95.39	13	4.66e-124
MmS	Chr_III	576	81.424	67	1.3e-119
MmS	Chr_III	576	81.424	68	1.3e-119
MmS	Chr_III	501	82.635	72	6.07e-118
MmS	Chr_III	509	81.925	70	2.2e-112
MmS	Chr_III	569	79.965	91	1.71e-108
MmS	Chr_III	296	90.878	22	7.96e-107
MmS	Chr_III	516	81.977	40	1.03e-105
MmS	Chr_III	509	80.354	75	6.24e-98
MmS	Chr_III	445	82.022	47	1.75e-93
MmS	Chr_III	510	77.647	60	2.34e-67
MmS	Chr_III	151	92.053	10	2.39e-52
MmS	Chr_III	150	92	10	8.61e-52
MmS	Chr_III	149	85.235	21	1.47e-34
MmS	Chr_III	133	86.466	10	1.15e-30
MmS	Chr_III	134	85.821	11	1.48e-29
MmS	Chr_III	153	81.699	22	1.15e-25
MmS	Chr_III	48	89.583	2	3.3e-06
MmS	Chr_XIX	911	89.791	73	0
MmS	Chr_XIX	956	86.82	86	0
MmS	Chr_XIX	767	89.961	44	0
MmS	Chr_XIX	767	89.831	45	0
MmS	Chr_XIX	874	86.842	71	0
MmS	Chr_XIX	867	86.851	76	0
MmS	Chr_XIX	867	86.275	77	0
MmS	Chr_XIX	818	87.042	68	0
MmS	Chr_XIX	818	86.919	66	0
MmS	Chr_XIX	668	89.222	48	0
MmS	Chr_XIX	680	86.765	53	0
MmS	Chr_XIX	695	85.899	56	0
MmS	Chr_XIX	857	82.03	108	0
MmS	Chr_XIX	770	83.896	69	0
MmS	Chr_XIX	718	84.123	81	0
MmS	Chr_XIX	640	86.25	49	0
MmS	Chr_XIX	845	81.893	90	0
MmS	Chr_XIX	705	84.681	53	0
MmS	Chr_XIX	728	83.242	89	0
MmS	Chr_XIX	737	83.039	83	1.55e-178
MmS	Chr_XIX	767	82.79	70	5.58e-178
MmS	Chr_XIX	731	83.174	74	2.59e-176
MmS	Chr_XIX	762	82.283	96	2.59e-176
MmS	Chr_XIX	731	82.763	88	1.21e-174
MmS	Chr_XIX	718	82.869	91	4.34e-174
MmS	Chr_XIX	895	80.335	97	9.4e-171
MmS	Chr_XIX	754	82.095	92	9.4e-171
MmS	Chr_XIX	866	80.485	100	4.37e-169
MmS	Chr_XIX	872	80.619	88	4.37e-169
MmS	Chr_XIX	551	86.751	56	1.57e-168
MmS	Chr_XIX	780	81.923	71	5.66e-168
MmS	Chr_XIX	753	81.806	95	2.03e-167
MmS	Chr_XIX	727	82.669	71	2.03e-167
MmS	Chr_XIX	752	81.782	96	7.32e-167
MmS	Chr_XIX	825	80.727	102	2.63e-166
MmS	Chr_XIX	726	82.231	86	3.4e-165
MmS	Chr_XIX	820	80.61	103	4.4e-164
MmS	Chr_XIX	720	81.389	93	4.47e-154
MmS	Chr_XIX	766	80.809	88	5.78e-153
MmS	Chr_XIX	376	93.351	10	7.47e-152
MmS	Chr_XIX	764	80.497	99	2.69e-151
MmS	Chr_XIX	678	81.858	77	5.82e-148
MmS	Chr_XIX	814	79.484	107	2.71e-146
MmS	Chr_XIX	707	81.047	86	3.5e-145
MmS	Chr_XIX	765	80.131	95	1.26e-144
MmS	Chr_XIX	636	82.233	67	2.73e-141
MmS	Chr_XIX	700	80.714	90	3.53e-140
MmS	Chr_XIX	828	78.623	113	2.75e-136
MmS	Chr_XIX	723	80.083	92	2.75e-136
MmS	Chr_XIX	723	79.668	110	3.55e-135
MmS	Chr_XIX	367	91.008	22	1.28e-134
MmS	Chr_XIX	579	82.556	64	7.69e-132
MmS	Chr_XIX	519	83.622	69	2.77e-131
MmS	Chr_XIX	749	79.573	86	2.77e-131
MmS	Chr_XIX	530	83.396	64	3.58e-130
MmS	Chr_XIX	683	80.381	81	3.58e-130
MmS	Chr_XIX	387	88.889	30	1.66e-128
MmS	Chr_XIX	749	78.638	123	5.99e-128
MmS	Chr_XIX	556	82.194	79	2.15e-127
MmS	Chr_XIX	754	78.78	110	2.15e-127
MmS	Chr_XIX	278	96.403	10	7.74e-127
MmS	Chr_XIX	686	80.029	82	2.78e-126
MmS	Chr_XIX	508	83.465	66	2.78e-126
MmS	Chr_XIX	480	84.167	57	1.68e-123
MmS	Chr_XIX	369	89.431	17	6.03e-123
MmS	Chr_XIX	689	79.681	83	2.17e-122
MmS	Chr_XIX	527	82.353	64	1.69e-118
MmS	Chr_XIX	492	82.927	68	6.07e-118
MmS	Chr_XIX	560	81.25	73	2.82e-116
MmS	Chr_XIX	305	91.148	25	6.11e-113
MmS	Chr_XIX	506	81.423	80	1.32e-109
MmS	Chr_XIX	569	80.668	63	1.71e-108
MmS	Chr_XIX	513	81.287	76	1.71e-108
MmS	Chr_XIX	711	77.918	97	1.03e-105
MmS	Chr_XIX	657	77.93	115	4.79e-104
MmS	Chr_XIX	337	87.24	36	2.23e-102
MmS	Chr_XIX	378	84.921	48	2.88e-101
MmS	Chr_XIX	349	86.819	25	3.73e-100
MmS	Chr_XIX	429	82.284	67	6.24e-98
MmS	Chr_XIX	606	78.878	75	2.25e-97
MmS	Chr_XIX	312	84.936	43	6.38e-83
MmS	Chr_XIX	404	79.208	54	3.92e-65
MmS	Chr_XIX	366	79.235	64	2.36e-62
MmS	Chr_XIX	404	78.465	56	1.42e-59
MmS	Chr_XIX	330	80.303	43	6.61e-58
MmS	Chr_XIX	226	84.956	17	6.66e-53
MmS	Chr_XIX	207	83.092	31	1.45e-44
MmS	Chr_XIX	155	87.742	18	6.75e-43
MmS	Chr_XIX	163	86.503	20	2.43e-42
MmS	Chr_XIX	134	90.299	13	8.73e-42
MmS	Chr_XIX	400	75.75	59	5.26e-39
MmS	Chr_XIX	181	82.873	20	1.47e-34
MmS	Chr_XIX	112	90.179	9	2.46e-32
MmS	Chr_XIX	179	82.123	20	8.86e-32
MmS	Chr_XIX	125	88	9	8.86e-32
MmS	Chr_XIX	112	88.393	11	5.33e-29
MmS	Chr_XIX	129	86.047	12	5.33e-29
MmS	Chr_XIX	183	80.874	21	1.92e-28
MmS	Chr_XIX	133	85.714	10	1.92e-28
MmS	Chr_XIX	133	84.962	12	2.48e-27
MmS	Chr_XIX	133	84.962	13	2.48e-27
MmS	Chr_XIX	184	80.435	21	8.92e-27
MmS	Chr_XIX	182	80.22	23	3.21e-26
MmS	Chr_XIX	71	97.183	2	4.15e-25
MmS	Chr_XIX	186	79.57	21	5.37e-24
MmS	Chr_XIX	178	78.652	27	3.23e-21
MmS	Chr_XIX	74	87.838	7	1.51e-14
MmS	Chr_XIX	96	83.333	12	1.51e-14
MmS	Chr_XIX	53	92.453	4	9.11e-12
MmS	Chr_XIX	50	92	4	4.24e-10
MmS	Chr_XIX	50	92	4	4.24e-10
MmS	Chr_XIX	40	97.5	1	1.52e-09
MmS	Chr_XIX	123	78.049	18	1.52e-09
MmS	Chr_XIX	46	93.478	1	5.48e-09
MmS	Chr_XIX	52	90.385	3	5.48e-09
MmS	Chr_XIX	39	97.436	0	1.97e-08
MmS	Chr_XIX	43	93.023	1	2.55e-07
MmS	Chr_VIII	1012	87.549	89	0
MmS	Chr_VIII	913	87.952	67	0
MmS	Chr_VIII	913	87.842	68	0
MmS	Chr_VIII	737	91.18	41	0
MmS	Chr_VIII	758	90.106	44	0
MmS	Chr_VIII	745	88.456	59	0
MmS	Chr_VIII	666	89.64	56	0
MmS	Chr_VIII	802	85.536	85	0
MmS	Chr_VIII	754	86.207	74	0
MmS	Chr_VIII	754	86.207	74	0
MmS	Chr_VIII	764	86.126	53	0
MmS	Chr_VIII	813	84.871	64	0
MmS	Chr_VIII	555	88.108	52	0
MmS	Chr_VIII	736	82.88	75	1.56e-173
MmS	Chr_VIII	859	80.559	110	7.26e-172
MmS	Chr_VIII	814	80.835	118	9.4e-171
MmS	Chr_VIII	782	81.714	83	1.57e-168
MmS	Chr_VIII	813	81.058	99	1.57e-168
MmS	Chr_VIII	808	80.569	108	2.05e-162
MmS	Chr_VIII	742	81.806	84	7.37e-162
MmS	Chr_VIII	729	81.756	96	7.37e-162
MmS	Chr_VIII	738	81.572	89	4.43e-159
MmS	Chr_VIII	734	81.063	104	3.45e-155
MmS	Chr_VIII	730	80.822	96	4.5e-149
MmS	Chr_VIII	754	80.637	80	2.71e-146
MmS	Chr_VIII	863	78.911	114	2.71e-146
MmS	Chr_VIII	746	80.027	98	9.81e-141
MmS	Chr_VIII	325	93.846	18	9.87e-136
MmS	Chr_VIII	592	81.926	84	5.94e-133
MmS	Chr_VIII	573	82.723	62	7.69e-132
MmS	Chr_VIII	546	82.784	78	2.77e-131
MmS	Chr_VIII	750	79.333	95	9.94e-131
MmS	Chr_VIII	484	84.091	64	1e-125
MmS	Chr_VIII	645	78.45	98	4.79e-104
MmS	Chr_VIII	573	78.883	90	8.08e-97
MmS	Chr_VIII	336	85.417	43	2.26e-92
MmS	Chr_VIII	551	79.129	76	2.26e-92
MmS	Chr_VIII	315	85.079	43	1.37e-84
MmS	Chr_VIII	508	77.165	65	1.82e-63
MmS	Chr_VIII	306	79.085	42	3.12e-46
MmS	Chr_VIII	129	90.698	10	4.06e-40
MmS	Chr_VIII	133	87.218	10	2.46e-32
MmS	Chr_VIII	181	81.215	29	3.19e-31
MmS	Chr_VIII	127	86.614	14	4.12e-30
MmS	Chr_VIII	178	81.461	22	1.48e-29
MmS	Chr_VIII	134	85.821	10	5.33e-29
MmS	Chr_VIII	179	80.447	22	3.21e-26
MmS	Chr_VIII	105	86.667	14	5.37e-24
MmS	Chr_VIII	78	91.026	6	4.18e-20
MmS	Chr_VIII	83	86.747	11	9.05e-17
MmS	Chr_VIII	83	86.747	11	9.05e-17
MmS	Chr_VIII	43	93.023	1	2.55e-07
MmS	Chr_VIII	43	93.023	1	2.55e-07
MmS	Chr_I	857	91.015	52	0
MmS	Chr_I	932	88.948	67	0
MmS	Chr_I	844	90.64	64	0
MmS	Chr_I	913	88.499	74	0
MmS	Chr_I	821	88.429	63	0
MmS	Chr_I	755	88.742	50	0
MmS	Chr_I	741	88.124	63	0
MmS	Chr_I	1131	80.813	140	0
MmS	Chr_I	762	85.827	68	0
MmS	Chr_I	741	85.56	73	0
MmS	Chr_I	700	86.429	62	0
MmS	Chr_I	1128	79.61	146	0
MmS	Chr_I	608	88.816	48	0
MmS	Chr_I	768	84.505	62	0
MmS	Chr_I	808	83.292	92	0
MmS	Chr_I	773	84.088	61	0
MmS	Chr_I	742	83.288	86	0
MmS	Chr_I	809	82.2	93	0
MmS	Chr_I	672	84.821	56	1.2e-179
MmS	Chr_I	754	83.024	68	5.58e-178
MmS	Chr_I	822	81.873	77	2.01e-177
MmS	Chr_I	528	88.826	25	1.21e-174
MmS	Chr_I	724	83.011	79	4.34e-174
MmS	Chr_I	527	88.805	26	4.34e-174
MmS	Chr_I	761	82.392	80	1.56e-173
MmS	Chr_I	724	82.873	83	5.62e-173
MmS	Chr_I	756	82.143	95	5.62e-173
MmS	Chr_I	746	82.44	86	2.02e-172
MmS	Chr_I	414	93.478	22	2.02e-172
MmS	Chr_I	756	82.143	94	2.02e-172
MmS	Chr_I	558	86.738	60	7.26e-172
MmS	Chr_I	664	84.187	65	7.26e-172
MmS	Chr_I	707	83.168	76	2.61e-171
MmS	Chr_I	747	82.062	101	2.61e-171
MmS	Chr_I	687	83.406	76	3.38e-170
MmS	Chr_I	738	82.249	82	7.32e-167
MmS	Chr_I	520	88.077	32	2.63e-166
MmS	Chr_I	742	82.075	85	2.63e-166
MmS	Chr_I	722	82.271	83	4.4e-164
MmS	Chr_I	737	81.818	93	1.58e-163
MmS	Chr_I	766	81.201	95	9.53e-161
MmS	Chr_I	884	79.638	109	3.43e-160
MmS	Chr_I	443	90.068	38	3.43e-160
MmS	Chr_I	725	81.931	82	1.23e-159
MmS	Chr_I	723	81.881	85	1.23e-159
MmS	Chr_I	741	81.511	89	4.43e-159
MmS	Chr_I	747	81.392	92	4.43e-159
MmS	Chr_I	692	82.37	80	1.59e-158
MmS	Chr_I	743	81.292	95	5.74e-158
MmS	Chr_I	748	81.016	100	2.67e-156
MmS	Chr_I	755	81.06	89	3.45e-155
MmS	Chr_I	741	81.107	96	3.45e-155
MmS	Chr_I	742	80.997	97	4.47e-154
MmS	Chr_I	776	80.412	107	4.47e-154
MmS	Chr_I	749	80.774	98	2.08e-152
MmS	Chr_I	533	85.553	62	2.08e-152
MmS	Chr_I	733	81.037	91	2.69e-151
MmS	Chr_I	754	80.637	98	2.69e-151
MmS	Chr_I	387	91.99	23	3.48e-150
MmS	Chr_I	728	81.181	83	3.48e-150
MmS	Chr_I	760	80.132	115	1.25e-149
MmS	Chr_I	502	86.056	60	1.62e-148
MmS	Chr_I	722	80.886	86	9.74e-146
MmS	Chr_I	736	80.707	86	9.74e-146
MmS	Chr_I	656	81.86	83	3.5e-145
MmS	Chr_I	726	80.854	80	4.53e-144
MmS	Chr_I	664	81.325	88	2.73e-141
MmS	Chr_I	741	79.892	104	1.27e-139
MmS	Chr_I	602	82.392	79	4.56e-139
MmS	Chr_I	384	90.625	23	1.64e-138
MmS	Chr_I	718	80.084	103	1.64e-138
MmS	Chr_I	804	78.98	112	5.9e-138
MmS	Chr_I	523	84.512	58	5.9e-138
MmS	Chr_I	512	84.57	61	7.63e-137
MmS	Chr_I	588	82.823	59	9.87e-136
MmS	Chr_I	760	79.211	113	3.55e-135
MmS	Chr_I	613	81.729	72	7.69e-132
MmS	Chr_I	592	81.757	82	9.94e-131
MmS	Chr_I	477	84.906	60	9.94e-131
MmS	Chr_I	730	79.589	91	3.58e-130
MmS	Chr_I	510	83.922	54	5.99e-128
MmS	Chr_I	730	79.315	96	2.15e-127
MmS	Chr_I	548	82.482	75	2.15e-127
MmS	Chr_I	513	83.431	65	7.74e-127
MmS	Chr_I	511	83.757	53	2.78e-126
MmS	Chr_I	487	83.778	73	2.78e-126
MmS	Chr_I	757	78.6	110	3.6e-125
MmS	Chr_I	627	80.702	83	3.6e-125
MmS	Chr_I	747	78.849	100	1.3e-124
MmS	Chr_I	288	94.792	15	4.66e-124
MmS	Chr_I	621	80.676	83	1.68e-123
MmS	Chr_I	511	82.975	72	1.68e-123
MmS	Chr_I	730	78.767	107	6.03e-123
MmS	Chr_I	535	82.243	77	6.03e-123
MmS	Chr_I	288	94.444	16	2.17e-122
MmS	Chr_I	530	82.453	72	2.17e-122
MmS	Chr_I	603	80.763	84	7.8e-122
MmS	Chr_I	757	78.6	96	2.8e-121
MmS	Chr_I	487	83.162	76	2.8e-121
MmS	Chr_I	387	87.08	43	1.69e-118
MmS	Chr_I	574	81.185	75	1.69e-118
MmS	Chr_I	518	82.239	69	7.85e-117
MmS	Chr_I	494	82.996	52	1.31e-114
MmS	Chr_I	460	83.478	59	6.11e-113
MmS	Chr_I	501	82.036	71	7.91e-112
MmS	Chr_I	483	82.609	59	3.68e-110
MmS	Chr_I	574	80.139	84	1.32e-109
MmS	Chr_I	530	81.132	73	4.76e-109
MmS	Chr_I	497	81.891	65	6.16e-108
MmS	Chr_I	306	90.196	26	6.16e-108
MmS	Chr_I	306	90.196	26	6.16e-108
MmS	Chr_I	513	81.092	76	2.86e-106
MmS	Chr_I	497	81.69	63	1.03e-105
MmS	Chr_I	497	81.489	67	1.33e-104
MmS	Chr_I	424	83.962	45	1.33e-104
MmS	Chr_I	491	81.466	69	4.79e-104
MmS	Chr_I	513	80.702	71	2.88e-101
MmS	Chr_I	519	80.539	73	2.88e-101
MmS	Chr_I	520	80.192	79	1.34e-99
MmS	Chr_I	708	76.977	117	6.24e-98
MmS	Chr_I	444	80.856	71	3.79e-90
MmS	Chr_I	510	79.412	72	6.33e-88
MmS	Chr_I	373	83.378	41	8.19e-87
MmS	Chr_I	505	79.406	68	2.95e-86
MmS	Chr_I	453	80.574	57	3.81e-85
MmS	Chr_I	521	78.887	70	4.93e-84
MmS	Chr_I	229	90.83	19	1.07e-80
MmS	Chr_I	278	86.691	33	1.07e-80
MmS	Chr_I	290	85.517	36	1.79e-78
MmS	Chr_I	229	89.956	21	2.31e-77
MmS	Chr_I	303	84.158	43	1.07e-75
MmS	Chr_I	303	84.158	43	1.07e-75
MmS	Chr_I	691	75.398	110	6.47e-73
MmS	Chr_I	443	79.233	61	6.47e-73
MmS	Chr_I	324	82.099	54	3.01e-71
MmS	Chr_I	204	91.176	14	3.01e-71
MmS	Chr_I	531	77.589	61	1.4e-69
MmS	Chr_I	207	89.855	18	6.52e-68
MmS	Chr_I	512	77.148	72	1.09e-65
MmS	Chr_I	159	95.597	6	3.92e-65
MmS	Chr_I	180	89.444	15	3.07e-56
MmS	Chr_I	152	92.105	10	6.66e-53
MmS	Chr_I	156	89.103	13	3.12e-46
MmS	Chr_I	186	84.409	26	6.75e-43
MmS	Chr_I	233	81.545	29	6.75e-43
MmS	Chr_I	233	81.116	30	3.14e-41
MmS	Chr_I	94	97.872	2	6.8e-38
MmS	Chr_I	94	97.872	2	6.8e-38
MmS	Chr_I	171	84.795	14	2.45e-37
MmS	Chr_I	142	87.324	12	3.16e-36
MmS	Chr_I	150	86	17	3.16e-36
MmS	Chr_I	133	87.97	9	5.29e-34
MmS	Chr_I	152	84.868	20	5.29e-34
MmS	Chr_I	113	90.265	11	1.9e-33
MmS	Chr_I	142	86.62	10	1.9e-33
MmS	Chr_I	178	82.584	20	6.85e-33
MmS	Chr_I	134	87.313	9	6.85e-33
MmS	Chr_I	133	87.218	10	2.46e-32
MmS	Chr_I	133	87.218	9	2.46e-32
MmS	Chr_I	91	94.505	5	3.19e-31
MmS	Chr_I	150	84	20	3.19e-31
MmS	Chr_I	133	86.466	10	1.15e-30
MmS	Chr_I	179	81.564	24	1.15e-30
MmS	Chr_I	166	81.928	24	1.48e-29
MmS	Chr_I	112	88.393	11	5.33e-29
MmS	Chr_I	131	85.496	12	6.89e-28
MmS	Chr_I	179	81.006	21	6.89e-28
MmS	Chr_I	178	80.899	23	6.89e-28
MmS	Chr_I	179	80.447	24	8.92e-27
MmS	Chr_I	127	85.039	13	3.21e-26
MmS	Chr_I	178	80.337	24	3.21e-26
MmS	Chr_I	162	80.864	27	3.21e-26
MmS	Chr_I	133	84.211	14	1.15e-25
MmS	Chr_I	105	87.619	13	1.15e-25
MmS	Chr_I	133	84.211	14	1.15e-25
MmS	Chr_I	113	86.726	12	1.15e-25
MmS	Chr_I	133	84.211	14	1.15e-25
MmS	Chr_I	130	83.846	16	1.49e-24
MmS	Chr_I	134	80.597	17	2.52e-17
MmS	Chr_I	169	77.515	28	9.05e-17
MmS	Chr_I	48	93.75	1	4.24e-10
MmS	Chr_I	42	97.619	0	4.24e-10
MmS	Chr_I	40	97.5	1	1.52e-09
MmS	Chr_I	111	78.378	21	1.52e-09
MmS	Chr_I	40	97.5	1	1.52e-09
MmS	Chr_I	49	91.837	2	5.48e-09
MmS	Chr_I	47	91.489	4	1.97e-08
MmS	Chr_I	48	91.667	1	7.09e-08
MmS	Chr_I	44	90.909	3	3.3e-06
MmS	Contig01099	862	90.719	53	0
MmS	Contig01099	861	90.708	53	0
MmS	Contig01099	288	94.792	15	4.66e-124
MmS	Contig01099	288	94.792	15	4.66e-124
MmS	Contig01099	42	97.619	0	4.24e-10
MmS	Chr_VI	1031	85.548	96	0
MmS	Chr_VI	1223	81.766	153	0
MmS	Chr_VI	741	90.553	41	0
MmS	Chr_VI	796	83.668	80	0
MmS	Chr_VI	864	81.019	104	4.31e-179
MmS	Chr_VI	558	87.097	55	4.34e-174
MmS	Chr_VI	740	82.568	79	2.61e-171
MmS	Chr_VI	730	82.329	90	1.57e-168
MmS	Chr_VI	815	79.387	111	9.74e-146
MmS	Chr_VI	754	80.106	101	4.53e-144
MmS	Chr_VI	731	80.438	98	4.53e-144
MmS	Chr_VI	760	79.737	104	9.81e-141
MmS	Chr_VI	820	78.902	102	2.75e-136
MmS	Chr_VI	367	91.008	21	1.28e-134
MmS	Chr_VI	540	83.519	66	4.59e-134
MmS	Chr_VI	733	79.4	108	2.14e-132
MmS	Chr_VI	495	84.242	67	9.94e-131
MmS	Chr_VI	528	83.333	70	9.94e-131
MmS	Chr_VI	424	86.557	44	1e-125
MmS	Chr_VI	564	82.27	57	1.68e-123
MmS	Chr_VI	558	80.824	79	6.11e-113
MmS	Chr_VI	502	81.673	73	4.76e-109
MmS	Chr_VI	290	87.586	30	1.76e-88
MmS	Chr_VI	682	76.246	95	4.97e-79
MmS	Chr_VI	216	87.5	22	2.36e-62
MmS	Chr_VI	295	81.695	43	1.42e-59
MmS	Chr_VI	207	81.643	31	1.89e-38
MmS	Chr_VI	144	86.111	11	6.85e-33
MmS	Chr_VI	137	86.131	12	3.19e-31
MmS	Chr_VI	133	83.459	13	1.93e-23
MmS	Chr_VI	128	83.594	15	1.93e-23
MmS	Chr_VI	109	85.321	6	4.18e-20
MmS	Chr_VI	96	83.333	12	1.51e-14
MmS	Chr_VI	61	91.803	5	1.51e-14
MmS	Chr_VI	46	93.478	1	5.48e-09
MmS	Chr_X	846	89.007	70	0
MmS	Chr_X	786	85.115	88	0
MmS	Chr_X	919	82.807	91	0
MmS	Chr_X	749	85.581	78	0
MmS	Chr_X	924	82.143	91	0
MmS	Chr_X	734	83.243	91	0
MmS	Chr_X	726	82.92	91	2.59e-176
MmS	Chr_X	511	88.258	48	1.22e-169
MmS	Chr_X	704	82.67	58	4.43e-159
MmS	Chr_X	737	81.411	97	4.43e-159
MmS	Chr_X	729	82.03	65	2.06e-157
MmS	Chr_X	702	82.479	58	9.6e-156
MmS	Chr_X	720	81.528	87	1.24e-154
MmS	Chr_X	728	80.907	104	7.47e-152
MmS	Chr_X	683	81.113	79	1.27e-139
MmS	Chr_X	384	90.625	23	1.64e-138
MmS	Chr_X	755	78.808	118	3.58e-130
MmS	Chr_X	499	83.768	65	7.74e-127
MmS	Chr_X	804	78.483	99	7.74e-127
MmS	Chr_X	735	78.639	89	7.85e-117
MmS	Chr_X	511	81.996	72	4.73e-114
MmS	Chr_X	151	87.417	15	4.06e-40
MmS	Chr_X	76	98.684	1	1.48e-29
MmS	Chr_X	178	81.461	22	1.48e-29
MmS	Chr_X	80	96.25	3	1.92e-28
MmS	Chr_X	76	96.053	1	1.15e-25
MmS	Chr_X	133	84.211	14	1.15e-25
MmS	Chr_X	101	88.119	10	1.49e-24
MmS	Chr_X	64	93.75	4	6.99e-18
MmS	Chr_X	64	93.75	4	6.99e-18
MmS	Chr_X	100	85	9	6.99e-18
MmS	Chr_XVIII	1250	82.4	149	0
MmS	Chr_XVIII	566	88.869	46	0
MmS	Chr_XVIII	514	90.272	42	0
MmS	Chr_XVIII	749	82.51	87	1.21e-174
MmS	Chr_XVIII	728	81.456	87	3.45e-155
MmS	Chr_XVIII	734	81.063	102	1.24e-154
MmS	Chr_XVIII	820	79.756	99	4.5e-149
MmS	Chr_XVIII	743	80.35	92	1.63e-143
MmS	Chr_XVIII	755	80.265	86	2.11e-142
MmS	Chr_XVIII	743	80.215	90	9.81e-141
MmS	Chr_XVIII	541	82.994	78	2.14e-132
MmS	Chr_XVIII	556	82.014	59	1.3e-119
MmS	Chr_XVIII	592	80.405	77	1.7e-113
MmS	Chr_XVIII	557	80.79	66	1.71e-108
MmS	Chr_XVIII	580	80	76	7.96e-107
MmS	Chr_XVIII	513	80.702	69	1.04e-100
MmS	Chr_XVIII	498	79.719	68	6.33e-88
MmS	Chr_XVIII	374	77.807	45	6.7e-48
MmS	Chr_XVIII	133	86.466	10	1.15e-30
MmS	Chr_XVIII	132	85.606	11	1.92e-28
MmS	Chr_XVIII	150	83.333	14	2.48e-27
MmS	Chr_XVIII	150	82.667	15	1.15e-25
MmS	Chr_XVIII	150	82.667	14	1.15e-25
MmS	Chr_XVIII	64	95.312	3	1.5e-19
MmS	Chr_XVIII	117	77.778	17	7.09e-08
MmS	Contig01511	921	86.754	78	0
MmS	Contig01511	922	86.659	78	0
MmS	Contig01735	758	90.369	44	0
MmS	Contig01735	760	90.263	44	0
MmS	Chr_V	745	90.201	51	0
MmS	Chr_V	744	90.188	52	0
MmS	Chr_V	901	86.349	83	0
MmS	Chr_V	901	86.238	82	0
MmS	Chr_V	741	88.529	59	0
MmS	Chr_V	801	84.519	87	0
MmS	Chr_V	795	84.403	89	0
MmS	Chr_V	550	90.545	45	0
MmS	Chr_V	745	84.43	75	0
MmS	Chr_V	718	83.565	86	0
MmS	Chr_V	720	82.778	90	5.62e-173
MmS	Chr_V	745	81.879	76	2.65e-161
MmS	Chr_V	764	80.89	95	9.6e-156
MmS	Chr_V	743	81.292	83	1.24e-154
MmS	Chr_V	711	81.857	70	2.08e-152
MmS	Chr_V	753	80.08	114	2.09e-147
MmS	Chr_V	708	80.65	103	1.26e-144
MmS	Chr_V	712	81.18	74	1.26e-144
MmS	Chr_V	763	80.079	94	1.63e-143
MmS	Chr_V	736	80.435	87	7.58e-142
MmS	Chr_V	811	79.408	94	9.81e-141
MmS	Chr_V	753	79.548	110	1.64e-138
MmS	Chr_V	496	84.677	61	1.65e-133
MmS	Chr_V	514	83.074	64	6.03e-123
MmS	Chr_V	524	82.443	68	3.63e-120
MmS	Chr_V	746	78.418	104	4.69e-119
MmS	Chr_V	512	81.445	83	7.91e-112
MmS	Chr_V	552	80.435	65	1.72e-103
MmS	Chr_V	740	77.432	92	1.04e-100
MmS	Chr_V	449	82.183	42	1.35e-94
MmS	Chr_V	448	81.473	58	2.26e-92
MmS	Chr_V	524	79.198	77	1.36e-89
MmS	Chr_V	532	78.383	91	2.95e-86
MmS	Chr_V	532	78.383	91	2.95e-86
MmS	Chr_V	311	84.887	30	1.79e-78
MmS	Chr_V	298	81.208	51	1.42e-59
MmS	Chr_V	108	92.593	5	1.47e-34
MmS	Chr_V	108	92.593	5	1.47e-34
MmS	Chr_V	133	86.466	11	1.15e-30
MmS	Chr_V	128	86.719	10	1.48e-29
MmS	Chr_V	178	80.337	24	3.21e-26
MmS	Chr_V	452	72.345	90	8.98e-22
MmS	Chr_V	139	81.295	18	1.16e-20
MmS	Chr_V	533	71.295	115	1.5e-19
MmS	Chr_V	117	78.632	16	1.52e-09
MmS	Chr_V	46	93.478	1	5.48e-09
MmS	Chr_V	42	95.238	2	5.48e-09
MmS	Chr_V	46	91.304	2	2.55e-07
MmS	Contig00126	899	86.541	78	0
MmS	Contig00126	900	86.222	81	0
MmS	Contig01827	794	88.665	62	0
MmS	Contig00555	754	89.655	45	0
MmS	Contig00555	43	93.023	1	2.55e-07
MmS	Contig01401	756	89.418	48	0
MmS	Contig02176	867	86.621	70	0
MmS	Contig02176	382	86.387	19	3.71e-105
MmS	Contig02176	297	88.889	24	2.91e-96
MmS	Contig02176	94	94.681	3	2.46e-32
MmS	Contig02176	39	97.436	0	1.97e-08
MmS	Chr_VII	823	87.485	66	0
MmS	Chr_VII	759	87.484	62	0
MmS	Chr_VII	729	86.694	59	0
MmS	Chr_VII	754	85.146	67	0
MmS	Chr_VII	606	89.109	38	0
MmS	Chr_VII	724	84.945	71	0
MmS	Chr_VII	718	84.123	67	0
MmS	Chr_VII	819	81.563	95	7.21e-177
MmS	Chr_VII	757	82.299	87	5.62e-173
MmS	Chr_VII	555	86.486	57	2.03e-167
MmS	Chr_VII	784	81.633	82	2.03e-167
MmS	Chr_VII	825	80.364	101	3.43e-160
MmS	Chr_VII	791	80.657	102	4.43e-159
MmS	Chr_VII	727	81.293	86	2.08e-152
MmS	Chr_VII	837	79.211	107	3.5e-145
MmS	Chr_VII	679	79.529	96	2.17e-122
MmS	Chr_VII	606	80.693	77	1.3e-119
MmS	Chr_VII	756	78.175	103	7.85e-117
MmS	Chr_VII	699	76.538	97	3.81e-85
MmS	Chr_VII	178	84.27	17	6.8e-38
MmS	Chr_VII	167	83.234	17	8.86e-32
MmS	Chr_VII	135	85.185	11	6.89e-28
MmS	Chr_VII	152	81.579	19	5.37e-24
MmS	Chr_VII	108	86.111	15	5.37e-24
MmS	Contig00596	764	88.613	63	0
MmS	Chr_XVII	1033	83.64	99	0
MmS	Chr_XVII	669	88.789	52	0
MmS	Chr_XVII	562	90.925	41	0
MmS	Chr_XVII	656	86.128	68	0
MmS	Chr_XVII	615	85.854	65	1.2e-179
MmS	Chr_XVII	731	82.9	87	2.59e-176
MmS	Chr_XVII	818	80.929	102	1.57e-168
MmS	Chr_XVII	794	81.108	102	7.32e-167
MmS	Chr_XVII	745	81.074	85	2.08e-152
MmS	Chr_XVII	720	80.556	93	2.11e-142
MmS	Chr_XVII	738	80.217	91	3.53e-140
MmS	Chr_XVII	772	79.793	90	1.27e-139
MmS	Chr_XVII	384	90.625	22	1.64e-138
MmS	Chr_XVII	535	83.925	71	1.64e-138
MmS	Chr_XVII	622	81.35	88	1.65e-133
MmS	Chr_XVII	508	84.252	52	3.58e-130
MmS	Chr_XVII	507	83.235	57	2.8e-121
MmS	Chr_XVII	582	81.1	80	1.01e-120
MmS	Chr_XVII	631	80.032	92	3.63e-120
MmS	Chr_XVII	554	81.408	85	3.63e-120
MmS	Chr_XVII	538	82.342	60	1.3e-119
MmS	Chr_XVII	506	82.806	60	2.18e-117
MmS	Chr_XVII	570	80	81	2.86e-106
MmS	Chr_XVII	580	78.793	88	2.91e-96
MmS	Chr_XVII	644	77.795	84	8.14e-92
MmS	Chr_XVII	669	76.532	122	4.9e-89
MmS	Chr_XVII	668	76.347	124	2.28e-87
MmS	Chr_XVII	526	78.897	73	1.06e-85
MmS	Chr_XVII	293	82.935	37	1.41e-64
MmS	Chr_XVII	504	77.183	69	1.41e-64
MmS	Chr_XVII	209	88.038	22	2.36e-62
MmS	Chr_XVII	602	74.419	107	1.85e-53
MmS	Chr_XVII	213	84.038	29	5.18e-49
MmS	Chr_XVII	134	88.806	7	3.16e-36
MmS	Chr_XVII	133	87.218	9	2.46e-32
MmS	Chr_XVII	120	88.333	9	1.15e-30
MmS	Chr_XVII	181	81.768	19	1.15e-30
MmS	Chr_XVII	143	81.818	16	2.5e-22
MmS	Chr_XVII	78	92.308	3	3.23e-21
MmS	Chr_XVII	46	93.478	1	5.48e-09
MmS	Contig01951	878	85.991	77	0
MmS	Contig01951	282	95.035	14	2.17e-122
MmS	Contig00582	748	88.77	52	0
MmS	Contig00582	599	93.656	26	0
MmS	Contig00609	692	90.029	44	0
MmS	Contig00609	43	93.023	1	2.55e-07
MmS	Chr_XIII	692	90.029	44	0
MmS	Chr_XIII	692	89.884	45	0
MmS	Chr_XIII	572	93.531	25	0
MmS	Chr_XIII	760	84.079	74	0
MmS	Chr_XIII	823	81.774	81	7.21e-177
MmS	Chr_XIII	738	82.656	90	3.36e-175
MmS	Chr_XIII	742	82.48	86	2.02e-172
MmS	Chr_XIII	521	87.908	38	2.63e-166
MmS	Chr_XIII	736	81.793	101	3.4e-165
MmS	Chr_XIII	790	80.886	105	1.58e-163
MmS	Chr_XIII	742	81.671	93	2.05e-162
MmS	Chr_XIII	749	81.175	103	1.23e-159
MmS	Chr_XIII	507	87.377	47	4.43e-159
MmS	Chr_XIII	722	81.579	83	1.24e-154
MmS	Chr_XIII	738	81.03	86	9.67e-151
MmS	Chr_XIII	687	81.805	80	1.25e-149
MmS	Chr_XIII	597	83.25	74	7.53e-147
MmS	Chr_XIII	720	80.833	92	2.71e-146
MmS	Chr_XIII	718	80.78	87	1.63e-143
MmS	Chr_XIII	728	80.495	93	5.86e-143
MmS	Chr_XIII	724	79.972	107	4.56e-139
MmS	Chr_XIII	691	80.608	95	1.64e-138
MmS	Chr_XIII	537	83.24	69	2.77e-131
MmS	Chr_XIII	744	79.032	106	1.66e-128
MmS	Chr_XIII	596	81.544	81	1.66e-128
MmS	Chr_XIII	769	79.064	84	2.78e-126
MmS	Chr_XIII	750	78.533	118	3.6e-125
MmS	Chr_XIII	574	81.707	69	6.03e-123
MmS	Chr_XIII	735	78.503	96	7.85e-117
MmS	Chr_XIII	485	82.268	65	4.76e-109
MmS	Chr_XIII	758	77.309	109	1.03e-105
MmS	Chr_XIII	573	79.756	83	1.33e-104
MmS	Chr_XIII	296	87.5	26	1.76e-88
MmS	Chr_XIII	281	87.9	30	2.28e-87
MmS	Chr_XIII	572	77.972	81	4.93e-84
MmS	Chr_XIII	281	87.189	32	4.93e-84
MmS	Chr_XIII	281	86.833	33	2.29e-82
MmS	Chr_XIII	282	86.879	31	2.29e-82
MmS	Chr_XIII	287	85.714	34	6.42e-78
MmS	Chr_XIII	281	85.053	38	5e-74
MmS	Chr_XIII	201	89.055	19	6.56e-63
MmS	Chr_XIII	194	89.691	17	2.36e-62
MmS	Chr_XIII	320	79.375	40	1.44e-49
MmS	Chr_XIII	288	79.861	30	1.45e-44
MmS	Chr_XIII	181	82.32	25	5.29e-34
MmS	Chr_XIII	128	86.719	11	4.12e-30
MmS	Chr_XIII	177	81.921	19	4.12e-30
MmS	Chr_XIII	115	87.826	14	1.48e-29
MmS	Chr_XIII	182	80.769	24	1.92e-28
MmS	Chr_XIII	105	88.571	12	2.48e-27
MmS	Chr_XIII	87	89.655	7	8.98e-22
MmS	Chr_XIII	50	92	4	4.24e-10
MmS	Chr_XIII	43	93.023	1	2.55e-07
MmS	Contig00597	721	88.904	51	0
MmS	Contig00597	721	88.904	51	0
MmS	Contig00597	87	89.655	7	8.98e-22
MmS	Contig00597	87	89.655	7	8.98e-22
MmS	Chr_XIV	821	86.48	67	0
MmS	Chr_XIV	689	86.938	65	0
MmS	Chr_XIV	767	84.746	60	0
MmS	Chr_XIV	738	84.417	78	0
MmS	Chr_XIV	738	83.469	85	0
MmS	Chr_XIV	739	83.356	67	4.31e-179
MmS	Chr_XIV	701	83.595	86	1.55e-178
MmS	Chr_XIV	739	82.679	95	7.21e-177
MmS	Chr_XIV	796	81.784	89	4.34e-174
MmS	Chr_XIV	730	82.877	82	4.34e-174
MmS	Chr_XIV	740	82.297	96	7.26e-172
MmS	Chr_XIV	811	80.641	95	9.53e-161
MmS	Chr_XIV	821	80.146	94	4.47e-154
MmS	Chr_XIV	783	80.46	87	9.67e-151
MmS	Chr_XIV	466	88.197	31	1.25e-149
MmS	Chr_XIV	550	84.909	58	4.5e-149
MmS	Chr_XIV	705	81.418	79	5.82e-148
MmS	Chr_XIV	788	79.569	106	5.86e-143
MmS	Chr_XIV	693	80.664	92	4.56e-139
MmS	Chr_XIV	674	81.009	88	4.56e-139
MmS	Chr_XIV	750	79.867	93	5.9e-138
MmS	Chr_XIV	702	80.342	89	3.55e-135
MmS	Chr_XIV	766	79.373	98	1.28e-134
MmS	Chr_XIV	792	78.535	124	5.94e-133
MmS	Chr_XIV	483	85.714	28	9.94e-131
MmS	Chr_XIV	436	85.321	47	1.3e-119
MmS	Chr_XIV	506	82.411	72	7.85e-117
MmS	Chr_XIV	610	80.164	84	1.02e-115
MmS	Chr_XIV	350	88.286	32	2.2e-112
MmS	Chr_XIV	567	80.423	88	2.2e-112
MmS	Chr_XIV	496	82.056	74	7.91e-112
MmS	Chr_XIV	305	90.492	27	1.32e-109
MmS	Chr_XIV	305	90.492	27	1.32e-109
MmS	Chr_XIV	420	83.095	52	1.74e-98
MmS	Chr_XIV	319	85.58	41	6.33e-88
MmS	Chr_XIV	290	84.138	42	2.33e-72
MmS	Chr_XIV	288	84.028	38	3.89e-70
MmS	Chr_XIV	474	77.848	77	1.4e-69
MmS	Chr_XIV	288	83.681	39	1.81e-68
MmS	Chr_XIV	290	79.655	43	2.41e-47
MmS	Chr_XIV	179	84.358	16	1.89e-38
MmS	Chr_XIV	94	97.872	2	6.8e-38
MmS	Chr_XIV	94	96.809	3	3.16e-36
MmS	Chr_XIV	132	87.121	9	8.86e-32
MmS	Chr_XIV	179	81.006	24	5.33e-29
MmS	Chr_XIV	76	97.368	2	6.89e-28
MmS	Chr_XIV	76	97.368	2	6.89e-28
MmS	Chr_XIV	85	94.118	5	6.89e-28
MmS	Chr_XIV	112	87.5	12	2.48e-27
MmS	Chr_XIV	182	79.67	26	4.15e-25
MmS	Chr_XIV	81	90.123	8	1.16e-20
MmS	Chr_XIV	65	92.308	4	3.25e-16
MmS	Chr_XIV	98	83.673	9	1.51e-14
MmS	Chr_XIV	40	97.5	1	1.52e-09
MmS	Contig02402	791	87.105	62	0
MmS	Contig01499	1127	81.366	139	0
MmS	Chr_XI	744	88.172	51	0
MmS	Chr_XI	806	86.476	60	0
MmS	Chr_XI	752	87.367	62	0
MmS	Chr_XI	693	86.291	55	0
MmS	Chr_XI	749	83.044	89	0
MmS	Chr_XI	676	84.615	69	0
MmS	Chr_XI	548	87.044	53	3.38e-170
MmS	Chr_XI	734	82.425	86	1.22e-169
MmS	Chr_XI	667	83.958	62	1.57e-168
MmS	Chr_XI	729	82.716	68	5.66e-168
MmS	Chr_XI	712	82.725	79	2.03e-167
MmS	Chr_XI	736	82.201	87	2.03e-167
MmS	Chr_XI	736	82.473	72	7.32e-167
MmS	Chr_XI	381	94.751	8	4.4e-164
MmS	Chr_XI	807	81.165	81	4.4e-164
MmS	Chr_XI	525	86.667	55	1.23e-159
MmS	Chr_XI	793	80.706	89	7.42e-157
MmS	Chr_XI	500	86.6	51	9.67e-151
MmS	Chr_XI	735	80.408	110	5.82e-148
MmS	Chr_XI	716	81.006	89	7.53e-147
MmS	Chr_XI	672	80.655	97	2.75e-136
MmS	Chr_XI	517	84.139	61	1.65e-133
MmS	Chr_XI	514	83.658	76	2.14e-132
MmS	Chr_XI	514	83.463	77	9.94e-131
MmS	Chr_XI	683	80.234	88	3.58e-130
MmS	Chr_XI	510	83.922	55	5.99e-128
MmS	Chr_XI	748	78.743	113	7.74e-127
MmS	Chr_XI	510	83.333	58	6.03e-123
MmS	Chr_XI	742	78.706	103	2.17e-122
MmS	Chr_XI	689	79.536	83	1.01e-120
MmS	Chr_XI	378	87.302	41	7.85e-117
MmS	Chr_XI	714	79.132	76	7.85e-117
MmS	Chr_XI	499	82.565	63	1.31e-114
MmS	Chr_XI	506	82.016	78	1.31e-114
MmS	Chr_XI	606	80.033	80	2.2e-112
MmS	Chr_XI	323	89.474	32	2.84e-111
MmS	Chr_XI	745	77.987	99	2.84e-111
MmS	Chr_XI	502	79.482	74	6.33e-88
MmS	Chr_XI	254	87.795	25	8.31e-77
MmS	Chr_XI	309	80.583	51	6.61e-58
MmS	Chr_XI	293	78.84	44	1.88e-43
MmS	Chr_XI	88	96.591	3	6.85e-33
MmS	Chr_XI	92	95.652	3	6.85e-33
MmS	Chr_XI	92	94.565	3	3.19e-31
MmS	Chr_XI	109	88.991	9	1.92e-28
MmS	Chr_XI	183	80.874	22	1.92e-28
MmS	Chr_XI	93	84.946	12	9.05e-17
MmS	Chr_XI	93	84.946	12	9.05e-17
MmS	Chr_XI	50	98	1	4.21e-15
MmS	Chr_XI	130	79.231	21	1.51e-14
MmS	Chr_XI	47	97.872	1	1.96e-13
MmS	Chr_XI	47	97.872	1	1.96e-13
MmS	Chr_XI	50	92	4	4.24e-10
MmS	Chr_XI	43	95.349	2	1.52e-09
MmS	Chr_XI	34	97.059	1	3.3e-06
MmS	Chr_IV	803	86.426	64	0
MmS	Chr_IV	1082	81.608	128	0
MmS	Chr_IV	1248	79.006	139	0
MmS	Chr_IV	1029	79.981	126	0
MmS	Chr_IV	769	83.355	78	0
MmS	Chr_IV	754	82.493	94	2.01e-177
MmS	Chr_IV	821	81.364	102	9.33e-176
MmS	Chr_IV	753	82.337	96	3.36e-175
MmS	Chr_IV	882	79.705	123	3.4e-165
MmS	Chr_IV	903	79.402	128	1.22e-164
MmS	Chr_IV	853	79.953	106	1.23e-159
MmS	Chr_IV	550	84.909	70	2.08e-152
MmS	Chr_IV	738	80.623	92	2.71e-146
MmS	Chr_IV	745	80.671	82	9.74e-146
MmS	Chr_IV	706	81.02	87	1.26e-144
MmS	Chr_IV	768	80.208	84	1.63e-143
MmS	Chr_IV	747	79.92	97	4.56e-139
MmS	Chr_IV	537	83.799	61	3.55e-135
MmS	Chr_IV	333	92.492	16	1.29e-129
MmS	Chr_IV	521	83.685	56	1.66e-128
MmS	Chr_IV	752	78.989	98	7.74e-127
MmS	Chr_IV	813	78.106	114	2.78e-126
MmS	Chr_IV	500	83.4	65	1.68e-123
MmS	Chr_IV	570	81.228	83	1.01e-120
MmS	Chr_IV	559	81.574	67	6.07e-118
MmS	Chr_IV	499	82.766	63	2.82e-116
MmS	Chr_IV	537	81.75	59	6.11e-113
MmS	Chr_IV	707	78.501	93	7.91e-112
MmS	Chr_IV	365	87.397	28	3.68e-110
MmS	Chr_IV	306	89.869	29	7.96e-107
MmS	Chr_IV	574	79.791	85	1.03e-105
MmS	Chr_IV	575	79.304	81	1.34e-99
MmS	Chr_IV	368	84.239	41	8.14e-92
MmS	Chr_IV	499	79.96	69	1.05e-90
MmS	Chr_IV	526	78.327	73	1.38e-79
MmS	Chr_IV	365	81.918	52	6.42e-78
MmS	Chr_IV	504	78.571	59	3.87e-75
MmS	Chr_IV	504	78.175	59	3.01e-71
MmS	Chr_IV	446	78.924	45	3.03e-66
MmS	Chr_IV	239	83.264	32	6.66e-53
MmS	Chr_IV	226	84.513	15	1.11e-50
MmS	Chr_IV	413	76.513	49	1.88e-43
MmS	Chr_IV	132	89.394	14	5.26e-39
MmS	Chr_IV	152	86.842	10	2.45e-37
MmS	Chr_IV	95	96.842	3	8.79e-37
MmS	Chr_IV	99	94.949	3	4.09e-35
MmS	Chr_IV	137	86.861	10	6.85e-33
MmS	Chr_IV	131	87.023	10	3.19e-31
MmS	Chr_IV	131	87.023	9	3.19e-31
MmS	Chr_IV	178	82.022	21	3.19e-31
MmS	Chr_IV	94	92.553	7	1.48e-29
MmS	Chr_IV	178	81.461	22	1.48e-29
MmS	Chr_IV	134	85.821	11	1.48e-29
MmS	Chr_IV	133	85.714	11	5.33e-29
MmS	Chr_IV	84	91.667	5	1.93e-23
MmS	Chr_IV	155	81.29	16	6.94e-23
MmS	Chr_IV	127	82.677	16	3.23e-21
MmS	Chr_IV	154	79.87	23	1.16e-20
MmS	Chr_IV	146	80.822	18	1.16e-20
MmS	Chr_IV	97	85.567	13	5.41e-19
MmS	Chr_IV	136	80.147	21	6.99e-18
MmS	Chr_IV	107	84.112	10	6.99e-18
MmS	Chr_IV	149	79.195	22	2.52e-17
MmS	Chr_IV	48	93.75	1	4.24e-10
MmS	Chr_IV	31	100	0	3.3e-06
MmS	Chr_XV	793	86.255	77	0
MmS	Chr_XV	748	87.032	69	0
MmS	Chr_XV	772	83.808	82	0
MmS	Chr_XV	623	87.159	54	0
MmS	Chr_XV	724	83.978	78	0
MmS	Chr_XV	732	83.06	89	4.31e-179
MmS	Chr_XV	725	81.931	108	7.32e-167
MmS	Chr_XV	757	81.77	89	9.46e-166
MmS	Chr_XV	767	81.356	90	7.37e-162
MmS	Chr_XV	769	80.624	90	2.69e-151
MmS	Chr_XV	746	80.563	99	4.5e-149
MmS	Chr_XV	745	80.537	96	2.09e-147
MmS	Chr_XV	373	92.493	19	7.53e-147
MmS	Chr_XV	746	80.027	116	9.74e-146
MmS	Chr_XV	731	80.164	97	3.53e-140
MmS	Chr_XV	734	79.973	102	4.56e-139
MmS	Chr_XV	724	80.11	97	5.9e-138
MmS	Chr_XV	770	79.351	100	3.55e-135
MmS	Chr_XV	686	80.175	96	2.14e-132
MmS	Chr_XV	526	83.08	64	1e-125
MmS	Chr_XV	577	81.976	65	3.6e-125
MmS	Chr_XV	328	90.854	28	1.01e-120
MmS	Chr_XV	497	83.099	64	1.3e-119
MmS	Chr_XV	498	81.727	69	6.16e-108
MmS	Chr_XV	510	80.98	71	1.72e-103
MmS	Chr_XV	323	87.926	34	8.02e-102
MmS	Chr_XV	396	83.838	49	6.24e-98
MmS	Chr_XV	132	90.909	12	2.43e-42
MmS	Chr_XV	133	84.962	12	2.48e-27
MmS	Chr_XV	46	93.478	1	5.48e-09
MmS	Chr_XV	44	93.182	1	7.09e-08
MmS	Contig00974	745	87.383	63	0
MmS	Contig00974	693	84.271	51	2.59e-176
MmS	Chr_II	601	91.181	35	0
MmS	Chr_II	682	86.51	54	0
MmS	Chr_II	549	88.16	54	0
MmS	Chr_II	772	81.995	87	7.26e-172
MmS	Chr_II	731	82.079	91	9.46e-166
MmS	Chr_II	744	81.855	90	1.22e-164
MmS	Chr_II	816	80.392	119	4.4e-164
MmS	Chr_II	747	81.392	88	5.74e-158
MmS	Chr_II	749	81.041	96	9.6e-156
MmS	Chr_II	817	79.682	119	5.78e-153
MmS	Chr_II	387	90.698	27	2.73e-141
MmS	Chr_II	742	80.189	84	1.64e-138
MmS	Chr_II	472	85.381	53	7.69e-132
MmS	Chr_II	733	78.854	109	3.6e-125
MmS	Chr_II	445	79.775	65	4.97e-79
MmS	Chr_II	558	77.061	81	2.33e-72
MmS	Chr_II	137	87.591	11	4.09e-35
MmS	Chr_II	140	85.714	10	1.15e-30
MmS	Chr_II	177	81.921	21	1.15e-30
MmS	Chr_II	142	83.099	16	1.15e-25
MmS	Chr_II	134	83.582	14	1.49e-24
MmS	Chr_II	152	80.921	21	6.94e-23
MmS	Chr_II	155	80	23	3.23e-21
MmS	Chr_II	155	80	23	3.23e-21
MmS	Chr_II	64	95.312	3	1.5e-19
MmS	Chr_II	64	95.312	3	1.5e-19
MmS	Chr_II	126	80.952	19	2.52e-17
MmS	Contig02344	832	84.856	75	0
MmS	Contig02344	747	85.944	68	0
MmS	Contig02344	695	85.899	54	0
MmS	Contig02344	40	97.5	1	1.52e-09
MmS	Chr_XII	798	85.338	79	0
MmS	Chr_XII	630	88.571	37	0
MmS	Chr_XII	678	85.251	60	0
MmS	Chr_XII	780	81.538	105	2.61e-171
MmS	Chr_XII	526	88.403	31	2.61e-171
MmS	Chr_XII	525	88.381	31	9.4e-171
MmS	Chr_XII	733	82.128	90	2.63e-166
MmS	Chr_XII	721	82.524	72	1.22e-164
MmS	Chr_XII	780	81.538	72	2.05e-162
MmS	Chr_XII	735	81.769	92	2.05e-162
MmS	Chr_XII	681	82.526	88	3.43e-160
MmS	Chr_XII	735	81.633	88	4.43e-159
MmS	Chr_XII	806	80.397	92	3.45e-155
MmS	Chr_XII	809	79.728	112	9.67e-151
MmS	Chr_XII	747	80.723	89	1.62e-148
MmS	Chr_XII	734	80.109	106	2.11e-142
MmS	Chr_XII	798	79.323	110	7.58e-142
MmS	Chr_XII	521	84.069	56	2.14e-132
MmS	Chr_XII	751	79.095	105	3.58e-130
MmS	Chr_XII	390	87.949	39	3.6e-125
MmS	Chr_XII	376	89.362	17	1.3e-124
MmS	Chr_XII	364	89.835	16	1.68e-123
MmS	Chr_XII	572	81.643	75	1.68e-123
MmS	Chr_XII	390	87.692	40	1.68e-123
MmS	Chr_XII	634	79.968	82	7.85e-117
MmS	Chr_XII	305	91.148	25	6.11e-113
MmS	Chr_XII	306	90.85	25	2.84e-111
MmS	Chr_XII	617	78.768	83	3.73e-100
MmS	Chr_XII	552	77.174	61	2.34e-67
MmS	Chr_XII	94	95.745	4	1.47e-34
MmS	Chr_XII	94	95.745	3	5.29e-34
MmS	Chr_XII	112	88.393	11	5.33e-29
MmS	Chr_XII	105	89.524	10	1.92e-28
MmS	Chr_XII	119	85.714	13	1.15e-25
MmS	Chr_XII	107	84.112	10	6.99e-18
MmS	Chr_XII	107	84.112	10	6.99e-18
MmS	Chr_XII	64	92.188	2	4.21e-15
MmS	Chr_XII	50	96	2	1.96e-13
MmS	Chr_XII	40	97.5	1	1.52e-09
MmS	Chr_XII	46	93.478	1	5.48e-09
MmS	Chr_XII	46	93.478	1	5.48e-09
MmS	Chr_XII	43	93.023	1	2.55e-07
MmS	Contig00125	599	90.651	39	0
MmS	Contig00125	370	88.108	19	4.73e-114
MmS	Contig00125	306	90.523	26	1.32e-109
MmS	Contig00125	94	96.809	3	3.16e-36
MmS	Contig00125	106	89.623	9	5.33e-29
MmS	Contig00125	106	89.623	9	5.33e-29
MmS	Contig00125	43	95.349	2	1.52e-09
MmS	Contig02055	662	88.218	57	0
MmS	Contig02059	824	84.466	76	0
MmS	Contig02059	718	83.983	80	0
MmS	Contig02059	149	85.906	20	3.16e-36
MmS	Contig01180	790	84.557	82	0
MmS	Contig01180	724	85.359	72	0
MmS	Contig00633	732	85.792	65	0
MmS	Contig00989	860	82.326	106	0
MmS	Contig00989	707	80.057	92	5.94e-133
MmS	Contig00300	603	88.06	51	0
MmS	Contig00300	40	97.5	1	1.52e-09
MmS	Contig01249	695	85.612	58	0
MmS	Contig01249	40	97.5	1	1.52e-09
MmS	Contig02345	766	84.073	55	0
MmS	Contig02345	604	86.921	51	0
MmS	Contig02345	40	97.5	1	1.52e-09
MmS	Contig02345	40	95	1	2.55e-07
MmS	Contig01580	807	82.652	92	0
MmS	Contig01580	80	96.25	3	1.92e-28
MmS	Chr_IX	723	83.541	91	0
MmS	Chr_IX	759	81.818	109	2.02e-172
MmS	Chr_IX	769	81.014	93	5.74e-158
MmS	Chr_IX	721	81.831	83	5.74e-158
MmS	Chr_IX	809	79.852	78	5.86e-143
MmS	Chr_IX	570	82.632	76	4.59e-134
MmS	Chr_IX	684	79.971	96	4.63e-129
MmS	Chr_IX	560	81.429	83	1.01e-120
MmS	Chr_IX	494	80.162	81	3.76e-95
MmS	Chr_IX	144	84.028	21	4.12e-30
MmS	Chr_IX	243	76.955	35	1.49e-24
MmS	Chr_XVI	721	83.773	80	0
MmS	Chr_XVI	749	82.911	94	0
MmS	Chr_XVI	689	84.47	60	3.33e-180
MmS	Chr_XVI	802	81.796	104	1.2e-179
MmS	Chr_XVI	759	82.345	100	5.58e-178
MmS	Chr_XVI	511	88.258	49	1.22e-169
MmS	Chr_XVI	729	82.305	93	4.37e-169
MmS	Chr_XVI	742	82.075	90	2.03e-167
MmS	Chr_XVI	492	88.618	47	2.63e-166
MmS	Chr_XVI	495	88.283	45	1.58e-163
MmS	Chr_XVI	487	88.09	55	7.37e-162
MmS	Chr_XVI	749	81.308	96	1.23e-159
MmS	Chr_XVI	761	80.946	98	7.42e-157
MmS	Chr_XVI	730	81.233	92	1.61e-153
MmS	Chr_XVI	493	85.193	63	1.64e-138
MmS	Chr_XVI	732	80.191	82	2.75e-136
MmS	Chr_XVI	756	79.894	82	2.75e-136
MmS	Chr_XVI	685	80.584	81	1.65e-133
MmS	Chr_XVI	669	80.269	93	1.29e-129
MmS	Chr_XVI	745	79.06	104	1.66e-128
MmS	Chr_XVI	511	83.953	52	5.99e-128
MmS	Chr_XVI	572	81.993	78	5.99e-128
MmS	Chr_XVI	511	83.562	51	1.68e-123
MmS	Chr_XVI	678	79.646	95	1.68e-123
MmS	Chr_XVI	742	78.167	101	4.73e-114
MmS	Chr_XVI	508	82.087	67	6.11e-113
MmS	Chr_XVI	314	89.49	28	7.96e-107
MmS	Chr_XVI	548	79.927	82	2.23e-102
MmS	Chr_XVI	544	79.044	73	1.36e-89
MmS	Chr_XVI	575	78.435	77	1.76e-88
MmS	Chr_XVI	576	77.083	95	1.79e-78
MmS	Chr_XVI	253	83.004	37	3.07e-56
MmS	Chr_XVI	179	84.916	15	4.06e-40
MmS	Chr_XVI	177	82.486	22	6.85e-33
MmS	Chr_XVI	133	86.466	10	1.15e-30
MmS	Chr_XVI	180	80.556	20	3.21e-26
MmS	Contig00556	552	88.768	30	0
MmS	Contig02443	715	83.636	84	0
MmS	Contig02443	149	85.235	19	5.29e-34
MmS	Contig02306	542	88.745	38	0
MmS	Contig00438_ERROPOS525650	616	86.688	36	0
MmS	Contig01719	769	82.835	79	0
MmS	Contig00515_ERROPOS207936	720	83.472	74	5.58e-178
MmS	Contig01853	735	82.993	84	2.01e-177
MmS	Contig01853	319	84.326	45	2.97e-81
MmS	Contig00532_ERROPOS400000+	725	83.034	88	7.21e-177
MmS	Contig02506_ERROPOS13569525+	734	82.834	89	2.59e-176
MmS	Contig01628	743	82.907	76	9.33e-176
MmS	Contig01197	715	82.937	89	1.56e-173
MmS	Contig01197	149	85.235	19	5.29e-34
MmS	Contig00595	752	82.181	93	7.26e-172
MmS	Contig01223	732	82.787	76	7.26e-172
MmS	Contig01223	47	97.872	1	1.96e-13
MmS	Contig01466	688	83.43	76	9.4e-171
MmS	Contig01466	497	83.903	57	3.6e-125
MmS	Contig00774_ERROPOS207948	729	82.579	85	9.4e-171
MmS	Contig00842	747	82.062	96	3.38e-170
MmS	Contig01111	375	95.733	13	1.22e-169
MmS	Contig01111	376	93.883	16	2.06e-157
MmS	Contig01111	390	87.179	41	1.3e-119
MmS	Contig01111	390	86.923	42	6.07e-118
MmS	Contig01111	133	87.218	8	8.86e-32
MmS	Contig01111	133	85.714	11	5.33e-29
MmS	Contig00705	729	82.305	90	5.66e-168
MmS	Contig01458	757	81.902	88	2.03e-167
MmS	Contig01818	742	81.941	91	9.46e-166
MmS	Contig00892	732	82.24	81	3.4e-165
MmS	Contig02263	743	81.696	92	5.7e-163
MmS	Contig02263	743	81.696	92	5.7e-163
MmS	Contig00644	767	81.356	94	5.7e-163
MmS	Contig01938	768	81.38	91	5.7e-163
MmS	Contig00107	375	94.667	15	2.05e-162
MmS	Contig00107	368	94.565	15	1.59e-158
MmS	Contig00107	390	86.923	42	6.07e-118
MmS	Contig00107	390	86.923	41	6.07e-118
MmS	Contig00107	133	87.218	8	8.86e-32
MmS	Contig00107	133	86.466	10	1.15e-30
MmS	Contig02206	733	81.719	87	1.23e-159
MmS	Contig01889	692	82.37	80	1.59e-158
MmS	Contig01198	669	82.96	66	2.06e-157
MmS	Contig00094	822	80.17	101	7.42e-157
MmS	Contig00071	747	80.991	96	1.24e-154
MmS	Contig00071	598	81.773	76	3.58e-130
MmS	Contig00071	807	78.563	83	4.66e-124
MmS	Contig00967	786	80.534	94	4.47e-154
MmS	Contig00967	485	76.907	61	2.38e-57
MmS	Contig00967	50	94	3	9.11e-12
MmS	Contig00875	766	80.548	95	2.69e-151
MmS	Contig01989	519	85.164	56	5.86e-143
MmS	Contig02291	757	80.053	80	5.9e-138
MmS	Contig02357	517	84.139	61	1.65e-133
MmS	Contig02396	524	83.969	58	5.94e-133
MmS	Contig01800	518	83.977	61	2.14e-132
MmS	Contig01800	746	77.748	99	6.16e-108
MmS	Contig00386	510	84.314	52	2.77e-131
MmS	Contig02246	577	82.496	65	2.77e-131
MmS	Contig02375	577	82.669	57	9.94e-131
MmS	Contig01685	512	83.984	56	1.29e-129
MmS	Contig01685	305	91.148	25	6.11e-113
MmS	Contig01685	369	86.45	25	1.72e-103
MmS	Contig01685	112	88.393	11	5.33e-29
MmS	Contig01685	43	93.023	1	2.55e-07
MmS	Contig02444	576	82.292	68	1.29e-129
MmS	Contig00886	374	90.107	15	4.63e-129
MmS	Contig00886	394	87.563	37	6.03e-123
MmS	Contig00886	85	94.118	4	2.48e-27
MmS	Contig01410	764	78.796	109	1.66e-128
MmS	Contig00929	764	79.188	88	1.66e-128
MmS	Contig00929	330	80	42	1.11e-55
MmS	Contig01620	364	90.385	16	2.15e-127
MmS	Contig01620	305	90.82	26	2.84e-111
MmS	Contig01620	94	96.809	3	3.16e-36
MmS	Contig01620	106	89.623	9	5.33e-29
MmS	Contig01266	725	79.034	107	1e-125
MmS	Contig01266	283	88.339	30	3.79e-90
MmS	Contig01266	372	82.527	44	2.97e-81
MmS	Contig01266	150	85.333	18	1.47e-34
MmS	Contig02324	565	82.301	58	1.3e-124
MmS	Contig02350	733	78.718	110	1.68e-123
MmS	Contig00160	369	89.431	17	6.03e-123
MmS	Contig00160	305	90.164	28	6.16e-108
MmS	Contig00160	330	79.091	32	8.67e-47
MmS	Contig00160	112	88.393	11	5.33e-29
MmS	Contig00160	71	95.775	3	1.93e-23
MmS	Contig01591	524	82.252	82	7.8e-122
MmS	Contig01591	487	83.162	76	2.8e-121
MmS	Contig00913	374	89.037	17	7.8e-122
MmS	Contig00913	305	89.836	29	2.86e-106
MmS	Contig00913	94	96.809	3	3.16e-36
MmS	Contig00913	106	88.679	10	2.48e-27
MmS	Contig00913	71	97.183	2	4.15e-25
MmS	Contig00913	43	93.023	1	2.55e-07
MmS	Contig02337	519	83.237	44	3.63e-120
MmS	Contig02337	305	91.148	25	6.11e-113
MmS	Contig02337	104	89.423	10	6.89e-28
MmS	Contig00116	577	80.936	68	1.31e-114
MmS	Contig02197	520	81.538	74	7.91e-112
MmS	Contig01640	305	90.492	27	1.32e-109
MmS	Contig01640	368	86.685	25	3.71e-105
MmS	Contig01640	112	88.393	11	5.33e-29
MmS	Contig01640	43	93.023	1	2.55e-07
MmS	Contig02386	437	83.753	52	6.16e-108
MmS	Contig00783	574	79.791	85	1.03e-105
MmS	Contig00783	512	79.297	80	1.36e-89
MmS	Contig01273	487	80.287	72	6.29e-93
MmS	Contig01946	600	78.5	76	2.26e-92
MmS	Contig00670	482	79.876	57	4.93e-84
MmS	Contig02320	321	84.735	42	1.77e-83
MmS	Contig01397	585	77.607	83	2.29e-82
MmS	Contig01278	574	77.526	76	6.42e-78
MmS	Contig01554	491	77.597	64	1.09e-65
MmS	Contig00889	274	83.942	33	1.41e-64
MmS	Contig01943	504	76.587	68	1.84e-58
MmS	Contig00599	337	77.151	41	6.8e-38
MmS	Contig02388	338	76.923	39	1.14e-35
MmS	Contig02387	338	76.923	39	1.14e-35
MmS	Contig00933	133	87.97	8	5.29e-34
MmS	Contig00933	131	86.26	10	1.48e-29
MmS	Contig02401	133	87.97	8	5.29e-34
MmS	Contig00351	134	87.313	9	6.85e-33
MmS	Contig00687	133	87.218	9	2.46e-32
MmS	Contig00687	133	86.466	10	1.15e-30
MmS	Contig01639	133	87.218	9	2.46e-32
MmS	Contig02207	133	86.466	10	1.15e-30
MmS	Contig00159	133	86.466	8	4.12e-30
MmS	Contig01999	127	85.827	12	6.89e-28
MmS	Contig00562	64	96.875	2	3.23e-21
MmS	Contig02248	111	81.982	18	9.05e-17
MmS	Contig00820	97	82.474	14	1.96e-13
MmS	Contig00148	117	78.632	16	1.52e-09
MmS	Contig01165	43	93.023	1	2.55e-07

## Sheet: P. deltoides (male)
Name of MSL copy	Position	Length	Identity(%)	Mismatch	E-value
MSL	Chr_XIX (YHS1)	2868	100	0	0
HS_1	Chr_XIX	1266	85.703	117	0
HS_2	Chr_XIX	1265	85.613	114	0
HS_3	Chr_XIX	1322	83.207	158	0
HS_4	Chr_XIX	1322	83.207	157	0
HS_5	Chr_XIX	846	89.243	67	0
HS_6	Chr_XIX	956	86.82	87	0
HS_7	Chr_XIX	956	86.82	87	0
HS_8	Chr_XIX	956	86.506	86	0
HS_9	Chr_XIX	838	88.544	74	0
HS_10	Chr_XIX	839	88.319	74	0
HS_11	Chr_XIX	839	88.2	75	0
HS_12	Chr_XIX	838	88.186	74	0
HS_13	Chr_XIX	874	86.842	71	0
HS_14	Chr_XIX	880	86.136	74	0
HS_15	Chr_XIX	748	88.77	52	0
HS_16	Chr_XIX	748	88.77	52	0
HS_17	Chr_XIX	742	88.949	50	0
HS_18	Chr_XIX	877	85.747	76	0
HS_19	Chr_XIX	846	86.407	68	0
HS_20	Chr_XIX	821	86.724	71	0
HS_21	Chr_XIX	882	85.601	76	0
HS_22	Chr_XIX	691	89.58	40	0
HS_23	Chr_XIX	668	89.222	48	0
HS_24	Chr_XIX	607	90.774	37	0
HS_25	Chr_XIX	751	85.353	76	0
HS_26	Chr_XIX	606	89.274	36	0
HS_27	Chr_XIX	606	89.274	36	0
HS_28	Chr_XIX	680	86.765	53	0
HS_29	Chr_XIX	756	84.788	68	0
HS_30	Chr_XIX	756	84.656	69	0
HS_31	Chr_XIX	756	84.656	69	0
HS_32	Chr_XIX	859	82.421	106	0
HS_33	Chr_XIX	695	85.899	56	0
HS_34	Chr_XIX	859	82.072	109	0
HS_35	Chr_XIX	860	81.977	109	0
HS_36	Chr_XIX	779	83.697	72	0
HS_37	Chr_XIX	767	83.833	70	0
HS_38	Chr_XIX	748	83.957	75	0
HS_39	Chr_XIX	705	84.539	54	0
HS_40	Chr_XIX	738	83.333	78	0
HS_41	Chr_XIX	728	83.242	89	0
HS_42	Chr_XIX	737	83.175	82	3.19e-180
HS_43	Chr_XIX	755	82.649	91	4.13e-179
HS_44	Chr_XIX	746	82.708	92	5.34e-178
HS_45	Chr_XIX	730	82.877	88	8.94e-176
HS_46	Chr_XIX	731	82.763	88	1.16e-174
HS_47	Chr_XIX	730	82.877	78	5.38e-173
HS_48	Chr_XIX	894	80.425	96	6.96e-172
HS_49	Chr_XIX	869	80.783	86	9e-171
HS_50	Chr_XIX	551	86.933	56	9e-171
HS_51	Chr_XIX	817	81.273	91	9e-171
HS_52	Chr_XIX	751	82.024	95	3.24e-170
HS_53	Chr_XIX	752	82.048	94	3.24e-170
HS_54	Chr_XIX	752	82.048	94	3.24e-170
HS_55	Chr_XIX	375	95.733	13	1.16e-169
HS_56	Chr_XIX	746	82.038	84	2.52e-166
HS_57	Chr_XIX	727	82.531	72	9.07e-166
HS_58	Chr_XIX	726	82.231	86	3.26e-165
HS_59	Chr_XIX	728	81.868	99	4.22e-164
HS_60	Chr_XIX	759	81.555	88	5.46e-163
HS_61	Chr_XIX	732	81.831	74	1.98e-157
HS_62	Chr_XIX	819	80.098	109	1.98e-157
HS_63	Chr_XIX	376	93.883	16	1.98e-157
HS_64	Chr_XIX	712	81.601	92	3.31e-155
HS_65	Chr_XIX	706	81.586	89	5.53e-153
HS_66	Chr_XIX	766	80.809	88	5.53e-153
HS_67	Chr_XIX	677	81.979	77	4.31e-149
HS_68	Chr_XIX	745	80.671	87	7.21e-147
HS_69	Chr_XIX	765	80.131	95	1.21e-144
HS_70	Chr_XIX	374	91.979	15	2.02e-142
HS_71	Chr_XIX	374	91.979	15	2.02e-142
HS_72	Chr_XIX	700	80.571	89	5.65e-138
HS_73	Chr_XIX	519	84.2	69	7.31e-137
HS_74	Chr_XIX	384	90.365	24	7.31e-137
HS_75	Chr_XIX	723	80.083	92	2.63e-136
HS_76	Chr_XIX	724	79.696	108	3.4e-135
HS_77	Chr_XIX	367	91.008	22	1.22e-134
HS_78	Chr_XIX	706	80.17	91	4.4e-134
HS_79	Chr_XIX	812	78.571	115	1.58e-133
HS_80	Chr_XIX	699	80.114	94	5.69e-133
HS_81	Chr_XIX	706	80.028	90	7.36e-132
HS_82	Chr_XIX	729	79.561	93	3.43e-130
HS_83	Chr_XIX	683	80.381	81	3.43e-130
HS_84	Chr_XIX	685	80.146	82	5.73e-128
HS_85	Chr_XIX	739	79.432	87	5.73e-128
HS_86	Chr_XIX	288	95.486	13	2.06e-127
HS_87	Chr_XIX	275	96.727	9	7.42e-127
HS_88	Chr_XIX	685	80	83	2.67e-126
HS_89	Chr_XIX	508	83.465	67	2.67e-126
HS_90	Chr_XIX	394	87.817	36	1.24e-124
HS_91	Chr_XIX	480	84.167	57	1.61e-123
HS_92	Chr_XIX	288	94.444	16	2.08e-122
HS_93	Chr_XIX	288	94.444	16	2.08e-122
HS_94	Chr_XIX	288	94.444	16	2.08e-122
HS_95	Chr_XIX	689	79.681	83	2.08e-122
HS_96	Chr_XIX	369	89.16	18	2.69e-121
HS_97	Chr_XIX	369	89.16	18	2.69e-121
HS_98	Chr_XIX	690	79.565	83	2.69e-121
HS_99	Chr_XIX	394	87.31	38	2.69e-121
HS_100	Chr_XIX	288	94.097	16	3.47e-120
HS_101	Chr_XIX	390	87.179	41	1.25e-119
HS_102	Chr_XIX	527	82.353	64	1.62e-118
HS_103	Chr_XIX	390	86.923	42	5.81e-118
HS_104	Chr_XIX	560	81.429	72	5.81e-118
HS_105	Chr_XIX	481	83.368	59	7.52e-117
HS_106	Chr_XIX	492	82.724	68	9.73e-116
HS_107	Chr_XIX	505	82.178	76	9.73e-116
HS_108	Chr_XIX	512	82.422	61	3.5e-115
HS_109	Chr_XIX	512	82.422	61	3.5e-115
HS_110	Chr_XIX	492	82.52	70	1.26e-114
HS_111	Chr_XIX	305	91.475	24	1.26e-114
HS_112	Chr_XIX	305	90.492	27	1.27e-109
HS_113	Chr_XIX	305	90.492	27	1.27e-109
HS_114	Chr_XIX	506	81.423	80	1.27e-109
HS_115	Chr_XIX	513	81.287	76	1.64e-108
HS_116	Chr_XIX	505	81.188	81	2.12e-107
HS_117	Chr_XIX	711	77.918	97	9.87e-106
HS_118	Chr_XIX	657	77.93	115	4.59e-104
HS_119	Chr_XIX	370	86.216	24	7.68e-102
HS_120	Chr_XIX	378	84.921	48	2.76e-101
HS_121	Chr_XIX	606	79.043	75	1.29e-99
HS_122	Chr_XIX	429	82.517	66	1.29e-99
HS_123	Chr_XIX	456	81.14	74	1e-95
HS_124	Chr_XIX	501	79.641	82	7.79e-92
HS_125	Chr_XIX	215	94.419	12	1.69e-88
HS_126	Chr_XIX	312	84.936	43	6.11e-83
HS_127	Chr_XIX	395	81.519	52	1.02e-80
HS_128	Chr_XIX	313	82.109	51	6.24e-68
HS_129	Chr_XIX	387	79.07	53	2.92e-61
HS_130	Chr_XIX	332	80.723	38	1.36e-59
HS_131	Chr_XIX	404	78.465	56	1.36e-59
HS_132	Chr_XIX	330	80.606	40	4.89e-59
HS_133	Chr_XIX	330	79.697	29	3.84e-50
HS_134	Chr_XIX	414	76.329	74	4.96e-49
HS_135	Chr_XIX	325	79.077	33	2.99e-46
HS_136	Chr_XIX	142	88.732	11	1.4e-39
HS_137	Chr_XIX	134	89.552	13	1.4e-39
HS_138	Chr_XIX	179	83.799	18	8.42e-37
HS_139	Chr_XIX	179	83.799	18	8.42e-37
HS_140	Chr_XIX	338	76.923	39	1.09e-35
HS_141	Chr_XIX	338	76.923	39	1.09e-35
HS_142	Chr_XIX	181	82.873	20	1.41e-34
HS_143	Chr_XIX	106	91.509	7	2.36e-32
HS_144	Chr_XIX	179	82.123	22	2.36e-32
HS_145	Chr_XIX	133	87.218	8	8.48e-32
HS_146	Chr_XIX	112	88.393	11	5.11e-29
HS_147	Chr_XIX	112	88.393	11	5.11e-29
HS_148	Chr_XIX	112	88.393	11	5.11e-29
HS_149	Chr_XIX	133	85.714	11	5.11e-29
HS_150	Chr_XIX	129	86.047	12	5.11e-29
HS_151	Chr_XIX	183	80.874	21	1.84e-28
HS_152	Chr_XIX	127	85.827	12	6.6e-28
HS_153	Chr_XIX	155	82.581	19	6.6e-28
HS_154	Chr_XIX	133	84.962	12	2.38e-27
HS_155	Chr_XIX	133	84.962	13	2.38e-27
HS_156	Chr_XIX	133	84.962	12	2.38e-27
HS_157	Chr_XIX	128	85.938	9	2.38e-27
HS_158	Chr_XIX	128	85.938	9	2.38e-27
HS_159	Chr_XIX	71	97.183	2	3.97e-25
HS_160	Chr_XIX	71	97.183	2	3.97e-25
HS_161	Chr_XIX	71	97.183	2	3.97e-25
HS_162	Chr_XIX	186	79.57	21	5.14e-24
HS_163	Chr_XIX	134	83.582	12	5.14e-24
HS_164	Chr_XIX	134	83.582	12	5.14e-24
HS_165	Chr_XIX	178	79.213	26	6.65e-23
HS_166	Chr_XIX	65	96.923	2	8.6e-22
HS_167	Chr_XIX	64	96.875	2	3.09e-21
HS_168	Chr_XIX	64	96.875	2	3.09e-21
HS_169	Chr_XIX	74	87.838	7	1.45e-14
HS_170	Chr_XIX	96	83.333	12	1.45e-14
HS_171	Chr_XIX	50	96	2	1.88e-13
HS_172	Chr_XIX	53	92.453	4	8.73e-12
HS_173	Chr_XIX	50	94	1	3.14e-11
HS_174	Chr_XIX	50	92	4	4.06e-10
HS_175	Chr_XIX	40	97.5	1	1.46e-09
HS_176	Chr_XIX	40	97.5	1	1.46e-09
HS_177	Chr_XIX	46	93.478	1	5.25e-09
HS_178	Chr_XIX	39	97.436	0	1.89e-08
HS_179	Chr_XIX	39	97.436	0	1.89e-08
HS_180	Chr_XIX	43	93.023	1	2.44e-07
HS_181	Chr_XIX	33	100	0	2.44e-07
HS_182	Chr_XIX	46	91.304	1	8.79e-07
HS_183	Chr_V	1006	89.066	82	0
HS_184	Chr_V	745	90.201	51	0
HS_185	Chr_V	744	90.188	52	0
HS_186	Chr_V	874	86.613	75	0
HS_187	Chr_V	873	86.598	75	0
HS_188	Chr_V	747	89.692	46	0
HS_189	Chr_V	599	93.656	26	0
HS_190	Chr_V	599	93.656	26	0
HS_191	Chr_V	741	88.664	59	0
HS_192	Chr_V	801	84.519	88	0
HS_193	Chr_V	794	84.005	90	0
HS_194	Chr_V	786	82.952	90	0
HS_195	Chr_V	720	82.778	90	5.38e-173
HS_196	Chr_V	751	81.625	78	1.18e-159
HS_197	Chr_V	712	81.882	68	1.99e-152
HS_198	Chr_V	748	81.016	84	7.16e-152
HS_199	Chr_V	765	80.523	95	9.26e-151
HS_200	Chr_V	753	80.08	114	2e-147
HS_201	Chr_V	735	80.544	89	4.34e-144
HS_202	Chr_V	763	80.079	95	1.56e-143
HS_203	Chr_V	751	80.426	84	1.56e-143
HS_204	Chr_V	675	81.037	84	1.57e-138
HS_205	Chr_V	811	79.038	98	2.63e-136
HS_206	Chr_V	753	79.416	109	2.63e-136
HS_207	Chr_V	496	84.677	61	1.58e-133
HS_208	Chr_V	749	79.306	98	9.53e-131
HS_209	Chr_V	514	83.268	63	1.24e-124
HS_210	Chr_V	524	82.634	66	2.69e-121
HS_211	Chr_V	746	78.418	104	4.5e-119
HS_212	Chr_V	716	79.19	76	5.81e-118
HS_213	Chr_V	676	78.698	109	1.26e-114
HS_214	Chr_V	512	81.641	82	1.63e-113
HS_215	Chr_V	512	81.641	82	1.63e-113
HS_216	Chr_V	512	81.641	82	1.63e-113
HS_217	Chr_V	821	76.736	110	4.59e-104
HS_218	Chr_V	449	82.183	42	1.29e-94
HS_219	Chr_V	498	79.518	74	6.07e-88
HS_220	Chr_V	532	78.383	91	2.82e-86
HS_221	Chr_V	151	94.04	8	2.28e-57
HS_222	Chr_V	151	94.04	8	2.28e-57
HS_223	Chr_V	255	79.608	34	5.03e-39
HS_224	Chr_V	108	92.593	5	1.41e-34
HS_225	Chr_V	108	92.593	5	1.41e-34
HS_226	Chr_V	133	86.466	11	1.1e-30
HS_227	Chr_V	178	80.337	24	3.07e-26
HS_228	Chr_V	133	84.211	13	1.11e-25
HS_229	Chr_V	139	81.295	18	1.11e-20
HS_230	Chr_V	64	93.75	4	6.7e-18
HS_231	Chr_V	117	78.632	16	1.46e-09
HS_232	Chr_V	46	93.478	1	5.25e-09
HS_233	Chr_V	46	91.304	2	2.44e-07
HS_234	Chr_V	43	93.023	1	2.44e-07
HS_235	Chr_XVIII	922	90.672	69	0
HS_236	Chr_XVIII	934	90.364	73	0
HS_237	Chr_XVIII	917	89.095	64	0
HS_238	Chr_XVIII	917	88.659	69	0
HS_239	Chr_XVIII	1251	82.254	149	0
HS_240	Chr_XVIII	554	88.628	50	0
HS_241	Chr_XVIII	719	82.058	87	7.06e-162
HS_242	Chr_XVIII	805	80.248	106	2.56e-156
HS_243	Chr_XVIII	729	81.207	104	2.56e-156
HS_244	Chr_XVIII	738	81.301	90	9.19e-156
HS_245	Chr_XVIII	738	80.488	95	3.35e-145
HS_246	Chr_XVIII	755	80.397	85	4.34e-144
HS_247	Chr_XVIII	744	80.108	94	9.39e-141
HS_248	Chr_XVIII	384	90.104	25	3.4e-135
HS_249	Chr_XVIII	384	89.583	27	7.36e-132
HS_250	Chr_XVIII	541	82.81	78	3.43e-130
HS_251	Chr_XVIII	556	82.014	59	1.25e-119
HS_252	Chr_XVIII	591	80.372	79	1.63e-113
HS_253	Chr_XVIII	556	80.935	66	3.52e-110
HS_254	Chr_XVIII	580	80.172	75	1.64e-108
HS_255	Chr_XVIII	575	78.435	80	1.3e-89
HS_256	Chr_XVIII	374	78.61	42	6.37e-53
HS_257	Chr_XVIII	151	92.053	10	2.29e-52
HS_258	Chr_XVIII	151	92.053	10	2.29e-52
HS_259	Chr_XVIII	150	82.667	15	1.11e-25
HS_260	Chr_XVIII	127	83.465	15	6.65e-23
HS_261	Chr_XVIII	141	80.851	20	4e-20
HS_262	Chr_XVIII	64	95.312	3	1.44e-19
HS_263	Chr_XVIII	117	78.632	16	1.46e-09
HS_264	Chr_XII	1008	88.194	84	0
HS_265	Chr_XII	691	87.844	51	0
HS_266	Chr_XII	692	87.572	53	0
HS_267	Chr_XII	732	85.792	65	0
HS_268	Chr_XII	757	84.941	67	0
HS_269	Chr_XII	757	84.941	67	0
HS_270	Chr_XII	436	94.266	15	0
HS_271	Chr_XII	775	82.581	73	1.92e-177
HS_272	Chr_XII	771	82.49	72	1.16e-174
HS_273	Chr_XII	732	82.24	90	5.42e-168
HS_274	Chr_XII	721	82.663	68	3.26e-165
HS_275	Chr_XII	735	81.769	92	1.96e-162
HS_276	Chr_XII	733	81.719	91	9.13e-161
HS_277	Chr_XII	735	81.633	88	4.25e-159
HS_278	Chr_XII	743	81.292	92	7.11e-157
HS_279	Chr_XII	637	83.203	62	7.16e-152
HS_280	Chr_XII	810	79.506	112	2e-147
HS_281	Chr_XII	746	80.429	94	9.33e-146
HS_282	Chr_XII	734	80.245	105	4.34e-144
HS_283	Chr_XII	521	84.069	56	2.05e-132
HS_284	Chr_XII	367	90.463	13	1.59e-128
HS_285	Chr_XII	367	90.463	13	1.59e-128
HS_286	Chr_XII	741	78.947	111	5.73e-128
HS_287	Chr_XII	574	81.707	76	1.24e-124
HS_288	Chr_XII	572	81.643	75	1.61e-123
HS_289	Chr_XII	633	80.411	81	7.47e-122
HS_290	Chr_XII	749	78.505	98	4.5e-119
HS_291	Chr_XII	306	90.523	26	1.27e-109
HS_292	Chr_XII	306	90.196	27	5.9e-108
HS_293	Chr_XII	617	78.444	89	5.98e-98
HS_294	Chr_XII	552	77.174	61	2.24e-67
HS_295	Chr_XII	123	87.805	12	3.05e-31
HS_296	Chr_XII	117	88.034	11	1.42e-29
HS_297	Chr_XII	156	82.692	13	8.54e-27
HS_298	Chr_XII	64	95.312	3	1.44e-19
HS_299	Chr_XII	107	84.112	10	6.7e-18
HS_300	Chr_XII	134	79.851	17	1.12e-15
HS_301	Chr_XII	50	96	2	1.88e-13
HS_302	Chr_XII	48	93.75	1	4.06e-10
HS_303	Chr_XII	46	93.478	1	5.25e-09
HS_304	tig00005146	1009	87.711	87	0
HS_305	tig00005146	764	86.126	53	0
HS_306	tig00005146	322	94.099	17	9.46e-136
HS_307	tig00005146	127	86.614	14	3.95e-30
HS_308	Chr_VIII	1012	87.648	88	0
HS_309	Chr_VIII	1012	87.648	88	0
HS_310	Chr_VIII	733	91.678	41	0
HS_311	Chr_VIII	758	90.237	43	0
HS_312	Chr_VIII	745	88.322	60	0
HS_313	Chr_VIII	666	89.64	55	0
HS_314	Chr_VIII	802	85.411	85	0
HS_315	Chr_VIII	753	86.321	74	0
HS_316	Chr_VIII	764	86.257	52	0
HS_317	Chr_VIII	764	86.257	52	0
HS_318	Chr_VIII	764	86.126	53	0
HS_319	Chr_VIII	813	84.256	64	0
HS_320	Chr_VIII	555	88.108	52	0
HS_321	Chr_VIII	849	81.272	100	4.13e-179
HS_322	Chr_VIII	735	82.721	93	2.49e-176
HS_323	Chr_VIII	860	80.698	108	4.16e-174
HS_324	Chr_VIII	735	82.585	89	5.38e-173
HS_325	Chr_VIII	737	82.632	76	9e-171
HS_326	Chr_VIII	781	81.818	82	1.16e-169
HS_327	Chr_VIII	762	81.365	109	2.52e-166
HS_328	Chr_VIII	809	80.47	108	2.54e-161
HS_329	Chr_VIII	809	80.47	109	2.54e-161
HS_330	Chr_VIII	742	81.671	85	3.28e-160
HS_331	Chr_VIII	738	81.572	88	4.25e-159
HS_332	Chr_VIII	674	81.602	96	4.31e-149
HS_333	Chr_VIII	863	79.027	113	5.57e-148
HS_334	Chr_VIII	731	80.711	94	7.21e-147
HS_335	Chr_VIII	754	80.637	80	2.59e-146
HS_336	Chr_VIII	735	80	103	3.38e-140
HS_337	Chr_VIII	592	82.432	81	5.65e-138
HS_338	Chr_VIII	325	93.846	18	9.46e-136
HS_339	Chr_VIII	325	93.846	18	9.46e-136
HS_340	Chr_VIII	325	93.846	18	9.46e-136
HS_341	Chr_VIII	750	79.467	95	2.05e-132
HS_342	Chr_VIII	604	81.457	87	9.53e-131
HS_343	Chr_VIII	573	82.373	64	1.59e-128
HS_344	Chr_VIII	573	82.373	64	1.59e-128
HS_345	Chr_VIII	750	79.2	92	5.73e-128
HS_346	Chr_VIII	484	84.091	64	9.59e-126
HS_347	Chr_VIII	645	78.76	97	5.9e-108
HS_348	Chr_VIII	573	78.709	91	3.6e-95
HS_349	Chr_VIII	551	78.766	78	4.69e-89
HS_350	Chr_VIII	315	85.714	41	6.07e-88
HS_351	Chr_VIII	336	84.226	47	1.02e-85
HS_352	Chr_VIII	508	77.165	65	1.75e-63
HS_353	Chr_VIII	306	79.085	42	2.99e-46
HS_354	Chr_VIII	129	90.698	10	3.89e-40
HS_355	Chr_VIII	131	88.55	8	1.41e-34
HS_356	Chr_VIII	181	81.768	28	6.56e-33
HS_357	Chr_VIII	137	86.861	11	6.56e-33
HS_358	Chr_VIII	133	87.218	10	2.36e-32
HS_359	Chr_VIII	137	86.131	12	3.05e-31
HS_360	Chr_VIII	133	86.466	11	1.1e-30
HS_361	Chr_VIII	127	86.614	14	3.95e-30
HS_362	Chr_VIII	127	86.614	14	3.95e-30
HS_363	Chr_VIII	127	86.614	14	3.95e-30
HS_364	Chr_VIII	178	80.899	23	6.6e-28
HS_365	Chr_VIII	105	86.667	14	5.14e-24
HS_366	Chr_VIII	78	91.026	6	4e-20
HS_367	Chr_VIII	83	86.747	11	8.67e-17
HS_368	Chr_I	932	88.948	67	0
HS_369	Chr_I	755	90.331	41	0
HS_370	Chr_I	821	88.429	63	0
HS_371	Chr_I	899	86.541	81	0
HS_372	Chr_I	900	86.444	81	0
HS_373	Chr_I	758	89.578	48	0
HS_374	Chr_I	756	89.286	48	0
HS_375	Chr_I	755	88.477	52	0
HS_376	Chr_I	755	88.477	52	0
HS_377	Chr_I	601	91.847	38	0
HS_378	Chr_I	745	87.383	63	0
HS_379	Chr_I	1128	80.851	143	0
HS_380	Chr_I	797	84.944	86	0
HS_381	Chr_I	762	85.827	68	0
HS_382	Chr_I	1128	79.61	146	0
HS_383	Chr_I	768	84.505	62	0
HS_384	Chr_I	695	85.755	55	0
HS_385	Chr_I	773	83.959	62	0
HS_386	Chr_I	706	84.419	54	0
HS_387	Chr_I	807	81.908	102	0
HS_388	Chr_I	751	82.823	90	3.19e-180
HS_389	Chr_I	741	82.996	89	3.19e-180
HS_390	Chr_I	822	81.752	82	6.91e-177
HS_391	Chr_I	693	84.271	50	8.94e-176
HS_392	Chr_I	673	84.398	57	1.16e-174
HS_393	Chr_I	528	88.826	25	1.16e-174
HS_394	Chr_I	527	88.805	26	4.16e-174
HS_395	Chr_I	761	82.392	80	1.5e-173
HS_396	Chr_I	720	83.056	79	1.5e-173
HS_397	Chr_I	706	83.286	76	5.38e-173
HS_398	Chr_I	663	84.314	65	5.38e-173
HS_399	Chr_I	687	83.552	77	1.93e-172
HS_400	Chr_I	755	82.119	96	1.93e-172
HS_401	Chr_I	415	93.253	22	2.5e-171
HS_402	Chr_I	558	86.559	61	3.24e-170
HS_403	Chr_I	707	83.027	77	1.16e-169
HS_404	Chr_I	664	83.886	67	1.51e-168
HS_405	Chr_I	443	91.196	34	1.51e-168
HS_406	Chr_I	754	81.83	98	1.51e-168
HS_407	Chr_I	415	92.771	24	5.42e-168
HS_408	Chr_I	687	83.261	76	5.42e-168
HS_409	Chr_I	746	82.038	89	1.95e-167
HS_410	Chr_I	742	82.075	85	2.52e-166
HS_411	Chr_I	722	82.41	82	9.07e-166
HS_412	Chr_I	743	81.696	92	5.46e-163
HS_413	Chr_I	743	81.696	92	5.46e-163
HS_414	Chr_I	747	81.66	90	1.96e-162
HS_415	Chr_I	770	81.299	90	7.06e-162
HS_416	Chr_I	883	79.728	109	7.06e-162
HS_417	Chr_I	742	81.536	92	3.28e-160
HS_418	Chr_I	747	81.392	94	1.18e-159
HS_419	Chr_I	890	79.663	101	1.18e-159
HS_420	Chr_I	741	81.511	89	4.25e-159
HS_421	Chr_I	710	82.254	74	4.25e-159
HS_422	Chr_I	737	81.682	84	4.25e-159
HS_423	Chr_I	813	80.32	103	5.49e-158
HS_424	Chr_I	741	81.242	95	7.11e-157
HS_425	Chr_I	742	81.132	95	3.31e-155
HS_426	Chr_I	755	81.06	89	3.31e-155
HS_427	Chr_I	533	85.741	62	1.19e-154
HS_428	Chr_I	742	80.997	97	4.28e-154
HS_429	Chr_I	776	80.412	107	4.28e-154
HS_430	Chr_I	747	80.723	105	5.53e-153
HS_431	Chr_I	732	81.148	90	1.99e-152
HS_432	Chr_I	732	81.148	89	7.16e-152
HS_433	Chr_I	741	80.702	100	3.33e-150
HS_434	Chr_I	728	81.181	83	3.33e-150
HS_435	Chr_I	760	80.132	115	1.2e-149
HS_436	Chr_I	729	80.933	93	1.2e-149
HS_437	Chr_I	754	80.504	99	1.2e-149
HS_438	Chr_I	664	81.928	84	5.57e-148
HS_439	Chr_I	656	82.012	82	7.21e-147
HS_440	Chr_I	502	85.857	61	7.21e-147
HS_441	Chr_I	723	80.913	86	2.59e-146
HS_442	Chr_I	736	80.707	86	9.33e-146
HS_443	Chr_I	736	80.707	86	9.33e-146
HS_444	Chr_I	387	90.956	28	1.56e-143
HS_445	Chr_I	599	82.805	80	1.56e-143
HS_446	Chr_I	736	80.571	82	2.02e-142
HS_447	Chr_I	512	84.961	60	3.38e-140
HS_448	Chr_I	743	80.215	86	1.21e-139
HS_449	Chr_I	718	80.084	103	1.57e-138
HS_450	Chr_I	523	84.512	58	5.65e-138
HS_451	Chr_I	599	82.137	87	5.65e-138
HS_452	Chr_I	741	79.622	107	7.31e-137
HS_453	Chr_I	804	78.856	113	2.63e-136
HS_454	Chr_I	792	79.293	93	9.46e-136
HS_455	Chr_I	585	82.735	61	1.22e-134
HS_456	Chr_I	728	79.67	95	7.36e-132
HS_457	Chr_I	477	84.906	60	9.53e-131
HS_458	Chr_I	511	83.757	66	1.23e-129
HS_459	Chr_I	499	84.369	52	4.43e-129
HS_460	Chr_I	613	81.403	73	5.73e-128
HS_461	Chr_I	510	83.922	54	5.73e-128
HS_462	Chr_I	548	82.482	75	2.06e-127
HS_463	Chr_I	513	83.431	65	7.42e-127
HS_464	Chr_I	758	79.024	94	7.42e-127
HS_465	Chr_I	591	81.218	92	7.42e-127
HS_466	Chr_I	591	81.218	92	7.42e-127
HS_467	Chr_I	627	80.861	82	7.42e-127
HS_468	Chr_I	501	83.633	66	2.67e-126
HS_469	Chr_I	511	83.757	53	2.67e-126
HS_470	Chr_I	511	83.757	53	2.67e-126
HS_471	Chr_I	487	83.778	73	2.67e-126
HS_472	Chr_I	713	79.243	103	9.59e-126
HS_473	Chr_I	597	81.072	88	3.45e-125
HS_474	Chr_I	731	78.933	105	1.24e-124
HS_475	Chr_I	728	79.121	94	4.46e-124
HS_476	Chr_I	500	83.6	61	4.46e-124
HS_477	Chr_I	605	80.992	82	4.46e-124
HS_478	Chr_I	288	94.792	15	4.46e-124
HS_479	Chr_I	525	82.476	80	4.46e-124
HS_480	Chr_I	545	82.385	66	1.61e-123
HS_481	Chr_I	621	80.676	83	1.61e-123
HS_482	Chr_I	508	83.071	71	1.61e-123
HS_483	Chr_I	524	82.443	81	1.61e-123
HS_484	Chr_I	701	79.173	102	5.77e-123
HS_485	Chr_I	374	89.037	17	7.47e-122
HS_486	Chr_I	458	84.279	67	7.47e-122
HS_487	Chr_I	535	82.056	79	2.69e-121
HS_488	Chr_I	758	78.496	102	2.69e-121
HS_489	Chr_I	757	78.6	96	2.69e-121
HS_490	Chr_I	487	83.162	76	2.69e-121
HS_491	Chr_I	757	78.468	97	1.25e-119
HS_492	Chr_I	487	82.957	77	1.25e-119
HS_493	Chr_I	519	82.466	68	4.5e-119
HS_494	Chr_I	519	82.466	68	4.5e-119
HS_495	Chr_I	530	82.075	74	4.5e-119
HS_496	Chr_I	381	88.189	17	5.81e-118
HS_497	Chr_I	378	88.095	20	7.52e-117
HS_498	Chr_I	574	81.01	76	7.52e-117
HS_499	Chr_I	574	81.01	76	7.52e-117
HS_500	Chr_I	484	83.058	64	2.71e-116
HS_501	Chr_I	518	82.046	72	9.73e-116
HS_502	Chr_I	460	83.696	58	1.26e-114
HS_503	Chr_I	494	82.996	52	1.26e-114
HS_504	Chr_I	528	81.439	76	5.86e-113
HS_505	Chr_I	501	82.036	71	7.58e-112
HS_506	Chr_I	482	82.365	71	2.72e-111
HS_507	Chr_I	306	90.523	26	1.27e-109
HS_508	Chr_I	530	81.132	73	4.56e-109
HS_509	Chr_I	306	90.196	27	5.9e-108
HS_510	Chr_I	306	90.196	26	5.9e-108
HS_511	Chr_I	306	90.196	26	5.9e-108
HS_512	Chr_I	497	81.69	66	2.74e-106
HS_513	Chr_I	305	89.836	29	2.74e-106
HS_514	Chr_I	513	81.092	76	2.74e-106
HS_515	Chr_I	497	81.489	67	1.28e-104
HS_516	Chr_I	572	79.72	83	4.59e-104
HS_517	Chr_I	497	81.489	64	4.59e-104
HS_518	Chr_I	424	83.726	45	5.94e-103
HS_519	Chr_I	513	80.702	71	2.76e-101
HS_520	Chr_I	493	81.339	63	2.76e-101
HS_521	Chr_I	518	80.502	75	2.76e-101
HS_522	Chr_I	586	79.181	83	3.57e-100
HS_523	Chr_I	708	76.977	117	5.98e-98
HS_524	Chr_I	520	80	78	2.15e-97
HS_525	Chr_I	487	80.698	70	2.78e-96
HS_526	Chr_I	644	77.95	83	1.67e-93
HS_527	Chr_I	491	80.041	75	7.79e-92
HS_528	Chr_I	444	80.856	71	3.63e-90
HS_529	Chr_I	277	88.809	28	3.63e-90
HS_530	Chr_I	510	79.412	72	6.07e-88
HS_531	Chr_I	520	79.038	70	3.65e-85
HS_532	Chr_I	395	81.772	56	4.72e-84
HS_533	Chr_I	501	79.242	67	1.7e-83
HS_534	Chr_I	327	84.404	44	1.7e-83
HS_535	Chr_I	514	78.794	74	6.11e-83
HS_536	Chr_I	327	84.098	45	7.9e-82
HS_537	Chr_I	229	90.83	19	1.02e-80
HS_538	Chr_I	372	82.258	44	1.32e-79
HS_539	Chr_I	229	89.956	21	2.21e-77
HS_540	Chr_I	303	84.158	43	1.03e-75
HS_541	Chr_I	303	84.158	43	1.03e-75
HS_542	Chr_I	303	84.158	43	1.03e-75
HS_543	Chr_I	324	82.716	51	4.79e-74
HS_544	Chr_I	443	79.233	61	6.2e-73
HS_545	Chr_I	259	86.1	34	2.23e-72
HS_546	Chr_I	331	82.779	34	2.88e-71
HS_547	Chr_I	331	82.779	34	2.88e-71
HS_548	Chr_I	513	77.778	68	2.88e-71
HS_549	Chr_I	207	89.855	18	6.24e-68
HS_550	Chr_I	207	89.855	18	6.24e-68
HS_551	Chr_I	274	83.942	33	1.35e-64
HS_552	Chr_I	181	90.608	12	1.36e-59
HS_553	Chr_I	181	88.95	15	1.37e-54
HS_554	Chr_I	155	90.323	14	1.38e-49
HS_555	Chr_I	132	93.939	7	1.79e-48
HS_556	Chr_I	146	89.726	13	1.39e-44
HS_557	Chr_I	186	84.409	26	6.47e-43
HS_558	Chr_I	233	81.545	29	6.47e-43
HS_559	Chr_I	233	81.116	30	3.01e-41
HS_560	Chr_I	171	85.965	12	1.08e-40
HS_561	Chr_I	94	97.872	2	6.51e-38
HS_562	Chr_I	94	97.872	2	6.51e-38
HS_563	Chr_I	124	90.323	8	8.42e-37
HS_564	Chr_I	94	96.809	3	3.03e-36
HS_565	Chr_I	94	96.809	3	3.03e-36
HS_566	Chr_I	142	87.324	12	3.03e-36
HS_567	Chr_I	94	96.809	3	3.03e-36
HS_568	Chr_I	118	90.678	11	3.03e-36
HS_569	Chr_I	150	85.333	18	1.41e-34
HS_570	Chr_I	133	87.97	8	5.07e-34
HS_571	Chr_I	152	84.868	20	5.07e-34
HS_572	Chr_I	117	89.744	11	1.82e-33
HS_573	Chr_I	142	86.62	10	1.82e-33
HS_574	Chr_I	178	82.584	20	6.56e-33
HS_575	Chr_I	134	87.313	9	6.56e-33
HS_576	Chr_I	133	87.218	10	2.36e-32
HS_577	Chr_I	133	87.218	10	2.36e-32
HS_578	Chr_I	107	91.589	5	2.36e-32
HS_579	Chr_I	133	87.218	9	2.36e-32
HS_580	Chr_I	131	87.023	11	8.48e-32
HS_581	Chr_I	141	85.816	13	8.48e-32
HS_582	Chr_I	133	86.466	10	1.1e-30
HS_583	Chr_I	140	85.714	10	1.1e-30
HS_584	Chr_I	180	81.111	26	3.95e-30
HS_585	Chr_I	166	81.928	24	1.42e-29
HS_586	Chr_I	112	88.393	11	5.11e-29
HS_587	Chr_I	112	88.393	11	5.11e-29
HS_588	Chr_I	112	88.393	11	5.11e-29
HS_589	Chr_I	127	85.827	12	6.6e-28
HS_590	Chr_I	179	81.006	21	6.6e-28
HS_591	Chr_I	179	81.006	21	6.6e-28
HS_592	Chr_I	112	87.5	12	2.38e-27
HS_593	Chr_I	179	80.447	24	8.54e-27
HS_594	Chr_I	162	80.864	27	3.07e-26
HS_595	Chr_I	105	87.619	13	1.11e-25
HS_596	Chr_I	133	84.211	14	1.11e-25
HS_597	Chr_I	71	97.183	2	3.97e-25
HS_598	Chr_I	71	91.549	3	2.41e-17
HS_599	Chr_I	169	77.515	28	8.67e-17
HS_600	Chr_I	50	96	2	1.88e-13
HS_601	Chr_I	47	97.872	1	1.88e-13
HS_602	Chr_I	51	92.157	3	4.06e-10
HS_603	Chr_I	51	92.157	3	4.06e-10
HS_604	Chr_I	50	92	4	4.06e-10
HS_605	Chr_I	48	93.75	1	4.06e-10
HS_606	Chr_I	42	97.619	0	4.06e-10
HS_607	Chr_I	40	97.5	1	1.46e-09
HS_608	Chr_I	111	78.378	21	1.46e-09
HS_609	Chr_I	40	97.5	1	1.46e-09
HS_610	Chr_I	40	97.5	1	1.46e-09
HS_611	Chr_I	46	93.478	1	5.25e-09
HS_612	Chr_I	39	97.436	0	1.89e-08
HS_613	Chr_I	49	91.837	1	1.89e-08
HS_614	Chr_I	47	91.489	3	6.79e-08
HS_615	Chr_I	51	90.196	2	6.79e-08
HS_616	Chr_I	48	91.667	1	6.79e-08
HS_617	Chr_I	40	95	1	2.44e-07
HS_618	Chr_I	43	93.023	1	2.44e-07
HS_619	Chr_VI	1284	81.698	158	0
HS_620	Chr_VI	741	90.688	40	0
HS_621	Chr_VI	795	84.025	77	0
HS_622	Chr_VI	572	87.762	49	0
HS_623	Chr_VI	856	80.841	102	4.16e-174
HS_624	Chr_VI	740	82.568	78	9e-171
HS_625	Chr_VI	744	82.124	90	1.51e-168
HS_626	Chr_VI	884	79.186	112	1.54e-153
HS_627	Chr_VI	814	79.484	110	7.21e-147
HS_628	Chr_VI	760	79.737	104	9.39e-141
HS_629	Chr_VI	732	80.055	101	1.21e-139
HS_630	Chr_VI	528	83.712	68	4.4e-134
HS_631	Chr_VI	539	83.302	69	2.05e-132
HS_632	Chr_VI	710	79.437	98	7.42e-127
HS_633	Chr_VI	424	86.557	44	9.59e-126
HS_634	Chr_VI	733	78.854	109	3.45e-125
HS_635	Chr_VI	513	83.626	52	3.45e-125
HS_636	Chr_VI	558	80.645	81	2.72e-111
HS_637	Chr_VI	289	87.543	32	1.69e-88
HS_638	Chr_VI	529	79.017	73	2.18e-87
HS_639	Chr_VI	682	76.246	95	4.76e-79
HS_640	Chr_VI	257	82.879	36	2.95e-56
HS_641	Chr_VI	196	87.245	23	1.06e-55
HS_642	Chr_VI	207	81.643	31	1.81e-38
HS_643	Chr_VI	137	86.131	12	3.05e-31
HS_644	Chr_VI	128	83.594	15	1.85e-23
HS_645	Chr_VI	109	85.321	6	4e-20
HS_646	Chr_VI	133	81.955	15	4e-20
HS_647	Chr_VI	96	83.333	12	1.45e-14
HS_648	Chr_VI	61	91.803	5	1.45e-14
HS_649	Chr_VI	46	93.478	1	5.25e-09
HS_650	Chr_XVII	858	88.228	68	0
HS_651	Chr_XVII	598	93.98	28	0
HS_652	Chr_XVII	598	92.977	32	0
HS_653	Chr_XVII	812	86.084	76	0
HS_654	Chr_XVII	812	86.084	76	0
HS_655	Chr_XVII	602	91.196	35	0
HS_656	Chr_XVII	669	88.789	52	0
HS_657	Chr_XVII	597	90.787	42	0
HS_658	Chr_XVII	563	90.764	41	0
HS_659	Chr_XVII	656	86.433	66	0
HS_660	Chr_XVII	692	85.405	58	0
HS_661	Chr_XVII	720	83.611	86	0
HS_662	Chr_XVII	544	88.419	52	0
HS_663	Chr_XVII	615	86.016	65	0
HS_664	Chr_XVII	786	82.061	94	1.92e-177
HS_665	Chr_XVII	553	87.342	54	3.21e-175
HS_666	Chr_XVII	818	81.051	101	3.24e-170
HS_667	Chr_XVII	756	82.143	83	1.16e-169
HS_668	Chr_XVII	818	80.929	102	1.51e-168
HS_669	Chr_XVII	816	80.882	105	5.42e-168
HS_670	Chr_XVII	766	81.462	93	4.22e-164
HS_671	Chr_XVII	795	80.629	103	1.18e-159
HS_672	Chr_XVII	740	81.757	80	1.18e-159
HS_673	Chr_XVII	465	88.602	30	1.99e-152
HS_674	Chr_XVII	745	80.94	86	9.26e-151
HS_675	Chr_XVII	793	79.95	108	3.33e-150
HS_676	Chr_XVII	629	82.989	68	4.31e-149
HS_677	Chr_XVII	719	80.807	94	2.59e-146
HS_678	Chr_XVII	370	92.432	18	3.35e-145
HS_679	Chr_XVII	738	80.217	90	3.38e-140
HS_680	Chr_XVII	384	90.625	22	1.57e-138
HS_681	Chr_XVII	535	83.925	71	1.57e-138
HS_682	Chr_XVII	772	79.663	91	5.65e-138
HS_683	Chr_XVII	484	85.95	44	5.65e-138
HS_684	Chr_XVII	331	93.353	17	1.22e-134
HS_685	Chr_XVII	622	81.19	89	7.36e-132
HS_686	Chr_XVII	500	84.6	49	9.53e-131
HS_687	Chr_XVII	628	80.414	91	4.46e-124
HS_688	Chr_XVII	627	80.383	91	1.61e-123
HS_689	Chr_XVII	582	81.1	80	9.66e-121
HS_690	Chr_XVII	490	83.265	66	3.47e-120
HS_691	Chr_XVII	718	79.109	86	3.47e-120
HS_692	Chr_XVII	627	79.904	90	2.09e-117
HS_693	Chr_XVII	570	80	81	2.74e-106
HS_694	Chr_XVII	496	81.653	59	4.59e-104
HS_695	Chr_XVII	281	91.103	13	3.57e-100
HS_696	Chr_XVII	644	77.95	82	1.67e-93
HS_697	Chr_XVII	526	78.897	73	1.02e-85
HS_698	Chr_XVII	526	78.897	73	1.02e-85
HS_699	Chr_XVII	527	78.748	73	4.72e-84
HS_700	Chr_XVII	219	92.237	9	3.68e-80
HS_701	Chr_XVII	200	93.5	12	6.15e-78
HS_702	Chr_XVII	222	89.64	23	4.79e-74
HS_703	Chr_XVII	504	77.183	69	1.35e-64
HS_704	Chr_XVII	209	88.517	21	4.86e-64
HS_705	Chr_XVII	209	88.038	22	2.26e-62
HS_706	Chr_XVII	209	88.038	22	2.26e-62
HS_707	Chr_XVII	353	79.887	48	3.78e-60
HS_708	Chr_XVII	213	84.038	29	4.96e-49
HS_709	Chr_XVII	169	88.757	12	4.96e-49
HS_710	Chr_XVII	169	87.574	14	1.07e-45
HS_711	Chr_XVII	254	80.709	36	1.39e-44
HS_712	Chr_XVII	133	87.97	8	5.07e-34
HS_713	Chr_XVII	132	87.879	8	1.82e-33
HS_714	Chr_XVII	133	87.218	9	2.36e-32
HS_715	Chr_XVII	120	88.333	9	1.1e-30
HS_716	Chr_XVII	133	86.466	10	1.1e-30
HS_717	Chr_XVII	181	81.768	19	1.1e-30
HS_718	Chr_XVII	131	86.26	9	5.11e-29
HS_719	Chr_XVII	106	89.623	9	5.11e-29
HS_720	Chr_XVII	158	82.911	11	2.38e-27
HS_721	Chr_XVII	143	81.818	16	2.39e-22
HS_722	Chr_XVII	72	94.444	4	2.39e-22
HS_723	Chr_XVII	78	92.308	3	3.09e-21
HS_724	Chr_XVII	64	95.312	3	1.44e-19
HS_725	Chr_XVII	98	83.673	12	1.12e-15
HS_726	Chr_XVII	47	97.872	1	1.88e-13
HS_727	Chr_XVII	43	97.674	0	1.13e-10
HS_728	Chr_XVII	50	92	4	4.06e-10
HS_729	Chr_XVII	51	92.157	2	4.06e-10
HS_730	Chr_XVII	46	93.478	1	5.25e-09
HS_731	Chr_XVII	46	93.478	1	5.25e-09
HS_732	Chr_XVII	46	93.478	1	5.25e-09
HS_733	Chr_XVII	46	93.478	1	5.25e-09
HS_734	Chr_XVII	43	93.023	3	6.79e-08
HS_735	Chr_III	995	85.528	92	0
HS_736	Chr_III	921	86.754	78	0
HS_737	Chr_III	921	86.754	78	0
HS_738	Chr_III	721	88.904	51	0
HS_739	Chr_III	721	88.904	51	0
HS_740	Chr_III	721	88.904	51	0
HS_741	Chr_III	722	84.211	79	0
HS_742	Chr_III	736	83.016	88	4.13e-179
HS_743	Chr_III	737	83.039	83	1.49e-178
HS_744	Chr_III	738	83.062	79	5.34e-178
HS_745	Chr_III	556	86.871	57	6.96e-172
HS_746	Chr_III	788	81.599	88	4.19e-169
HS_747	Chr_III	820	80.61	110	9.07e-166
HS_748	Chr_III	744	81.855	75	9.13e-161
HS_749	Chr_III	749	81.041	100	7.11e-157
HS_750	Chr_III	786	80.534	94	4.28e-154
HS_751	Chr_III	732	80.874	89	5.57e-148
HS_752	Chr_III	776	79.768	90	1.21e-139
HS_753	Chr_III	722	80.471	68	1.22e-134
HS_754	Chr_III	457	85.777	30	1.24e-124
HS_755	Chr_III	514	82.879	73	1.61e-123
HS_756	Chr_III	364	89.835	16	1.61e-123
HS_757	Chr_III	364	89.835	16	1.61e-123
HS_758	Chr_III	364	89.835	16	1.61e-123
HS_759	Chr_III	364	89.56	16	7.47e-122
HS_760	Chr_III	576	81.424	69	3.47e-120
HS_761	Chr_III	501	82.635	72	5.81e-118
HS_762	Chr_III	576	81.076	71	7.52e-117
HS_763	Chr_III	575	81.043	72	2.71e-116
HS_764	Chr_III	306	90.85	25	2.72e-111
HS_765	Chr_III	306	90.85	25	2.72e-111
HS_766	Chr_III	306	90.85	25	2.72e-111
HS_767	Chr_III	306	90.85	25	2.72e-111
HS_768	Chr_III	306	90.85	25	2.72e-111
HS_769	Chr_III	509	81.729	70	3.52e-110
HS_770	Chr_III	569	79.965	91	1.64e-108
HS_771	Chr_III	513	80.507	72	1.29e-99
HS_772	Chr_III	445	82.022	47	1.67e-93
HS_773	Chr_III	498	79.719	73	1.3e-89
HS_774	Chr_III	492	77.846	54	3.76e-65
HS_775	Chr_III	485	76.907	61	2.28e-57
HS_776	Chr_III	94	96.809	3	3.03e-36
HS_777	Chr_III	94	95.745	4	1.41e-34
HS_778	Chr_III	149	85.235	21	1.41e-34
HS_779	Chr_III	94	95.745	4	1.41e-34
HS_780	Chr_III	94	95.745	4	1.41e-34
HS_781	Chr_III	94	95.745	4	1.41e-34
HS_782	Chr_III	106	89.623	9	5.11e-29
HS_783	Chr_III	106	89.623	9	5.11e-29
HS_784	Chr_III	106	89.623	9	5.11e-29
HS_785	Chr_III	106	89.623	9	5.11e-29
HS_786	Chr_III	106	89.623	9	5.11e-29
HS_787	Chr_III	133	85.714	10	1.84e-28
HS_788	Chr_III	153	81.699	22	1.11e-25
HS_789	Chr_III	87	89.655	7	8.6e-22
HS_790	Chr_III	87	89.655	7	8.6e-22
HS_791	Chr_III	87	89.655	7	8.6e-22
HS_792	Chr_III	50	94	3	8.73e-12
HS_793	Chr_III	48	89.583	2	3.16e-06
HS_794	Chr_IV	763	90.17	45	0
HS_795	Chr_IV	763	90.039	45	0
HS_796	Chr_IV	890	86.18	81	0
HS_797	Chr_IV	890	86.18	81	0
HS_798	Chr_IV	1131	80.725	143	0
HS_799	Chr_IV	1271	78.363	138	0
HS_800	Chr_IV	1029	80.078	124	0
HS_801	Chr_IV	769	82.965	78	0
HS_802	Chr_IV	741	82.861	88	5.34e-178
HS_803	Chr_IV	754	82.493	94	1.92e-177
HS_804	Chr_IV	750	82.533	88	3.21e-175
HS_805	Chr_IV	754	82.228	95	1.5e-173
HS_806	Chr_IV	805	80.621	110	1.52e-163
HS_807	Chr_IV	805	80.621	110	1.52e-163
HS_808	Chr_IV	819	80.83	84	7.06e-162
HS_809	Chr_IV	846	80.024	106	1.18e-159
HS_810	Chr_IV	726	81.68	79	9.19e-156
HS_811	Chr_IV	888	79.842	71	4.28e-154
HS_812	Chr_IV	550	84.909	71	5.53e-153
HS_813	Chr_IV	737	80.733	89	7.21e-147
HS_814	Chr_IV	737	80.597	88	1.21e-144
HS_815	Chr_IV	747	80.054	95	9.39e-141
HS_816	Chr_IV	537	83.799	61	3.4e-135
HS_817	Chr_IV	606	81.848	77	5.69e-133
HS_818	Chr_IV	813	78.352	114	3.43e-130
HS_819	Chr_IV	333	92.492	16	1.23e-129
HS_820	Chr_IV	567	82.363	65	2.06e-127
HS_821	Chr_IV	511	83.757	53	2.67e-126
HS_822	Chr_IV	478	84.1	59	5.77e-123
HS_823	Chr_IV	569	81.547	75	7.47e-122
HS_824	Chr_IV	559	81.753	66	1.25e-119
HS_825	Chr_IV	535	82.243	57	2.09e-117
HS_826	Chr_IV	563	81.172	75	2.71e-116
HS_827	Chr_IV	499	82.565	63	1.26e-114
HS_828	Chr_IV	451	83.592	67	4.53e-114
HS_829	Chr_IV	306	89.869	29	7.63e-107
HS_830	Chr_IV	574	79.791	85	9.87e-106
HS_831	Chr_IV	575	79.304	80	4.62e-99
HS_832	Chr_IV	368	84.511	40	1.67e-93
HS_833	Chr_IV	499	80.16	68	2.17e-92
HS_834	Chr_IV	519	79.191	69	2.82e-86
HS_835	Chr_IV	365	81.918	52	6.15e-78
HS_836	Chr_IV	505	78.812	56	7.96e-77
HS_837	Chr_IV	239	83.264	32	6.37e-53
HS_838	Chr_IV	226	84.513	15	1.07e-50
HS_839	Chr_IV	413	76.513	49	1.8e-43
HS_840	Chr_IV	152	87.5	9	5.03e-39
HS_841	Chr_IV	132	89.394	14	5.03e-39
HS_842	Chr_IV	95	96.842	3	8.42e-37
HS_843	Chr_IV	204	81.863	22	3.03e-36
HS_844	Chr_IV	99	94.949	3	3.92e-35
HS_845	Chr_IV	131	88.55	10	3.92e-35
HS_846	Chr_IV	131	87.786	8	6.56e-33
HS_847	Chr_IV	137	86.861	10	6.56e-33
HS_848	Chr_IV	131	87.023	10	3.05e-31
HS_849	Chr_IV	131	87.023	9	3.05e-31
HS_850	Chr_IV	178	82.022	21	3.05e-31
HS_851	Chr_IV	133	86.466	10	1.1e-30
HS_852	Chr_IV	178	81.461	22	1.42e-29
HS_853	Chr_IV	134	85.821	11	1.42e-29
HS_854	Chr_IV	133	85.714	11	5.11e-29
HS_855	Chr_IV	155	81.29	16	6.65e-23
HS_856	Chr_IV	75	93.333	4	8.6e-22
HS_857	Chr_IV	127	82.677	16	3.09e-21
HS_858	Chr_IV	154	79.87	23	1.11e-20
HS_859	Chr_IV	146	80.822	18	1.11e-20
HS_860	Chr_IV	97	85.567	13	5.18e-19
HS_861	Chr_IV	47	93.617	1	1.46e-09
HS_862	Chr_IV	51	92.157	0	1.46e-09
HS_863	Chr_X	1051	84.206	97	0
HS_864	Chr_X	905	84.42	86	0
HS_865	Chr_X	785	85.096	89	0
HS_866	Chr_X	749	85.981	75	0
HS_867	Chr_X	786	84.86	88	0
HS_868	Chr_X	735	82.993	89	4.13e-179
HS_869	Chr_X	735	82.993	90	4.13e-179
HS_870	Chr_X	725	83.034	88	6.91e-177
HS_871	Chr_X	814	81.45	101	8.94e-176
HS_872	Chr_X	734	82.698	92	3.21e-175
HS_873	Chr_X	735	82.993	65	1.93e-172
HS_874	Chr_X	511	88.063	50	5.42e-168
HS_875	Chr_X	511	88.063	50	5.42e-168
HS_876	Chr_X	814	80.835	103	2.52e-166
HS_877	Chr_X	815	80.736	104	3.26e-165
HS_878	Chr_X	737	81.682	95	1.96e-162
HS_879	Chr_X	707	82.603	57	1.53e-158
HS_880	Chr_X	728	80.769	105	3.33e-150
HS_881	Chr_X	719	81.085	88	1.55e-148
HS_882	Chr_X	735	80.816	90	5.57e-148
HS_883	Chr_X	478	87.029	49	2e-147
HS_884	Chr_X	551	84.211	65	4.34e-144
HS_885	Chr_X	683	81.113	79	1.21e-139
HS_886	Chr_X	683	80.966	80	5.65e-138
HS_887	Chr_X	683	80.966	79	2.03e-137
HS_888	Chr_X	755	79.205	115	3.4e-135
HS_889	Chr_X	384	89.323	27	3.43e-130
HS_890	Chr_X	500	83.8	64	7.42e-127
HS_891	Chr_X	511	81.996	72	4.53e-114
HS_892	Chr_X	193	89.637	17	8.13e-62
HS_893	Chr_X	434	75.806	84	4.96e-49
HS_894	Chr_X	177	85.311	23	6.47e-43
HS_895	Chr_X	152	86.184	16	8.42e-37
HS_896	Chr_X	151	86.093	17	8.42e-37
HS_897	Chr_X	149	85.235	21	1.41e-34
HS_898	Chr_X	271	77.122	47	8.48e-32
HS_899	Chr_X	85	95.294	4	1.42e-29
HS_900	Chr_X	178	81.461	22	1.42e-29
HS_901	Chr_X	178	80.899	24	1.84e-28
HS_902	Chr_X	133	84.211	14	1.11e-25
HS_903	Chr_X	101	87.129	12	6.65e-23
HS_904	Chr_X	84	88.095	10	5.18e-19
HS_905	Chr_X	100	85	9	6.7e-18
HS_906	Chr_X	47	97.872	1	1.88e-13
HS_907	Chr_XVI	740	90.405	43	0
HS_908	Chr_XVI	740	90.405	43	0
HS_909	Chr_XVI	815	86.748	73	0
HS_910	Chr_XVI	689	84.906	57	0
HS_911	Chr_XVI	749	82.911	94	0
HS_912	Chr_XVI	803	81.943	102	0
HS_913	Chr_XVI	511	88.65	49	1.5e-173
HS_914	Chr_XVI	741	82.186	90	4.19e-169
HS_915	Chr_XVI	755	81.589	98	3.26e-165
HS_916	Chr_XVI	489	88.344	52	4.22e-164
HS_917	Chr_XVI	814	80.344	116	1.96e-162
HS_918	Chr_XVI	814	80.221	114	1.18e-159
HS_919	Chr_XVI	723	81.743	91	4.25e-159
HS_920	Chr_XVI	769	80.234	95	7.21e-147
HS_921	Chr_XVI	762	80.446	78	4.34e-144
HS_922	Chr_XVI	730	80.411	81	4.37e-139
HS_923	Chr_XVI	685	80.584	81	1.58e-133
HS_924	Chr_XVI	741	79.892	79	5.69e-133
HS_925	Chr_XVI	814	78.256	117	1.23e-129
HS_926	Chr_XVI	572	81.993	80	1.59e-128
HS_927	Chr_XVI	669	80.12	94	5.73e-128
HS_928	Chr_XVI	511	83.953	51	2.06e-127
HS_929	Chr_XVI	746	78.954	104	7.42e-127
HS_930	Chr_XVI	510	83.725	53	9.59e-126
HS_931	Chr_XVI	374	89.572	16	3.45e-125
HS_932	Chr_XVI	374	89.572	16	3.45e-125
HS_933	Chr_XVI	510	82.353	61	4.53e-114
HS_934	Chr_XVI	306	90.523	26	1.27e-109
HS_935	Chr_XVI	307	90.554	24	1.27e-109
HS_936	Chr_XVI	314	89.49	28	7.63e-107
HS_937	Chr_XVI	547	80.256	82	9.87e-106
HS_938	Chr_XVI	569	79.965	75	4.59e-104
HS_939	Chr_XVI	321	84.735	42	1.7e-83
HS_940	Chr_XVI	253	83.399	37	6.33e-58
HS_941	Chr_XVI	179	84.916	15	3.89e-40
HS_942	Chr_XVI	94	96.809	3	3.03e-36
HS_943	Chr_XVI	94	96.809	3	3.03e-36
HS_944	Chr_XVI	131	86.26	10	1.42e-29
HS_945	Chr_XVI	112	88.393	11	5.11e-29
HS_946	Chr_XVI	112	88.393	11	5.11e-29
HS_947	Chr_XVI	46	91.304	1	8.79e-07
HS_948	Contig00556	740	90	44	0
HS_949	Contig00556	740	90	43	0
HS_950	Contig00556	43	93.023	1	2.44e-07
HS_951	Contig00556	43	93.023	1	2.44e-07
HS_952	Chr_XI	753	89.509	46	0
HS_953	Chr_XI	845	85.917	70	0
HS_954	Chr_XI	806	86.6	59	0
HS_955	Chr_XI	752	87.367	62	0
HS_956	Chr_XI	548	88.869	48	0
HS_957	Chr_XI	748	83.155	89	0
HS_958	Chr_XI	676	84.615	69	0
HS_959	Chr_XI	729	82.716	69	5.42e-168
HS_960	Chr_XI	734	82.289	86	5.42e-168
HS_961	Chr_XI	734	82.289	86	5.42e-168
HS_962	Chr_XI	736	82.473	73	1.95e-167
HS_963	Chr_XI	736	82.473	73	1.95e-167
HS_964	Chr_XI	729	82.579	71	7.01e-167
HS_965	Chr_XI	736	82.201	86	7.01e-167
HS_966	Chr_XI	711	82.56	83	9.07e-166
HS_967	Chr_XI	736	82.337	73	3.26e-165
HS_968	Chr_XI	807	81.165	83	1.17e-164
HS_969	Chr_XI	381	94.751	8	4.22e-164
HS_970	Chr_XI	549	86.339	55	1.52e-163
HS_971	Chr_XI	720	81.944	98	1.52e-163
HS_972	Chr_XI	723	81.881	93	7.06e-162
HS_973	Chr_XI	525	86.857	54	2.54e-161
HS_974	Chr_XI	525	86.857	54	2.54e-161
HS_975	Chr_XI	525	86.667	55	1.18e-159
HS_976	Chr_XI	745	81.074	97	9.19e-156
HS_977	Chr_XI	497	87.123	50	1.19e-154
HS_978	Chr_XI	746	80.965	97	4.28e-154
HS_979	Chr_XI	797	80.427	87	1.99e-152
HS_980	Chr_XI	592	83.784	72	2.57e-151
HS_981	Chr_XI	658	82.371	78	9.26e-151
HS_982	Chr_XI	747	80.589	100	1.2e-149
HS_983	Chr_XI	735	80.408	110	5.57e-148
HS_984	Chr_XI	773	80.466	79	7.21e-147
HS_985	Chr_XI	735	80.272	111	2.59e-146
HS_986	Chr_XI	598	82.441	72	7.31e-137
HS_987	Chr_XI	670	80.597	100	2.63e-136
HS_988	Chr_XI	515	84.272	57	1.58e-133
HS_989	Chr_XI	672	80.357	99	5.69e-133
HS_990	Chr_XI	586	82.423	67	5.69e-133
HS_991	Chr_XI	514	83.658	76	2.05e-132
HS_992	Chr_XI	514	84.047	60	7.36e-132
HS_993	Chr_XI	510	83.922	55	5.73e-128
HS_994	Chr_XI	750	78.8	109	7.42e-127
HS_995	Chr_XI	747	78.715	112	9.59e-126
HS_996	Chr_XI	737	79.376	74	1.61e-123
HS_997	Chr_XI	510	83.333	58	5.77e-123
HS_998	Chr_XI	742	78.706	103	2.08e-122
HS_999	Chr_XI	689	79.536	83	9.66e-121
HS_1000	Chr_XI	378	87.566	40	1.62e-118
HS_1001	Chr_XI	499	82.565	63	1.26e-114
HS_1002	Chr_XI	499	82.565	63	1.26e-114
HS_1003	Chr_XI	323	89.783	31	5.86e-113
HS_1004	Chr_XI	610	79.836	79	9.8e-111
HS_1005	Chr_XI	745	77.852	100	1.27e-109
HS_1006	Chr_XI	316	79.747	30	1.79e-48
HS_1007	Chr_XI	293	78.84	44	1.8e-43
HS_1008	Chr_XI	103	93.204	4	1.82e-33
HS_1009	Chr_XI	88	96.591	3	6.56e-33
HS_1010	Chr_XI	109	89.908	8	3.95e-30
HS_1011	Chr_XI	109	89.908	8	3.95e-30
HS_1012	Chr_XI	202	80.198	25	3.95e-30
HS_1013	Chr_XI	183	80.874	22	1.84e-28
HS_1014	Chr_XI	183	80.874	22	1.84e-28
HS_1015	Chr_XI	50	98	1	4.03e-15
HS_1016	Chr_XI	47	97.872	1	1.88e-13
HS_1017	Chr_XI	47	97.872	1	1.88e-13
HS_1018	Chr_XI	47	97.872	1	1.88e-13
HS_1019	Chr_XI	47	97.872	1	1.88e-13
HS_1020	Chr_XI	47	97.872	1	1.88e-13
HS_1021	Chr_XI	67	88.06	8	6.75e-13
HS_1022	Chr_XI	50	90	5	1.89e-08
HS_1023	Chr_XI	43	93.023	1	2.44e-07
HS_1024	Chr_XI	43	93.023	1	2.44e-07
HS_1025	Chr_XI	34	97.059	1	3.16e-06
HS_1026	Chr_IX	801	87.141	61	0
HS_1027	Chr_IX	610	88.852	41	0
HS_1028	Chr_IX	723	83.541	91	0
HS_1029	Chr_IX	715	83.636	84	0
HS_1030	Chr_IX	755	81.722	110	9e-171
HS_1031	Chr_IX	756	81.614	107	1.51e-168
HS_1032	Chr_IX	726	82.094	77	9.13e-161
HS_1033	Chr_IX	789	80.482	101	9.19e-156
HS_1034	Chr_IX	684	80.263	94	2.05e-132
HS_1035	Chr_IX	559	80.501	89	2.11e-112
HS_1036	Chr_IX	333	88.889	30	3.52e-110
HS_1037	Chr_IX	494	79.96	82	1.67e-93
HS_1038	Chr_IX	444	78.153	48	3.78e-60
HS_1039	Chr_IX	149	85.235	19	5.07e-34
HS_1040	Chr_IX	144	84.028	20	1.42e-29
HS_1041	Chr_IX	73	83.562	6	6.79e-08
HS_1042	Chr_XIII	791	87.358	60	0
HS_1043	Chr_XIII	572	94.056	25	0
HS_1044	Chr_XIII	721	88.766	51	0
HS_1045	Chr_XIII	791	86.726	63	0
HS_1046	Chr_XIII	597	90.117	45	0
HS_1047	Chr_XIII	597	89.95	47	0
HS_1048	Chr_XIII	755	85.033	66	0
HS_1049	Chr_XIII	755	85.033	66	0
HS_1050	Chr_XIII	754	85.013	67	0
HS_1051	Chr_XIII	760	84.342	72	0
HS_1052	Chr_XIII	823	81.774	81	6.91e-177
HS_1053	Chr_XIII	742	82.48	86	1.93e-172
HS_1054	Chr_XIII	720	82.5	91	4.19e-169
HS_1055	Chr_XIII	521	87.716	39	1.17e-164
HS_1056	Chr_XIII	793	80.958	99	1.52e-163
HS_1057	Chr_XIII	715	81.818	86	1.98e-157
HS_1058	Chr_XIII	507	86.785	50	4.28e-154
HS_1059	Chr_XIII	749	80.774	93	9.26e-151
HS_1060	Chr_XIII	738	80.894	86	1.55e-148
HS_1061	Chr_XIII	689	80.987	93	5.61e-143
HS_1062	Chr_XIII	714	80.672	89	7.26e-142
HS_1063	Chr_XIII	746	80.027	100	2.61e-141
HS_1064	Chr_XIII	521	84.837	53	1.21e-139
HS_1065	Chr_XIII	757	80.053	80	5.65e-138
HS_1066	Chr_XIII	744	79.57	104	9.46e-136
HS_1067	Chr_XIII	725	79.724	107	9.46e-136
HS_1068	Chr_XIII	761	79.369	94	2.05e-132
HS_1069	Chr_XIII	594	81.987	78	2.05e-132
HS_1070	Chr_XIII	750	78.533	117	3.45e-125
HS_1071	Chr_XIII	574	81.707	69	5.77e-123
HS_1072	Chr_XIII	755	78.543	95	1.25e-119
HS_1073	Chr_XIII	743	78.466	103	4.5e-119
HS_1074	Chr_XIII	485	82.268	65	4.56e-109
HS_1075	Chr_XIII	756	77.249	112	9.87e-106
HS_1076	Chr_XIII	508	80.906	74	5.94e-103
HS_1077	Chr_XIII	575	79.478	86	5.94e-103
HS_1078	Chr_XIII	281	87.9	30	2.18e-87
HS_1079	Chr_XIII	281	87.189	32	4.72e-84
HS_1080	Chr_XIII	571	77.583	82	3.68e-80
HS_1081	Chr_XIII	287	85.714	34	6.15e-78
HS_1082	Chr_XIII	194	90.206	17	1.35e-64
HS_1083	Chr_XIII	288	79.861	30	1.39e-44
HS_1084	Chr_XIII	181	83.978	22	5.03e-39
HS_1085	Chr_XIII	179	83.799	18	8.42e-37
HS_1086	Chr_XIII	133	87.97	9	5.07e-34
HS_1087	Chr_XIII	182	81.319	23	3.95e-30
HS_1088	Chr_XIII	128	86.719	11	3.95e-30
HS_1089	Chr_XIII	177	81.921	19	3.95e-30
HS_1090	Chr_XIII	115	87.826	14	1.42e-29
HS_1091	Chr_XIII	112	88.393	11	5.11e-29
HS_1092	Chr_XIII	112	88.393	11	5.11e-29
HS_1093	Chr_XIII	108	87.037	13	3.97e-25
HS_1094	Chr_XIII	87	89.655	7	8.6e-22
HS_1095	Chr_XIII	87	89.655	7	8.6e-22
HS_1096	Chr_XIII	50	92	4	4.06e-10
HS_1097	Chr_XIII	43	93.023	1	2.44e-07
HS_1098	Chr_XIII	46	91.304	1	8.79e-07
HS_1099	Chr_XIII	46	91.304	1	8.79e-07
HS_1100	Chr_XV	781	87.196	77	0
HS_1101	Chr_XV	744	86.828	72	0
HS_1102	Chr_XV	660	88.03	59	0
HS_1103	Chr_XV	770	85.065	72	0
HS_1104	Chr_XV	623	87.64	51	0
HS_1105	Chr_XV	724	83.978	78	0
HS_1106	Chr_XV	821	82.339	78	0
HS_1107	Chr_XV	731	83.447	84	0
HS_1108	Chr_XV	739	83.491	72	0
HS_1109	Chr_XV	725	81.793	108	3.26e-165
HS_1110	Chr_XV	757	81.638	89	4.22e-164
HS_1111	Chr_XV	767	81.356	92	1.96e-162
HS_1112	Chr_XV	657	83.562	65	7.06e-162
HS_1113	Chr_XV	745	81.208	95	7.11e-157
HS_1114	Chr_XV	746	80.027	117	2.59e-146
HS_1115	Chr_XV	373	92.225	20	3.35e-145
HS_1116	Chr_XV	373	92.225	17	1.21e-144
HS_1117	Chr_XV	731	80.164	97	3.38e-140
HS_1118	Chr_XV	733	80.082	101	3.38e-140
HS_1119	Chr_XV	733	79.945	102	1.57e-138
HS_1120	Chr_XV	770	79.221	104	1.22e-134
HS_1121	Chr_XV	736	79.348	99	1.23e-129
HS_1122	Chr_XV	736	78.668	111	1.61e-123
HS_1123	Chr_XV	526	82.7	66	2.08e-122
HS_1124	Chr_XV	328	91.159	27	2.08e-122
HS_1125	Chr_XV	578	81.661	65	7.47e-122
HS_1126	Chr_XV	687	79.185	106	7.47e-122
HS_1127	Chr_XV	736	78.533	112	7.47e-122
HS_1128	Chr_XV	328	90.854	28	9.66e-121
HS_1129	Chr_XV	737	78.426	112	3.47e-120
HS_1130	Chr_XV	737	77.883	115	1.63e-113
HS_1131	Chr_XV	508	81.693	70	1.27e-109
HS_1132	Chr_XV	574	79.791	85	9.87e-106
HS_1133	Chr_XV	323	87.926	34	7.68e-102
HS_1134	Chr_XV	395	83.038	52	2.17e-92
HS_1135	Chr_XV	397	82.62	51	1.3e-89
HS_1136	Chr_XV	396	82.576	52	4.69e-89
HS_1137	Chr_XV	512	79.102	81	6.07e-88
HS_1138	Chr_XV	334	82.335	50	1.72e-73
HS_1139	Chr_XV	249	81.928	39	1.07e-50
HS_1140	Chr_XV	132	90.909	12	2.33e-42
HS_1141	Chr_XV	159	84.906	16	3.92e-35
HS_1142	Chr_XV	133	87.218	9	2.36e-32
HS_1143	Chr_XV	133	84.211	13	1.11e-25
HS_1144	Chr_XV	167	79.042	24	4e-20
HS_1145	Chr_XV	46	93.478	1	5.25e-09
HS_1146	Chr_XV	44	93.182	1	6.79e-08
HS_1147	Chr_VII	786	87.023	60	0
HS_1148	Chr_VII	729	86.008	65	0
HS_1149	Chr_VII	555	86.486	57	1.95e-167
HS_1150	Chr_VII	735	82.177	79	1.17e-164
HS_1151	Chr_VII	825	80.364	101	3.28e-160
HS_1152	Chr_VII	727	81.568	88	7.11e-157
HS_1153	Chr_VII	725	81.241	93	5.53e-153
HS_1154	Chr_VII	728	81.319	85	1.99e-152
HS_1155	Chr_VII	636	83.176	61	2.57e-151
HS_1156	Chr_VII	837	79.092	104	2.02e-142
HS_1157	Chr_VII	821	78.441	119	4.4e-134
HS_1158	Chr_VII	821	78.441	120	4.4e-134
HS_1159	Chr_VII	488	84.631	59	9.53e-131
HS_1160	Chr_VII	607	81.713	71	3.43e-130
HS_1161	Chr_VII	678	79.204	94	2.09e-117
HS_1162	Chr_VII	748	78.342	97	2.71e-116
HS_1163	Chr_VII	178	83.708	18	3.03e-36
HS_1164	Chr_VII	167	83.234	17	8.48e-32
HS_1165	Chr_VII	135	85.185	11	6.6e-28
HS_1166	Chr_VII	146	82.877	12	1.43e-24
HS_1167	Chr_VII	152	81.579	19	5.14e-24
HS_1168	Chr_VII	48	93.75	1	4.06e-10
HS_1169	Chr_XIV	822	86.131	69	0
HS_1170	Chr_XIV	816	84.926	87	0
HS_1171	Chr_XIV	815	84.785	91	0
HS_1172	Chr_XIV	689	86.938	65	0
HS_1173	Chr_XIV	738	83.469	85	0
HS_1174	Chr_XIV	727	83.219	80	5.34e-178
HS_1175	Chr_XIV	740	82.297	96	6.96e-172
HS_1176	Chr_XIV	795	81.635	90	6.96e-172
HS_1177	Chr_XIV	732	82.514	80	4.19e-169
HS_1178	Chr_XIV	730	82.192	83	1.17e-164
HS_1179	Chr_XIV	950	78.526	124	1.19e-154
HS_1180	Chr_XIV	550	84.909	58	4.31e-149
HS_1181	Chr_XIV	465	88.172	29	1.55e-148
HS_1182	Chr_XIV	673	82.021	73	5.57e-148
HS_1183	Chr_XIV	671	80.924	91	5.65e-138
HS_1184	Chr_XIV	750	79.867	93	5.65e-138
HS_1185	Chr_XIV	744	79.839	95	7.31e-137
HS_1186	Chr_XIV	480	86.25	28	3.4e-135
HS_1187	Chr_XIV	766	79.373	97	4.4e-134
HS_1188	Chr_XIV	506	82.806	69	3.47e-120
HS_1189	Chr_XIV	566	80.742	87	9.73e-116
HS_1190	Chr_XIV	496	82.056	74	7.58e-112
HS_1191	Chr_XIV	305	90.492	27	1.27e-109
HS_1192	Chr_XIV	305	90.492	27	1.27e-109
HS_1193	Chr_XIV	420	83.333	51	3.57e-100
HS_1194	Chr_XIV	288	83.333	39	2.9e-66
HS_1195	Chr_XIV	440	77.955	58	1.05e-60
HS_1196	Chr_XIV	290	79.655	43	2.31e-47
HS_1197	Chr_XIV	94	97.872	2	6.51e-38
HS_1198	Chr_XIV	94	96.809	3	3.03e-36
HS_1199	Chr_XIV	140	85	11	5.11e-29
HS_1200	Chr_XIV	76	97.368	2	6.6e-28
HS_1201	Chr_XIV	112	87.5	12	2.38e-27
HS_1202	Chr_XIV	182	79.67	26	3.97e-25
HS_1203	tig00005381	608	91.283	36	0
HS_1204	tig00005381	607	91.269	36	0
HS_1205	tig00005381	150	83.333	16	6.6e-28
HS_1206	Chr_II	607	90.61	39	0
HS_1207	Chr_II	682	86.51	54	0
HS_1208	Chr_II	760	83.289	86	0
HS_1209	Chr_II	549	88.525	53	0
HS_1210	Chr_II	735	82.177	91	5.42e-168
HS_1211	Chr_II	742	81.941	86	1.17e-164
HS_1212	Chr_II	816	80.27	118	7.06e-162
HS_1213	Chr_II	749	81.041	96	9.19e-156
HS_1214	Chr_II	387	90.698	27	2.61e-141
HS_1215	Chr_II	668	80.689	81	7.36e-132
HS_1216	Chr_II	733	78.854	109	3.45e-125
HS_1217	Chr_II	445	79.775	65	4.76e-79
HS_1218	Chr_II	558	77.061	81	2.23e-72
HS_1219	Chr_II	213	84.977	25	8.25e-52
HS_1220	Chr_II	213	84.977	25	8.25e-52
HS_1221	Chr_II	177	81.921	21	1.1e-30
HS_1222	Chr_II	134	83.582	14	1.43e-24
HS_1223	Chr_II	131	83.969	14	1.43e-24
HS_1224	Chr_II	152	80.921	21	6.65e-23
HS_1225	Chr_II	153	81.046	18	2.39e-22
HS_1226	Chr_II	155	80	23	3.09e-21
HS_1227	Chr_II	81	90.123	7	4e-20
HS_1228	Chr_II	64	95.312	3	1.44e-19
HS_1229	Chr_II	111	81.982	15	1.12e-15
HS_1230	tig00005253	671	87.928	55	0
HS_1231	tig00005253	672	87.5	58	0
HS_1232	tig00005253	718	83.844	81	0
HS_1233	tig00005253	437	83.524	52	2.74e-106
HS_1234	tig00005253	149	85.906	20	3.03e-36
HS_1235	Contig02350	733	78.581	109	2.69e-121
HS_1236	Contig02350	734	78.338	111	1.62e-118
HS_1237	Contig00160	330	80	29	8.25e-52

## Sheet: P. alba (female)
HS of MSL	Position	Length	Identity(%)	Mismatch	E-value
HS_1	Chr_XIX	858	88.112	67	0
HS_2	Chr_XIX	804	87.313	70	0
HS_3	Chr_XIX	559	91.771	40	0
HS_4	Chr_XIX	745	86.174	59	0
HS_5	Chr_XIX	559	91.234	43	0
HS_6	Chr_XIX	757	85.469	73	0
HS_7	Chr_XIX	756	85.317	74	0
HS_8	Chr_XIX	757	85.205	75	0
HS_9	Chr_XIX	599	89.482	44	0
HS_10	Chr_XIX	599	89.482	44	0
HS_11	Chr_XIX	803	84.06	81	0
HS_12	Chr_XIX	593	89.039	54	0
HS_13	Chr_XIX	564	90.426	34	0
HS_14	Chr_XIX	932	82.189	79	0
HS_15	Chr_XIX	600	88.833	50	0
HS_16	Chr_XIX	600	88.833	50	0
HS_17	Chr_XIX	594	88.721	56	0
HS_18	Chr_XIX	535	91.215	34	0
HS_19	Chr_XIX	637	87.441	53	0
HS_20	Chr_XIX	814	83.292	86	0
HS_21	Chr_XIX	722	84.903	72	0
HS_22	Chr_XIX	803	83.188	91	0
HS_23	Chr_XIX	636	87.107	52	0
HS_24	Chr_XIX	637	86.97	54	0
HS_25	Chr_XIX	672	85.714	72	0
HS_26	Chr_XIX	546	89.927	38	0
HS_27	Chr_XIX	636	86.95	52	0
HS_28	Chr_XIX	560	89.464	34	0
HS_29	Chr_XIX	602	87.874	48	0
HS_30	Chr_XIX	536	90.112	38	0
HS_31	Chr_XIX	685	85.547	61	0
HS_32	Chr_XIX	643	86.625	54	0
HS_33	Chr_XIX	561	89.305	33	0
HS_34	Chr_XIX	602	87.708	49	0
HS_35	Chr_XIX	594	87.879	51	0
HS_36	Chr_XIX	637	86.656	54	0
HS_37	Chr_XIX	634	86.751	53	0
HS_38	Chr_XIX	685	85.401	62	0
HS_39	Chr_XIX	636	86.635	54	0
HS_40	Chr_XIX	743	83.715	90	0
HS_41	Chr_XIX	743	83.715	90	0
HS_42	Chr_XIX	743	83.715	90	0
HS_43	Chr_XIX	720	84.444	73	0
HS_44	Chr_XIX	597	87.772	46	0
HS_45	Chr_XIX	525	90.286	34	0
HS_46	Chr_XIX	533	89.869	39	0
HS_47	Chr_XIX	539	89.61	38	0
HS_48	Chr_XIX	695	85.18	55	0
HS_49	Chr_XIX	593	87.69	48	0
HS_50	Chr_XIX	544	89.338	41	0
HS_51	Chr_XIX	537	89.572	38	0
HS_52	Chr_XIX	550	89.091	40	0
HS_53	Chr_XIX	675	85.185	69	0
HS_54	Chr_XIX	746	83.512	88	0
HS_55	Chr_XIX	544	89.154	43	0
HS_56	Chr_XIX	544	89.154	43	0
HS_57	Chr_XIX	550	89.091	36	0
HS_58	Chr_XIX	593	87.521	49	0
HS_59	Chr_XIX	597	87.437	46	0
HS_60	Chr_XIX	660	85.455	64	0
HS_61	Chr_XIX	543	88.95	42	0
HS_62	Chr_XIX	543	88.95	41	0
HS_63	Chr_XIX	543	88.95	41	0
HS_64	Chr_XIX	658	85.562	56	0
HS_65	Chr_XIX	545	88.807	41	0
HS_66	Chr_XIX	502	90.438	37	0
HS_67	Chr_XIX	500	90.4	39	0
HS_68	Chr_XIX	667	85.007	67	0
HS_69	Chr_XIX	749	83.044	86	0
HS_70	Chr_XIX	553	88.246	40	1.75e-180
HS_71	Chr_XIX	728	83.654	68	1.75e-180
HS_72	Chr_XIX	555	88.288	36	1.75e-180
HS_73	Chr_XIX	501	90.02	34	2.26e-179
HS_74	Chr_XIX	553	88.065	41	8.14e-179
HS_75	Chr_XIX	555	87.387	34	1.77e-170
HS_76	Chr_XIX	560	86.786	38	1.38e-166
HS_77	Chr_XIX	605	85.124	49	2.99e-163
HS_78	Chr_XIX	605	84.959	50	1.39e-161
HS_79	Chr_XIX	605	84.793	51	6.47e-160
HS_80	Chr_XIX	575	85.391	52	2.33e-159
HS_81	Chr_XIX	739	81.597	89	2.33e-159
HS_82	Chr_XIX	705	82.27	77	8.38e-159
HS_83	Chr_XIX	739	81.461	90	1.08e-157
HS_84	Chr_XIX	747	81.124	101	1.08e-157
HS_85	Chr_XIX	554	85.921	44	3.9e-157
HS_86	Chr_XIX	693	82.395	74	3.9e-157
HS_87	Chr_XIX	387	93.023	20	1.4e-156
HS_88	Chr_XIX	742	81.132	98	5.04e-156
HS_89	Chr_XIX	594	84.175	63	3.03e-153
HS_90	Chr_XIX	621	83.253	67	6.57e-150
HS_91	Chr_XIX	466	87.983	38	2.36e-149
HS_92	Chr_XIX	680	81.324	91	6.61e-145
HS_93	Chr_XIX	733	80.491	93	8.56e-144
HS_94	Chr_XIX	733	80.491	93	8.56e-144
HS_95	Chr_XIX	428	88.785	28	5.15e-141
HS_96	Chr_XIX	599	82.638	72	2.4e-139
HS_97	Chr_XIX	599	82.638	72	2.4e-139
HS_98	Chr_XIX	688	80.814	85	1.11e-137
HS_99	Chr_XIX	668	80.838	90	5.19e-136
HS_100	Chr_XIX	680	80.441	96	2.41e-134
HS_101	Chr_XIX	673	80.832	79	8.68e-134
HS_102	Chr_XIX	725	79.31	114	1.45e-131
HS_103	Chr_XIX	734	79.428	101	5.22e-131
HS_104	Chr_XIX	605	81.322	86	8.74e-129
HS_105	Chr_XIX	561	82.531	68	8.74e-129
HS_106	Chr_XIX	561	82.353	69	4.07e-127
HS_107	Chr_XIX	561	82.353	69	4.07e-127
HS_108	Chr_XIX	561	82.353	69	4.07e-127
HS_109	Chr_XIX	561	82.175	70	1.89e-125
HS_110	Chr_XIX	561	82.175	70	1.89e-125
HS_111	Chr_XIX	561	82.175	69	6.8e-125
HS_112	Chr_XIX	561	81.996	71	8.8e-124
HS_113	Chr_XIX	358	89.944	23	8.8e-124
HS_114	Chr_XIX	480	84.167	57	3.17e-123
HS_115	Chr_XIX	515	82.913	71	3.17e-123
HS_116	Chr_XIX	480	84.167	57	3.17e-123
HS_117	Chr_XIX	561	81.818	72	4.09e-122
HS_118	Chr_XIX	561	81.818	72	4.09e-122
HS_119	Chr_XIX	561	81.818	72	4.09e-122
HS_120	Chr_XIX	482	83.817	57	1.91e-120
HS_121	Chr_XIX	563	81.705	70	1.91e-120
HS_122	Chr_XIX	541	81.885	63	5.33e-116
HS_123	Chr_XIX	484	83.264	58	5.33e-116
HS_124	Chr_XIX	503	82.505	65	6.9e-115
HS_125	Chr_XIX	502	82.47	67	6.9e-115
HS_126	Chr_XIX	540	81.667	65	2.48e-114
HS_127	Chr_XIX	748	77.807	117	8.93e-114
HS_128	Chr_XIX	748	77.807	117	8.93e-114
HS_129	Chr_XIX	748	77.807	117	8.93e-114
HS_130	Chr_XIX	501	82.236	67	1.15e-112
HS_131	Chr_XIX	511	81.409	77	2.5e-109
HS_132	Chr_XIX	510	81.569	73	2.5e-109
HS_133	Chr_XIX	509	81.729	65	8.99e-109
HS_134	Chr_XIX	509	81.532	69	1.16e-107
HS_135	Chr_XIX	509	81.532	69	1.16e-107
HS_136	Chr_XIX	511	81.213	78	1.16e-107
HS_137	Chr_XIX	567	79.894	88	1.5e-106
HS_138	Chr_XIX	567	79.894	88	1.5e-106
HS_139	Chr_XIX	545	80	80	1.52e-101
HS_140	Chr_XIX	511	80.431	72	3.28e-98
HS_141	Chr_XIX	752	76.596	123	3.28e-98
HS_142	Chr_XIX	561	78.966	88	1.97e-95
HS_143	Chr_XIX	699	76.395	111	4.3e-87
HS_144	Chr_XIX	380	81.579	54	9.38e-79
HS_145	Chr_XIX	287	85.714	34	1.21e-77
HS_146	Chr_XIX	455	78.901	81	4.36e-77
HS_147	Chr_XIX	324	81.79	46	1.59e-66
HS_148	Chr_XIX	194	87.629	14	9.72e-54
HS_149	Chr_XIX	299	80.268	44	4.52e-52
HS_150	Chr_XIX	300	80	44	5.85e-51
HS_151	Chr_XIX	132	94.697	7	2.1e-50
HS_152	Chr_XIX	172	86.047	19	1.27e-42
HS_153	Chr_XIX	308	77.922	46	2.13e-40
HS_154	Chr_XIX	178	84.831	16	2.76e-39
HS_155	Chr_XIX	201	82.09	26	1.28e-37
HS_156	Chr_XIX	179	84.358	15	1.28e-37
HS_157	Chr_XIX	179	84.358	15	1.28e-37
HS_158	Chr_XIX	126	89.683	12	1.66e-36
HS_159	Chr_XIX	126	89.683	12	1.66e-36
HS_160	Chr_XIX	179	83.799	16	5.97e-36
HS_161	Chr_XIX	183	83.607	15	5.97e-36
HS_162	Chr_XIX	133	88.722	8	2.15e-35
HS_163	Chr_XIX	133	88.722	8	2.15e-35
HS_164	Chr_XIX	135	88.148	9	7.73e-35
HS_165	Chr_XIX	142	87.324	9	7.73e-35
HS_166	Chr_XIX	126	88.889	12	7.73e-35
HS_167	Chr_XIX	144	86.806	11	7.73e-35
HS_168	Chr_XIX	144	86.806	11	7.73e-35
HS_169	Chr_XIX	133	87.97	9	1e-33
HS_170	Chr_XIX	177	83.051	18	1e-33
HS_171	Chr_XIX	177	83.051	18	1e-33
HS_172	Chr_XIX	133	87.97	9	1e-33
HS_173	Chr_XIX	133	87.97	8	1e-33
HS_174	Chr_XIX	133	87.97	9	1e-33
HS_175	Chr_XIX	133	87.97	9	1e-33
HS_176	Chr_XIX	133	87.97	8	1e-33
HS_177	Chr_XIX	133	87.97	8	1e-33
HS_178	Chr_XIX	133	87.97	8	1e-33
HS_179	Chr_XIX	133	87.97	8	1e-33
HS_180	Chr_XIX	133	87.97	9	1e-33
HS_181	Chr_XIX	133	87.97	9	1e-33
HS_182	Chr_XIX	133	87.97	9	1e-33
HS_183	Chr_XIX	133	87.97	8	1e-33
HS_184	Chr_XIX	133	87.97	9	1e-33
HS_185	Chr_XIX	133	87.97	9	1e-33
HS_186	Chr_XIX	177	83.051	18	1e-33
HS_187	Chr_XIX	177	83.051	18	1e-33
HS_188	Chr_XIX	133	87.97	9	1e-33
HS_189	Chr_XIX	133	87.97	9	1e-33
HS_190	Chr_XIX	133	87.97	9	1e-33
HS_191	Chr_XIX	177	83.051	18	1e-33
HS_192	Chr_XIX	177	83.051	18	1e-33
HS_193	Chr_XIX	177	83.051	18	1e-33
HS_194	Chr_XIX	177	83.051	18	1e-33
HS_195	Chr_XIX	133	87.97	8	1e-33
HS_196	Chr_XIX	133	87.97	8	1e-33
HS_197	Chr_XIX	177	83.051	18	1e-33
HS_198	Chr_XIX	133	87.97	8	1e-33
HS_199	Chr_XIX	133	87.97	8	1e-33
HS_200	Chr_XIX	133	87.97	9	1e-33
HS_201	Chr_XIX	133	87.97	8	1e-33
HS_202	Chr_XIX	181	82.873	16	3.6e-33
HS_203	Chr_XIX	134	87.313	10	1.29e-32
HS_204	Chr_XIX	135	86.667	15	1.29e-32
HS_205	Chr_XIX	135	86.667	15	1.29e-32
HS_206	Chr_XIX	133	87.218	10	4.65e-32
HS_207	Chr_XIX	177	82.486	19	4.65e-32
HS_208	Chr_XIX	177	82.486	19	4.65e-32
HS_209	Chr_XIX	133	87.218	10	4.65e-32
HS_210	Chr_XIX	133	87.218	10	4.65e-32
HS_211	Chr_XIX	133	87.218	9	4.65e-32
HS_212	Chr_XIX	133	87.218	10	4.65e-32
HS_213	Chr_XIX	133	87.218	9	4.65e-32
HS_214	Chr_XIX	133	87.218	9	4.65e-32
HS_215	Chr_XIX	133	87.218	10	4.65e-32
HS_216	Chr_XIX	133	87.218	10	4.65e-32
HS_217	Chr_XIX	146	85.616	12	4.65e-32
HS_218	Chr_XIX	177	82.486	19	4.65e-32
HS_219	Chr_XIX	177	82.486	19	4.65e-32
HS_220	Chr_XIX	133	87.218	9	4.65e-32
HS_221	Chr_XIX	177	82.486	19	4.65e-32
HS_222	Chr_XIX	133	87.218	9	4.65e-32
HS_223	Chr_XIX	133	87.218	9	4.65e-32
HS_224	Chr_XIX	133	87.218	10	4.65e-32
HS_225	Chr_XIX	177	82.486	19	4.65e-32
HS_226	Chr_XIX	177	82.486	19	4.65e-32
HS_227	Chr_XIX	177	82.486	19	4.65e-32
HS_228	Chr_XIX	132	87.121	9	1.67e-31
HS_229	Chr_XIX	116	88.793	12	6.02e-31
HS_230	Chr_XIX	133	86.466	11	2.16e-30
HS_231	Chr_XIX	152	84.211	15	2.16e-30
HS_232	Chr_XIX	178	81.461	22	2.8e-29
HS_233	Chr_XIX	178	81.461	22	2.8e-29
HS_234	Chr_XIX	163	82.209	21	1.01e-28
HS_235	Chr_XIX	163	82.209	21	1.01e-28
HS_236	Chr_XIX	152	83.553	16	1.01e-28
HS_237	Chr_XIX	128	85.938	12	3.62e-28
HS_238	Chr_XIX	142	83.803	15	4.68e-27
HS_239	Chr_XIX	109	88.073	9	1.68e-26
HS_240	Chr_XIX	162	82.099	16	1.68e-26
HS_241	Chr_XIX	178	80.337	24	6.06e-26
HS_242	Chr_XIX	166	80.723	22	7.84e-25
HS_243	Chr_XIX	163	80.982	20	2.82e-24
HS_244	Chr_XIX	163	80.982	20	2.82e-24
HS_245	Chr_XIX	153	81.699	18	2.82e-24
HS_246	Chr_XIX	95	89.474	8	2.82e-24
HS_247	Chr_XIX	143	82.517	15	1.01e-23
HS_248	Chr_XIX	153	81.046	19	1.31e-22
HS_249	Chr_XIX	146	81.507	19	1.31e-22
HS_250	Chr_XIX	143	81.818	16	4.72e-22
HS_251	Chr_XIX	168	79.762	21	1.7e-21
HS_252	Chr_XIX	168	79.167	24	2.19e-20
HS_253	Chr_XIX	162	79.63	20	7.89e-20
HS_254	Chr_XIX	153	79.739	23	7.89e-20
HS_255	Chr_XIX	123	82.927	11	2.84e-19
HS_256	Chr_XIX	124	82.258	14	1.02e-18
HS_257	Chr_XIX	85	88.235	7	3.67e-18
HS_258	Chr_XIX	147	79.592	18	4.75e-17
HS_259	Chr_XIX	76	89.474	4	1.71e-16
HS_260	Chr_XIX	106	83.962	8	1.71e-16
HS_261	Chr_XIX	68	89.706	5	2.86e-14
HS_262	Chr_XIX	119	80.672	13	1.03e-13
HS_263	Chr_XIX	133	78.195	23	1.33e-12
HS_264	Chr_XIX	62	90.323	5	1.33e-12
HS_265	Chr_XIX	131	78.626	18	4.78e-12
HS_266	Chr_XIX	131	78.626	18	4.78e-12
HS_267	Chr_XIX	46	97.826	0	4.78e-12
HS_268	Chr_XIX	147	77.551	22	4.78e-12
HS_269	Chr_XIX	52	94.231	2	4.78e-12
HS_270	Chr_XIX	52	94.231	2	4.78e-12
HS_271	Chr_XIX	69	86.957	7	1.72e-11
HS_272	Chr_XIX	69	86.957	7	1.72e-11
HS_273	Chr_XIX	68	86.765	8	6.19e-11
HS_274	Chr_XIX	62	88.71	5	6.19e-11
HS_275	Chr_XIX	95	82.105	9	6.19e-11
HS_276	Chr_XIX	46	95.652	1	2.23e-10
HS_277	Chr_XIX	46	95.652	0	2.23e-10
HS_278	Chr_XIX	46	95.652	0	2.23e-10
HS_279	Chr_XIX	51	92.157	4	2.23e-10
HS_280	Chr_XIX	69	85.507	8	8.01e-10
HS_281	Chr_XIX	105	80	13	8.01e-10
HS_282	Chr_XIX	48	93.75	2	8.01e-10
HS_283	Chr_XIX	105	80	13	8.01e-10
HS_284	Chr_XIX	105	80	13	8.01e-10
HS_285	Chr_XIX	105	80	13	8.01e-10
HS_286	Chr_XIX	105	80	13	8.01e-10
HS_287	Chr_XIX	105	80	13	8.01e-10
HS_288	Chr_XIX	105	80	13	8.01e-10
HS_289	Chr_XIX	50	92	2	2.88e-09
HS_290	Chr_XIX	51	92.157	1	2.88e-09
HS_291	Chr_XIX	51	92.157	1	2.88e-09
HS_292	Chr_XIX	46	93.478	1	1.04e-08
HS_293	Chr_XIX	46	93.478	1	1.04e-08
HS_294	Chr_XIX	48	91.667	2	3.72e-08
HS_295	Chr_XIX	105	79.048	14	3.72e-08
HS_296	Chr_XIX	51	90.196	1	1.34e-07
HS_297	Chr_XIX	41	95.122	1	1.34e-07
HS_298	Chr_XIX	32	100	0	1.73e-06
HS_299	Chr_XVII	686	91.399	40	0
HS_300	Chr_XVII	683	91.362	43	0
HS_301	Chr_XVII	691	90.593	40	0
HS_302	Chr_XVII	718	88.858	56	0
HS_303	Chr_XVII	824	84.951	72	0
HS_304	Chr_XVII	606	90.264	45	0
HS_305	Chr_XVII	739	85.792	75	0
HS_306	Chr_XVII	762	85.302	77	0
HS_307	Chr_XVII	555	91.351	38	0
HS_308	Chr_XVII	619	89.015	36	0
HS_309	Chr_XVII	619	89.015	36	0
HS_310	Chr_XVII	726	85.95	60	0
HS_311	Chr_XVII	739	85.386	75	0
HS_312	Chr_XVII	732	85.792	60	0
HS_313	Chr_XVII	591	89.509	45	0
HS_314	Chr_XVII	591	89.509	45	0
HS_315	Chr_XVII	671	87.034	53	0
HS_316	Chr_XVII	743	85.195	67	0
HS_317	Chr_XVII	596	89.094	42	0
HS_318	Chr_XVII	665	86.617	68	0
HS_319	Chr_XVII	601	88.353	53	0
HS_320	Chr_XVII	601	88.353	53	0
HS_321	Chr_XVII	596	88.423	51	0
HS_322	Chr_XVII	596	88.423	51	0
HS_323	Chr_XVII	569	89.279	48	0
HS_324	Chr_XVII	569	89.279	48	0
HS_325	Chr_XVII	689	85.922	60	0
HS_326	Chr_XVII	498	92.169	33	0
HS_327	Chr_XVII	603	88.06	51	0
HS_328	Chr_XVII	600	88	52	0
HS_329	Chr_XVII	498	91.767	35	0
HS_330	Chr_XVII	728	84.753	63	0
HS_331	Chr_XVII	549	89.617	42	0
HS_332	Chr_XVII	549	89.617	42	0
HS_333	Chr_XVII	693	85.426	62	0
HS_334	Chr_XVII	686	85.714	54	0
HS_335	Chr_XVII	558	89.247	39	0
HS_336	Chr_XVII	689	85.341	64	0
HS_337	Chr_XVII	563	88.988	41	0
HS_338	Chr_XVII	743	84.118	67	0
HS_339	Chr_XVII	640	86.25	62	0
HS_340	Chr_XVII	501	91.218	33	0
HS_341	Chr_XVII	638	86.364	55	0
HS_342	Chr_XVII	638	86.364	55	0
HS_343	Chr_XVII	639	86.385	51	0
HS_344	Chr_XVII	611	86.907	53	0
HS_345	Chr_XVII	552	88.587	51	0
HS_346	Chr_XVII	639	86.072	53	0
HS_347	Chr_XVII	706	84.419	65	0
HS_348	Chr_XVII	638	86.05	51	0
HS_349	Chr_XVII	638	86.05	51	0
HS_350	Chr_XVII	603	86.733	55	0
HS_351	Chr_XVII	702	84.33	65	0
HS_352	Chr_XVII	609	86.207	59	6.29e-180
HS_353	Chr_XVII	645	85.271	57	2.93e-178
HS_354	Chr_XVII	640	85.312	57	3.79e-177
HS_355	Chr_XVII	640	85.312	57	3.79e-177
HS_356	Chr_XVII	645	85.116	58	1.36e-176
HS_357	Chr_XVII	649	85.054	51	6.34e-175
HS_358	Chr_XVII	734	82.561	83	1.77e-170
HS_359	Chr_XVII	648	84.568	55	2.3e-169
HS_360	Chr_XVII	735	82.313	83	3.84e-167
HS_361	Chr_XVII	732	81.967	89	2.99e-163
HS_362	Chr_XVII	698	82.665	69	1.8e-160
HS_363	Chr_XVII	693	82.54	76	2.33e-159
HS_364	Chr_XVII	734	81.199	92	8.44e-154
HS_365	Chr_XVII	727	81.568	74	1.09e-152
HS_366	Chr_XVII	701	81.455	93	5.08e-151
HS_367	Chr_XVII	759	80.237	97	1.84e-145
HS_368	Chr_XVII	646	82.198	66	3.98e-142
HS_369	Chr_XVII	408	89.216	37	6.66e-140
HS_370	Chr_XVII	731	79.891	85	1.12e-132
HS_371	Chr_XVII	482	85.27	45	5.22e-131
HS_372	Chr_XVII	730	78.767	95	2.46e-119
HS_373	Chr_XVII	730	78.767	95	2.46e-119
HS_374	Chr_XVII	488	82.787	61	3.21e-113
HS_375	Chr_XVII	376	86.968	38	1.15e-112
HS_376	Chr_XVII	509	81.729	69	6.95e-110
HS_377	Chr_XVII	499	81.964	67	2.5e-109
HS_378	Chr_XVII	512	81.641	66	8.99e-109
HS_379	Chr_XVII	527	80.835	86	8.99e-109
HS_380	Chr_XVII	527	80.835	86	8.99e-109
HS_381	Chr_XVII	499	81.764	68	1.16e-107
HS_382	Chr_XVII	527	80.645	86	4.18e-107
HS_383	Chr_XVII	499	81.764	65	4.18e-107
HS_384	Chr_XVII	599	79.633	70	9.05e-104
HS_385	Chr_XVII	492	81.098	70	1.96e-100
HS_386	Chr_XVII	623	78.01	100	5.49e-96
HS_387	Chr_XVII	444	81.532	66	2.55e-94
HS_388	Chr_XVII	425	82.353	55	2.55e-94
HS_389	Chr_XVII	537	78.771	96	4.27e-92
HS_390	Chr_XVII	506	79.447	84	5.53e-91
HS_391	Chr_XVII	486	80.453	60	1.99e-90
HS_392	Chr_XVII	506	79.249	85	2.57e-89
HS_393	Chr_XVII	425	81.647	58	2.57e-89
HS_394	Chr_XVII	409	81.907	61	9.25e-89
HS_395	Chr_XVII	207	93.72	7	2.02e-80
HS_396	Chr_XVII	278	86.691	20	1.57e-76
HS_397	Chr_XVII	310	84.194	39	1.57e-76
HS_398	Chr_XVII	245	88.571	22	1.57e-76
HS_399	Chr_XVII	439	78.815	78	3.4e-73
HS_400	Chr_XVII	175	93.714	10	4.43e-67
HS_401	Chr_XVII	253	85.771	27	1.59e-66
HS_402	Chr_XVII	177	92.09	13	3.45e-63
HS_403	Chr_XVII	253	84.98	29	3.45e-63
HS_404	Chr_XVII	220	86.818	23	5.77e-61
HS_405	Chr_XVII	214	86.916	20	9.65e-59
HS_406	Chr_XVII	214	86.449	21	4.49e-57
HS_407	Chr_XVII	204	86.275	26	7.51e-55
HS_408	Chr_XVII	189	87.831	13	1.26e-52
HS_409	Chr_XVII	383	77.807	58	4.52e-52
HS_410	Chr_XVII	189	87.302	13	2.1e-50
HS_411	Chr_XVII	189	87.302	13	2.1e-50
HS_412	Chr_XVII	218	83.945	24	3.52e-48
HS_413	Chr_XVII	379	76.517	62	3.54e-43
HS_414	Chr_XVII	179	84.358	15	1.28e-37
HS_415	Chr_XVII	179	84.358	15	1.28e-37
HS_416	Chr_XVII	133	88.722	8	2.15e-35
HS_417	Chr_XVII	133	88.722	8	2.15e-35
HS_418	Chr_XVII	133	88.722	8	2.15e-35
HS_419	Chr_XVII	133	88.722	8	2.15e-35
HS_420	Chr_XVII	133	88.722	8	2.15e-35
HS_421	Chr_XVII	178	83.708	16	2.15e-35
HS_422	Chr_XVII	133	88.722	7	2.15e-35
HS_423	Chr_XVII	133	88.722	7	2.15e-35
HS_424	Chr_XVII	166	84.337	16	7.73e-35
HS_425	Chr_XVII	166	84.337	16	7.73e-35
HS_426	Chr_XVII	179	83.24	17	2.78e-34
HS_427	Chr_XVII	133	87.97	8	1e-33
HS_428	Chr_XVII	133	87.97	8	1e-33
HS_429	Chr_XVII	133	87.97	8	1e-33
HS_430	Chr_XVII	133	87.97	8	1e-33
HS_431	Chr_XVII	133	87.97	8	1e-33
HS_432	Chr_XVII	136	87.5	9	1e-33
HS_433	Chr_XVII	233	79.399	33	1e-33
HS_434	Chr_XVII	233	79.399	33	1e-33
HS_435	Chr_XVII	177	83.051	18	1e-33
HS_436	Chr_XVII	167	83.832	15	3.6e-33
HS_437	Chr_XVII	179	82.682	18	1.29e-32
HS_438	Chr_XVII	133	87.218	9	4.65e-32
HS_439	Chr_XVII	133	87.218	9	4.65e-32
HS_440	Chr_XVII	133	87.218	9	4.65e-32
HS_441	Chr_XVII	133	87.218	9	4.65e-32
HS_442	Chr_XVII	177	82.486	19	4.65e-32
HS_443	Chr_XVII	133	87.218	9	4.65e-32
HS_444	Chr_XVII	133	87.218	9	4.65e-32
HS_445	Chr_XVII	177	82.486	19	4.65e-32
HS_446	Chr_XVII	177	82.486	19	4.65e-32
HS_447	Chr_XVII	178	82.584	18	4.65e-32
HS_448	Chr_XVII	177	82.486	20	4.65e-32
HS_449	Chr_XVII	177	82.486	20	4.65e-32
HS_450	Chr_XVII	177	82.486	19	4.65e-32
HS_451	Chr_XVII	177	82.486	19	4.65e-32
HS_452	Chr_XVII	177	82.486	19	4.65e-32
HS_453	Chr_XVII	177	82.486	19	4.65e-32
HS_454	Chr_XVII	133	87.218	9	4.65e-32
HS_455	Chr_XVII	133	87.218	9	4.65e-32
HS_456	Chr_XVII	177	82.486	19	4.65e-32
HS_457	Chr_XVII	117	88.889	13	4.65e-32
HS_458	Chr_XVII	117	88.889	13	4.65e-32
HS_459	Chr_XVII	177	82.486	19	4.65e-32
HS_460	Chr_XVII	177	82.486	18	1.67e-31
HS_461	Chr_XVII	176	82.386	19	1.67e-31
HS_462	Chr_XVII	166	83.133	18	1.67e-31
HS_463	Chr_XVII	166	83.133	18	1.67e-31
HS_464	Chr_XVII	132	87.121	7	6.02e-31
HS_465	Chr_XVII	153	84.314	13	2.16e-30
HS_466	Chr_XVII	177	81.921	20	2.16e-30
HS_467	Chr_XVII	133	86.466	10	2.16e-30
HS_468	Chr_XVII	177	81.921	20	2.16e-30
HS_469	Chr_XVII	133	86.466	10	2.16e-30
HS_470	Chr_XVII	181	81.215	24	7.78e-30
HS_471	Chr_XVII	176	81.818	21	7.78e-30
HS_472	Chr_XVII	180	81.111	22	1.01e-28
HS_473	Chr_XVII	133	85.714	11	1.01e-28
HS_474	Chr_XVII	117	87.179	15	1.01e-28
HS_475	Chr_XVII	176	81.25	22	3.62e-28
HS_476	Chr_XVII	131	85.496	12	1.3e-27
HS_477	Chr_XVII	156	82.692	10	2.18e-25
HS_478	Chr_XVII	163	81.595	17	2.18e-25
HS_479	Chr_XVII	153	81.699	18	2.82e-24
HS_480	Chr_XVII	153	81.699	18	2.82e-24
HS_481	Chr_XVII	157	81.529	17	2.82e-24
HS_482	Chr_XVII	162	80.864	19	1.01e-23
HS_483	Chr_XVII	162	80.864	19	1.01e-23
HS_484	Chr_XVII	162	80.864	19	1.01e-23
HS_485	Chr_XVII	79	92.405	6	1.31e-22
HS_486	Chr_XVII	78	93.59	2	1.31e-22
HS_487	Chr_XVII	186	78.495	30	1.31e-22
HS_488	Chr_XVII	167	80.24	20	1.31e-22
HS_489	Chr_XVII	167	80.24	20	1.31e-22
HS_490	Chr_XVII	179	79.33	24	1.31e-22
HS_491	Chr_XVII	164	80.488	19	1.31e-22
HS_492	Chr_XVII	153	81.046	19	1.31e-22
HS_493	Chr_XVII	162	80.247	21	4.72e-22
HS_494	Chr_XVII	162	80.247	21	4.72e-22
HS_495	Chr_XVII	149	80.537	25	4.72e-22
HS_496	Chr_XVII	162	80.247	20	4.72e-22
HS_497	Chr_XVII	111	85.586	10	4.72e-22
HS_498	Chr_XVII	165	80	20	1.7e-21
HS_499	Chr_XVII	165	80	20	1.7e-21
HS_500	Chr_XVII	79	92.405	3	1.7e-21
HS_501	Chr_XVII	123	83.74	11	6.1e-21
HS_502	Chr_XVII	167	79.641	21	6.1e-21
HS_503	Chr_XVII	167	79.641	21	6.1e-21
HS_504	Chr_XVII	161	79.503	23	2.19e-20
HS_505	Chr_XVII	161	79.503	23	2.19e-20
HS_506	Chr_XVII	105	85.714	7	7.89e-20
HS_507	Chr_XVII	122	82.787	14	2.84e-19
HS_508	Chr_XVII	113	84.071	10	2.84e-19
HS_509	Chr_XVII	113	84.071	10	2.84e-19
HS_510	Chr_XVII	67	94.03	4	2.84e-19
HS_511	Chr_XVII	122	82.787	12	1.02e-18
HS_512	Chr_XVII	122	82.787	12	1.02e-18
HS_513	Chr_XVII	115	83.478	10	3.67e-18
HS_514	Chr_XVII	115	83.478	10	3.67e-18
HS_515	Chr_XVII	163	78.528	24	1.32e-17
HS_516	Chr_XVII	163	78.528	24	1.32e-17
HS_517	Chr_XVII	64	93.75	4	1.32e-17
HS_518	Chr_XVII	64	93.75	4	1.32e-17
HS_519	Chr_XVII	64	93.75	4	1.32e-17
HS_520	Chr_XVII	108	83.333	9	6.15e-16
HS_521	Chr_XVII	108	83.333	9	6.15e-16
HS_522	Chr_XVII	104	83.654	8	2.21e-15
HS_523	Chr_XVII	70	90	4	7.95e-15
HS_524	Chr_XVII	70	90	4	7.95e-15
HS_525	Chr_XVII	43	100	0	1.33e-12
HS_526	Chr_XVII	70	87.143	8	4.78e-12
HS_527	Chr_XVII	70	87.143	8	4.78e-12
HS_528	Chr_XVII	47	95.745	1	6.19e-11
HS_529	Chr_XVII	62	88.71	6	6.19e-11
HS_530	Chr_XVII	62	88.71	6	6.19e-11
HS_531	Chr_XVII	50	94	2	6.19e-11
HS_532	Chr_XVII	43	97.674	0	2.23e-10
HS_533	Chr_XVII	49	93.878	2	2.23e-10
HS_534	Chr_XVII	47	93.617	3	8.01e-10
HS_535	Chr_XVII	45	95.556	1	8.01e-10
HS_536	Chr_XVII	45	95.556	0	8.01e-10
HS_537	Chr_XVII	40	97.5	1	2.88e-09
HS_538	Chr_XVII	43	95.349	1	1.04e-08
HS_539	Chr_XVII	43	95.349	1	1.04e-08
HS_540	Chr_XVII	46	93.478	1	1.04e-08
HS_541	Chr_XVII	40	95	2	1.34e-07
HS_542	Chr_XVII	46	91.304	2	4.82e-07
HS_543	Chr_XVII	46	91.304	2	4.82e-07
HS_544	Chr_XVII	46	91.304	2	4.82e-07
HS_545	Chr_XVII	41	92.683	3	1.73e-06
HS_546	Chr_XVII	42	92.857	2	1.73e-06
HS_547	Chr_I	715	90.07	50	0
HS_548	Chr_I	781	88.22	59	0
HS_549	Chr_I	712	89.747	52	0
HS_550	Chr_I	763	87.287	69	0
HS_551	Chr_I	716	88.547	45	0
HS_552	Chr_I	822	85.766	69	0
HS_553	Chr_I	822	85.645	72	0
HS_554	Chr_I	708	88.136	60	0
HS_555	Chr_I	716	87.011	67	0
HS_556	Chr_I	715	86.993	68	0
HS_557	Chr_I	787	85.769	57	0
HS_558	Chr_I	717	86.89	68	0
HS_559	Chr_I	674	87.834	66	0
HS_560	Chr_I	674	87.834	66	0
HS_561	Chr_I	688	87.645	52	0
HS_562	Chr_I	719	86.648	57	0
HS_563	Chr_I	653	88.361	46	0
HS_564	Chr_I	723	86.445	58	0
HS_565	Chr_I	722	86.427	58	0
HS_566	Chr_I	587	90.119	46	0
HS_567	Chr_I	739	85.656	79	0
HS_568	Chr_I	687	87.191	55	0
HS_569	Chr_I	590	90.169	37	0
HS_570	Chr_I	615	89.268	39	0
HS_571	Chr_I	615	89.106	40	0
HS_572	Chr_I	694	86.455	65	0
HS_573	Chr_I	597	89.112	53	0
HS_574	Chr_I	597	89.112	53	0
HS_575	Chr_I	597	89.112	53	0
HS_576	Chr_I	599	88.982	51	0
HS_577	Chr_I	598	88.963	52	0
HS_578	Chr_I	598	88.963	52	0
HS_579	Chr_I	571	90.018	43	0
HS_580	Chr_I	720	85.556	68	0
HS_581	Chr_I	548	90.693	40	0
HS_582	Chr_I	752	84.84	69	0
HS_583	Chr_I	599	88.648	51	0
HS_584	Chr_I	637	87.598	51	0
HS_585	Chr_I	764	84.293	83	0
HS_586	Chr_I	764	84.293	83	0
HS_587	Chr_I	724	85.359	63	0
HS_588	Chr_I	596	88.591	52	0
HS_589	Chr_I	596	88.591	52	0
HS_590	Chr_I	666	86.637	58	0
HS_591	Chr_I	548	90.328	40	0
HS_592	Chr_I	636	87.421	52	0
HS_593	Chr_I	724	85.221	64	0
HS_594	Chr_I	787	83.736	82	0
HS_595	Chr_I	600	88.333	49	0
HS_596	Chr_I	630	87.46	50	0
HS_597	Chr_I	598	88.294	51	0
HS_598	Chr_I	639	87.167	53	0
HS_599	Chr_I	560	89.821	33	0
HS_600	Chr_I	815	83.19	84	0
HS_601	Chr_I	661	86.233	70	0
HS_602	Chr_I	601	88.186	47	0
HS_603	Chr_I	556	89.928	33	0
HS_604	Chr_I	579	89.119	33	0
HS_605	Chr_I	590	88.644	40	0
HS_606	Chr_I	599	87.98	52	0
HS_607	Chr_I	661	86.082	69	0
HS_608	Chr_I	600	88	51	0
HS_609	Chr_I	579	88.946	34	0
HS_610	Chr_I	637	86.97	51	0
HS_611	Chr_I	761	83.837	82	0
HS_612	Chr_I	761	83.837	82	0
HS_613	Chr_I	643	86.781	49	0
HS_614	Chr_I	575	88.696	45	0
HS_615	Chr_I	543	89.871	38	0
HS_616	Chr_I	637	86.813	52	0
HS_617	Chr_I	558	89.247	37	0
HS_618	Chr_I	821	82.704	82	0
HS_619	Chr_I	552	89.13	42	0
HS_620	Chr_I	552	89.13	42	0
HS_621	Chr_I	747	84.07	66	0
HS_622	Chr_I	678	85.398	56	0
HS_623	Chr_I	499	90.782	38	0
HS_624	Chr_I	748	83.69	71	0
HS_625	Chr_I	503	90.656	33	0
HS_626	Chr_I	561	88.592	36	0
HS_627	Chr_I	561	88.592	36	0
HS_628	Chr_I	499	90.581	39	0
HS_629	Chr_I	638	86.05	56	0
HS_630	Chr_I	638	86.05	56	0
HS_631	Chr_I	638	86.05	56	0
HS_632	Chr_I	638	86.05	56	0
HS_633	Chr_I	560	88.571	37	0
HS_634	Chr_I	560	88.571	37	0
HS_635	Chr_I	726	83.747	80	0
HS_636	Chr_I	543	88.95	41	0
HS_637	Chr_I	543	88.95	41	0
HS_638	Chr_I	821	82.095	85	0
HS_639	Chr_I	516	89.341	47	0
HS_640	Chr_I	748	83.155	74	6.29e-180
HS_641	Chr_I	526	88.023	51	1.06e-172
HS_642	Chr_I	487	89.322	47	4.94e-171
HS_643	Chr_I	487	89.322	47	4.94e-171
HS_644	Chr_I	740	82.027	97	2.97e-168
HS_645	Chr_I	740	82.027	97	2.97e-168
HS_646	Chr_I	753	81.939	93	2.97e-168
HS_647	Chr_I	727	81.981	92	2.99e-163
HS_648	Chr_I	530	86.604	57	5.01e-161
HS_649	Chr_I	700	82.286	80	8.38e-159
HS_650	Chr_I	740	81.351	94	1.08e-157
HS_651	Chr_I	530	86.226	59	1.08e-157
HS_652	Chr_I	741	81.107	94	2.35e-154
HS_653	Chr_I	764	80.759	88	1.41e-151
HS_654	Chr_I	387	92.248	23	1.41e-151
HS_655	Chr_I	705	81.418	88	6.57e-150
HS_656	Chr_I	422	89.81	36	2.36e-149
HS_657	Chr_I	764	80.497	90	3.06e-148
HS_658	Chr_I	438	88.584	43	1.42e-146
HS_659	Chr_I	558	84.409	61	1.42e-146
HS_660	Chr_I	703	80.797	108	1.42e-146
HS_661	Chr_I	671	82.265	60	1.42e-146
HS_662	Chr_I	550	84.545	61	5.11e-146
HS_663	Chr_I	748	80.481	91	1.84e-145
HS_664	Chr_I	671	82.116	63	1.84e-145
HS_665	Chr_I	698	81.232	84	6.61e-145
HS_666	Chr_I	726	80.441	101	8.56e-144
HS_667	Chr_I	509	85.265	64	3.08e-143
HS_668	Chr_I	719	80.529	94	3.98e-142
HS_669	Chr_I	741	80.297	87	1.85e-140
HS_670	Chr_I	724	80.249	95	2.4e-139
HS_671	Chr_I	730	80	103	8.62e-139
HS_672	Chr_I	542	84.317	51	8.62e-139
HS_673	Chr_I	750	79.733	104	8.62e-139
HS_674	Chr_I	616	82.143	77	3.1e-138
HS_675	Chr_I	720	80.139	100	3.1e-138
HS_676	Chr_I	616	81.981	77	1.44e-136
HS_677	Chr_I	597	82.747	56	1.87e-135
HS_678	Chr_I	757	79.524	100	1.87e-135
HS_679	Chr_I	682	80.792	78	2.41e-134
HS_680	Chr_I	730	79.589	105	8.68e-134
HS_681	Chr_I	750	79.333	105	3.12e-133
HS_682	Chr_I	681	80.176	100	4.04e-132
HS_683	Chr_I	598	81.94	77	4.04e-132
HS_684	Chr_I	562	83.274	49	1.45e-131
HS_685	Chr_I	572	82.517	68	5.22e-131
HS_686	Chr_I	739	79.432	98	5.22e-131
HS_687	Chr_I	595	81.681	75	3.14e-128
HS_688	Chr_I	593	81.619	79	3.14e-128
HS_689	Chr_I	412	87.379	41	1.13e-127
HS_690	Chr_I	519	83.044	72	5.26e-126
HS_691	Chr_I	605	80.992	90	5.26e-126
HS_692	Chr_I	505	83.564	61	6.8e-125
HS_693	Chr_I	539	82.746	63	6.8e-125
HS_694	Chr_I	592	81.25	83	6.8e-125
HS_695	Chr_I	592	81.25	83	6.8e-125
HS_696	Chr_I	539	82.56	64	3.17e-123
HS_697	Chr_I	502	83.267	67	1.14e-122
HS_698	Chr_I	508	83.661	48	1.14e-122
HS_699	Chr_I	607	80.725	88	1.14e-122
HS_700	Chr_I	755	78.278	116	1.47e-121
HS_701	Chr_I	573	81.326	79	5.3e-121
HS_702	Chr_I	754	78.249	117	5.3e-121
HS_703	Chr_I	677	79.468	95	5.3e-121
HS_704	Chr_I	501	83.034	68	1.91e-120
HS_705	Chr_I	506	82.806	67	2.46e-119
HS_706	Chr_I	506	82.806	67	2.46e-119
HS_707	Chr_I	776	77.32	140	1.48e-116
HS_708	Chr_I	503	82.306	66	3.21e-113
HS_709	Chr_I	534	81.086	87	3.21e-113
HS_710	Chr_I	496	82.258	70	1.15e-112
HS_711	Chr_I	511	81.996	68	1.15e-112
HS_712	Chr_I	510	81.961	68	4.15e-112
HS_713	Chr_I	534	80.899	88	1.49e-111
HS_714	Chr_I	509	81.729	69	6.95e-110
HS_715	Chr_I	509	81.729	69	6.95e-110
HS_716	Chr_I	571	80.21	83	2.5e-109
HS_717	Chr_I	499	81.764	72	8.99e-109
HS_718	Chr_I	500	81.6	75	3.23e-108
HS_719	Chr_I	490	81.837	73	3.23e-108
HS_720	Chr_I	534	80.524	90	3.23e-108
HS_721	Chr_I	328	89.024	25	1.16e-107
HS_722	Chr_I	505	81.386	74	4.18e-107
HS_723	Chr_I	500	81.4	78	4.18e-107
HS_724	Chr_I	507	81.46	71	4.18e-107
HS_725	Chr_I	504	81.548	70	4.18e-107
HS_726	Chr_I	530	80.566	88	4.18e-107
HS_727	Chr_I	641	78.783	94	1.5e-106
HS_728	Chr_I	516	81.395	63	5.41e-106
HS_729	Chr_I	642	78.66	94	7e-105
HS_730	Chr_I	548	79.927	90	2.52e-104
HS_731	Chr_I	434	83.18	60	2.52e-104
HS_732	Chr_I	485	81.237	75	4.21e-102
HS_733	Chr_I	512	80.273	81	2.54e-99
HS_734	Chr_I	607	78.748	86	9.12e-99
HS_735	Chr_I	510	80.196	82	3.28e-98
HS_736	Chr_I	515	80.388	70	1.18e-97
HS_737	Chr_I	501	80.439	75	4.24e-97
HS_738	Chr_I	577	78.683	96	1.53e-96
HS_739	Chr_I	480	80.417	74	3.3e-93
HS_740	Chr_I	518	79.537	76	1.54e-91
HS_741	Chr_I	521	79.463	77	1.54e-91
HS_742	Chr_I	570	78.246	95	1.99e-90
HS_743	Chr_I	368	83.696	51	1.99e-90
HS_744	Chr_I	511	79.452	80	1.99e-90
HS_745	Chr_I	367	83.651	51	7.15e-90
HS_746	Chr_I	522	79.502	66	9.25e-89
HS_747	Chr_I	522	79.502	66	9.25e-89
HS_748	Chr_I	516	79.07	81	1.2e-87
HS_749	Chr_I	509	79.175	81	1.2e-87
HS_750	Chr_I	672	76.786	103	4.3e-87
HS_751	Chr_I	292	87.671	23	4.3e-87
HS_752	Chr_I	298	86.913	27	5.57e-86
HS_753	Chr_I	298	86.913	27	5.57e-86
HS_754	Chr_I	494	78.947	87	7.2e-85
HS_755	Chr_I	271	88.192	23	3.35e-83
HS_756	Chr_I	353	83.003	47	5.61e-81
HS_757	Chr_I	515	78.447	69	3.37e-78
HS_758	Chr_I	551	77.495	86	1.21e-77
HS_759	Chr_I	354	82.203	46	2.03e-75
HS_760	Chr_I	511	77.886	82	2.03e-75
HS_761	Chr_I	398	80.402	59	2.63e-74
HS_762	Chr_I	359	81.337	51	4.39e-72
HS_763	Chr_I	359	81.337	51	4.39e-72
HS_764	Chr_I	252	86.905	27	4.39e-72
HS_765	Chr_I	253	86.561	26	2.04e-70
HS_766	Chr_I	296	82.77	46	1.59e-66
HS_767	Chr_I	296	82.77	46	1.59e-66
HS_768	Chr_I	338	80.769	54	7.41e-65
HS_769	Chr_I	282	83.333	39	7.41e-65
HS_770	Chr_I	338	80.473	55	3.45e-63
HS_771	Chr_I	282	82.979	40	3.45e-63
HS_772	Chr_I	211	87.204	24	7.46e-60
HS_773	Chr_I	208	87.019	23	3.47e-58
HS_774	Chr_I	208	87.019	23	3.47e-58
HS_775	Chr_I	208	87.019	23	3.47e-58
HS_776	Chr_I	211	86.256	26	1.61e-56
HS_777	Chr_I	522	76.054	76	1.61e-56
HS_778	Chr_I	212	86.321	21	5.81e-56
HS_779	Chr_I	132	95.455	6	4.52e-52
HS_780	Chr_I	282	80.851	35	7.57e-50
HS_781	Chr_I	490	74.898	90	1.64e-46
HS_782	Chr_I	189	84.127	24	4.59e-42
HS_783	Chr_I	352	76.705	58	5.93e-41
HS_784	Chr_I	180	84.444	21	7.67e-40
HS_785	Chr_I	180	84.444	21	7.67e-40
HS_786	Chr_I	182	84.615	15	2.76e-39
HS_787	Chr_I	178	84.27	17	1.28e-37
HS_788	Chr_I	178	84.27	17	1.28e-37
HS_789	Chr_I	179	84.358	15	1.28e-37
HS_790	Chr_I	179	84.358	15	1.28e-37
HS_791	Chr_I	179	84.358	15	1.28e-37
HS_792	Chr_I	142	88.028	9	4.62e-37
HS_793	Chr_I	167	85.03	13	1.66e-36
HS_794	Chr_I	180	83.889	16	1.66e-36
HS_795	Chr_I	179	83.799	16	5.97e-36
HS_796	Chr_I	182	83.516	17	5.97e-36
HS_797	Chr_I	179	83.799	16	5.97e-36
HS_798	Chr_I	179	83.799	16	5.97e-36
HS_799	Chr_I	179	83.799	16	5.97e-36
HS_800	Chr_I	118	90.678	11	5.97e-36
HS_801	Chr_I	118	90.678	11	5.97e-36
HS_802	Chr_I	179	83.799	16	5.97e-36
HS_803	Chr_I	133	88.722	8	2.15e-35
HS_804	Chr_I	133	88.722	8	2.15e-35
HS_805	Chr_I	132	88.636	8	7.73e-35
HS_806	Chr_I	181	83.425	15	7.73e-35
HS_807	Chr_I	179	82.682	26	7.73e-35
HS_808	Chr_I	179	83.24	17	2.78e-34
HS_809	Chr_I	179	83.24	17	2.78e-34
HS_810	Chr_I	121	89.256	13	2.78e-34
HS_811	Chr_I	168	83.333	24	2.78e-34
HS_812	Chr_I	133	87.97	8	1e-33
HS_813	Chr_I	133	87.97	8	1e-33
HS_814	Chr_I	177	83.051	18	1e-33
HS_815	Chr_I	133	87.97	8	1e-33
HS_816	Chr_I	133	87.97	8	1e-33
HS_817	Chr_I	133	87.97	8	1e-33
HS_818	Chr_I	133	87.97	8	1e-33
HS_819	Chr_I	133	87.97	9	1e-33
HS_820	Chr_I	179	83.24	15	1e-33
HS_821	Chr_I	177	83.051	18	1e-33
HS_822	Chr_I	177	83.051	18	1e-33
HS_823	Chr_I	153	85.621	11	1e-33
HS_824	Chr_I	153	85.621	11	1e-33
HS_825	Chr_I	133	87.97	8	1e-33
HS_826	Chr_I	133	87.97	8	1e-33
HS_827	Chr_I	133	87.97	8	1e-33
HS_828	Chr_I	133	87.97	8	1e-33
HS_829	Chr_I	133	87.97	8	1e-33
HS_830	Chr_I	133	87.97	8	1e-33
HS_831	Chr_I	177	83.051	18	1e-33
HS_832	Chr_I	133	87.97	8	1e-33
HS_833	Chr_I	133	87.97	8	1e-33
HS_834	Chr_I	177	83.051	18	1e-33
HS_835	Chr_I	177	83.051	18	1e-33
HS_836	Chr_I	133	87.97	8	1e-33
HS_837	Chr_I	133	87.97	8	1e-33
HS_838	Chr_I	177	83.051	18	1e-33
HS_839	Chr_I	177	83.051	18	1e-33
HS_840	Chr_I	133	87.97	8	1e-33
HS_841	Chr_I	133	87.97	8	1e-33
HS_842	Chr_I	137	87.591	8	1e-33
HS_843	Chr_I	133	87.97	9	1e-33
HS_844	Chr_I	133	87.97	8	1e-33
HS_845	Chr_I	133	87.97	8	1e-33
HS_846	Chr_I	133	87.97	8	1e-33
HS_847	Chr_I	177	83.051	18	1e-33
HS_848	Chr_I	133	87.97	8	1e-33
HS_849	Chr_I	133	87.97	8	1e-33
HS_850	Chr_I	133	87.97	8	1e-33
HS_851	Chr_I	133	87.97	8	1e-33
HS_852	Chr_I	133	87.97	8	1e-33
HS_853	Chr_I	133	87.97	8	1e-33
HS_854	Chr_I	177	83.051	18	1e-33
HS_855	Chr_I	133	87.97	8	1e-33
HS_856	Chr_I	166	83.735	17	3.6e-33
HS_857	Chr_I	166	83.735	17	3.6e-33
HS_858	Chr_I	180	82.778	16	1.29e-32
HS_859	Chr_I	179	82.682	18	1.29e-32
HS_860	Chr_I	179	82.682	18	1.29e-32
HS_861	Chr_I	121	88.43	14	1.29e-32
HS_862	Chr_I	153	84.967	12	4.65e-32
HS_863	Chr_I	177	82.486	19	4.65e-32
HS_864	Chr_I	133	87.218	10	4.65e-32
HS_865	Chr_I	177	82.486	19	4.65e-32
HS_866	Chr_I	177	82.486	19	4.65e-32
HS_867	Chr_I	177	82.486	19	4.65e-32
HS_868	Chr_I	177	82.486	19	4.65e-32
HS_869	Chr_I	177	82.486	19	4.65e-32
HS_870	Chr_I	142	85.915	12	4.65e-32
HS_871	Chr_I	142	85.915	12	4.65e-32
HS_872	Chr_I	133	87.218	9	4.65e-32
HS_873	Chr_I	177	82.486	19	4.65e-32
HS_874	Chr_I	177	82.486	19	4.65e-32
HS_875	Chr_I	133	87.218	9	4.65e-32
HS_876	Chr_I	173	82.081	27	4.65e-32
HS_877	Chr_I	173	82.081	27	4.65e-32
HS_878	Chr_I	173	82.081	27	4.65e-32
HS_879	Chr_I	133	87.218	9	4.65e-32
HS_880	Chr_I	133	87.218	9	4.65e-32
HS_881	Chr_I	133	87.218	9	4.65e-32
HS_882	Chr_I	133	87.218	9	4.65e-32
HS_883	Chr_I	133	87.218	9	4.65e-32
HS_884	Chr_I	133	87.218	9	4.65e-32
HS_885	Chr_I	177	82.486	19	4.65e-32
HS_886	Chr_I	177	82.486	19	4.65e-32
HS_887	Chr_I	177	82.486	19	4.65e-32
HS_888	Chr_I	133	87.218	9	4.65e-32
HS_889	Chr_I	133	87.218	10	4.65e-32
HS_890	Chr_I	133	87.218	10	4.65e-32
HS_891	Chr_I	177	82.486	19	4.65e-32
HS_892	Chr_I	177	82.486	19	4.65e-32
HS_893	Chr_I	177	82.486	19	4.65e-32
HS_894	Chr_I	133	87.218	9	4.65e-32
HS_895	Chr_I	133	87.218	9	4.65e-32
HS_896	Chr_I	167	83.234	16	1.67e-31
HS_897	Chr_I	177	82.486	18	1.67e-31
HS_898	Chr_I	176	82.386	20	1.67e-31
HS_899	Chr_I	166	83.133	18	1.67e-31
HS_900	Chr_I	166	83.133	18	1.67e-31
HS_901	Chr_I	166	83.133	18	1.67e-31
HS_902	Chr_I	180	82.222	19	1.67e-31
HS_903	Chr_I	167	83.234	16	1.67e-31
HS_904	Chr_I	181	82.32	17	1.67e-31
HS_905	Chr_I	176	82.386	19	1.67e-31
HS_906	Chr_I	179	82.123	19	6.02e-31
HS_907	Chr_I	179	82.123	19	6.02e-31
HS_908	Chr_I	177	81.921	20	2.16e-30
HS_909	Chr_I	133	86.466	11	2.16e-30
HS_910	Chr_I	133	86.466	11	2.16e-30
HS_911	Chr_I	133	86.466	11	2.16e-30
HS_912	Chr_I	133	86.466	11	2.16e-30
HS_913	Chr_I	133	86.466	11	2.16e-30
HS_914	Chr_I	133	86.466	11	2.16e-30
HS_915	Chr_I	133	86.466	10	2.16e-30
HS_916	Chr_I	142	85.211	13	2.16e-30
HS_917	Chr_I	142	85.211	13	2.16e-30
HS_918	Chr_I	178	82.022	18	2.16e-30
HS_919	Chr_I	133	86.466	10	2.16e-30
HS_920	Chr_I	133	86.466	10	2.16e-30
HS_921	Chr_I	133	86.466	11	2.16e-30
HS_922	Chr_I	167	82.635	17	7.78e-30
HS_923	Chr_I	166	82.53	19	7.78e-30
HS_924	Chr_I	134	85.821	12	2.8e-29
HS_925	Chr_I	180	81.667	18	2.8e-29
HS_926	Chr_I	179	81.006	21	1.3e-27
HS_927	Chr_I	229	77.293	45	4.68e-27
HS_928	Chr_I	167	81.437	19	1.68e-26
HS_929	Chr_I	167	81.437	19	1.68e-26
HS_930	Chr_I	180	80.556	22	1.68e-26
HS_931	Chr_I	182	80.22	24	1.68e-26
HS_932	Chr_I	183	79.781	26	2.18e-25
HS_933	Chr_I	182	79.67	25	7.84e-25
HS_934	Chr_I	189	79.365	25	7.84e-25
HS_935	Chr_I	189	79.365	25	7.84e-25
HS_936	Chr_I	183	79.235	27	1.01e-23
HS_937	Chr_I	167	80.24	23	1.01e-23
HS_938	Chr_I	162	80.864	19	1.01e-23
HS_939	Chr_I	162	80.864	19	1.01e-23
HS_940	Chr_I	128	83.594	15	3.65e-23
HS_941	Chr_I	167	80.24	22	3.65e-23
HS_942	Chr_I	162	80.247	22	1.31e-22
HS_943	Chr_I	164	80.488	18	1.31e-22
HS_944	Chr_I	164	80.488	18	1.31e-22
HS_945	Chr_I	164	80.488	18	1.31e-22
HS_946	Chr_I	164	80.488	18	1.31e-22
HS_947	Chr_I	156	80.769	20	1.31e-22
HS_948	Chr_I	164	80.488	18	1.31e-22
HS_949	Chr_I	164	80.488	18	1.31e-22
HS_950	Chr_I	167	80.24	19	1.31e-22
HS_951	Chr_I	167	80.24	19	1.31e-22
HS_952	Chr_I	164	80.488	18	1.31e-22
HS_953	Chr_I	164	80.488	18	1.31e-22
HS_954	Chr_I	167	80.24	20	1.31e-22
HS_955	Chr_I	180	78.889	27	4.72e-22
HS_956	Chr_I	128	82.812	16	1.7e-21
HS_957	Chr_I	164	79.878	21	1.7e-21
HS_958	Chr_I	123	83.74	11	6.1e-21
HS_959	Chr_I	123	83.74	11	6.1e-21
HS_960	Chr_I	157	80.255	19	6.1e-21
HS_961	Chr_I	112	84.821	12	6.1e-21
HS_962	Chr_I	112	84.821	12	6.1e-21
HS_963	Chr_I	178	78.652	27	6.1e-21
HS_964	Chr_I	163	79.755	21	6.1e-21
HS_965	Chr_I	164	79.878	20	6.1e-21
HS_966	Chr_I	164	79.878	20	6.1e-21
HS_967	Chr_I	164	79.878	20	6.1e-21
HS_968	Chr_I	86	89.535	6	2.19e-20
HS_969	Chr_I	162	79.63	22	2.19e-20
HS_970	Chr_I	162	79.63	22	2.19e-20
HS_971	Chr_I	167	79.042	24	7.89e-20
HS_972	Chr_I	161	79.503	20	2.84e-19
HS_973	Chr_I	123	82.927	12	2.84e-19
HS_974	Chr_I	123	82.927	12	2.84e-19
HS_975	Chr_I	67	94.03	4	2.84e-19
HS_976	Chr_I	123	82.927	12	2.84e-19
HS_977	Chr_I	123	82.927	12	2.84e-19
HS_978	Chr_I	121	83.471	8	2.84e-19
HS_979	Chr_I	121	83.471	8	2.84e-19
HS_980	Chr_I	121	83.471	8	2.84e-19
HS_981	Chr_I	167	79.042	21	2.84e-19
HS_982	Chr_I	167	79.042	21	2.84e-19
HS_983	Chr_I	167	79.042	21	2.84e-19
HS_984	Chr_I	122	82.787	12	1.02e-18
HS_985	Chr_I	122	82.787	12	1.02e-18
HS_986	Chr_I	122	82.787	12	1.02e-18
HS_987	Chr_I	122	82.787	12	1.02e-18
HS_988	Chr_I	122	82.787	12	1.02e-18
HS_989	Chr_I	122	82.787	12	1.02e-18
HS_990	Chr_I	85	88.235	7	3.67e-18
HS_991	Chr_I	85	88.235	6	3.67e-18
HS_992	Chr_I	107	84.112	11	3.67e-18
HS_993	Chr_I	107	84.112	11	3.67e-18
HS_994	Chr_I	151	79.47	21	3.67e-18
HS_995	Chr_I	153	79.739	17	3.67e-18
HS_996	Chr_I	153	79.739	17	3.67e-18
HS_997	Chr_I	147	79.592	21	1.32e-17
HS_998	Chr_I	108	84.259	8	1.32e-17
HS_999	Chr_I	61	95.082	3	1.32e-17
HS_1000	Chr_I	133	80.451	19	4.75e-17
HS_1001	Chr_I	133	80.451	19	4.75e-17
HS_1002	Chr_I	89	86.517	8	4.75e-17
HS_1003	Chr_I	89	86.517	8	4.75e-17
HS_1004	Chr_I	122	81.967	13	4.75e-17
HS_1005	Chr_I	132	81.061	14	4.75e-17
HS_1006	Chr_I	122	81.967	13	4.75e-17
HS_1007	Chr_I	89	86.517	7	1.71e-16
HS_1008	Chr_I	132	80.303	19	1.71e-16
HS_1009	Chr_I	110	82.727	12	6.15e-16
HS_1010	Chr_I	85	87.059	6	6.15e-16
HS_1011	Chr_I	61	93.443	4	6.15e-16
HS_1012	Chr_I	67	91.045	6	6.15e-16
HS_1013	Chr_I	84	86.905	8	6.15e-16
HS_1014	Chr_I	67	91.045	6	6.15e-16
HS_1015	Chr_I	90	85.556	8	2.21e-15
HS_1016	Chr_I	90	85.556	8	2.21e-15
HS_1017	Chr_I	104	83.654	8	2.21e-15
HS_1018	Chr_I	70	90	4	7.95e-15
HS_1019	Chr_I	70	90	4	7.95e-15
HS_1020	Chr_I	70	90	4	7.95e-15
HS_1021	Chr_I	70	90	4	7.95e-15
HS_1022	Chr_I	130	79.231	24	7.95e-15
HS_1023	Chr_I	74	87.838	7	2.86e-14
HS_1024	Chr_I	70	88.571	7	1.03e-13
HS_1025	Chr_I	70	88.571	7	1.03e-13
HS_1026	Chr_I	70	88.571	7	1.03e-13
HS_1027	Chr_I	70	88.571	7	1.03e-13
HS_1028	Chr_I	57	92.982	4	1.03e-13
HS_1029	Chr_I	57	92.982	4	1.03e-13
HS_1030	Chr_I	63	90.476	4	3.7e-13
HS_1031	Chr_I	68	88.235	7	1.33e-12
HS_1032	Chr_I	46	97.826	1	1.33e-12
HS_1033	Chr_I	46	97.826	1	1.33e-12
HS_1034	Chr_I	46	97.826	1	1.33e-12
HS_1035	Chr_I	61	90.164	5	4.78e-12
HS_1036	Chr_I	61	90.164	5	4.78e-12
HS_1037	Chr_I	105	80.952	12	1.72e-11
HS_1038	Chr_I	130	78.462	18	1.72e-11
HS_1039	Chr_I	130	78.462	18	1.72e-11
HS_1040	Chr_I	50	94	2	6.19e-11
HS_1041	Chr_I	53	92.453	3	6.19e-11
HS_1042	Chr_I	50	94	1	6.19e-11
HS_1043	Chr_I	46	95.652	1	2.23e-10
HS_1044	Chr_I	46	95.652	1	2.23e-10
HS_1045	Chr_I	46	95.652	1	2.23e-10
HS_1046	Chr_I	53	92.453	1	2.23e-10
HS_1047	Chr_I	70	85.714	9	2.23e-10
HS_1048	Chr_I	70	85.714	9	2.23e-10
HS_1049	Chr_I	70	85.714	9	2.23e-10
HS_1050	Chr_I	70	85.714	9	2.23e-10
HS_1051	Chr_I	49	93.878	2	2.23e-10
HS_1052	Chr_I	49	93.878	2	2.23e-10
HS_1053	Chr_I	49	93.878	2	2.23e-10
HS_1054	Chr_I	48	93.75	3	2.23e-10
HS_1055	Chr_I	105	80	13	8.01e-10
HS_1056	Chr_I	105	80	13	8.01e-10
HS_1057	Chr_I	63	87.302	6	8.01e-10
HS_1058	Chr_I	105	80	13	8.01e-10
HS_1059	Chr_I	105	80	13	8.01e-10
HS_1060	Chr_I	105	80	13	8.01e-10
HS_1061	Chr_I	55	90.909	2	8.01e-10
HS_1062	Chr_I	105	80	13	8.01e-10
HS_1063	Chr_I	48	93.75	1	8.01e-10
HS_1064	Chr_I	105	80	13	8.01e-10
HS_1065	Chr_I	105	80	13	8.01e-10
HS_1066	Chr_I	48	93.75	1	8.01e-10
HS_1067	Chr_I	51	92.157	2	8.01e-10
HS_1068	Chr_I	105	80	13	8.01e-10
HS_1069	Chr_I	105	80	13	8.01e-10
HS_1070	Chr_I	51	92.157	1	2.88e-09
HS_1071	Chr_I	50	92	2	2.88e-09
HS_1072	Chr_I	51	92.157	0	2.88e-09
HS_1073	Chr_I	53	90.566	2	1.04e-08
HS_1074	Chr_I	52	90.385	3	1.04e-08
HS_1075	Chr_I	50	92	0	1.04e-08
HS_1076	Chr_I	49	91.837	2	1.04e-08
HS_1077	Chr_I	43	95.349	0	1.04e-08
HS_1078	Chr_I	46	93.478	0	3.72e-08
HS_1079	Chr_I	59	88.136	2	3.72e-08
HS_1080	Chr_I	59	88.136	2	3.72e-08
HS_1081	Chr_I	52	90.385	1	3.72e-08
HS_1082	Chr_I	52	90.385	1	3.72e-08
HS_1083	Chr_I	45	93.333	0	1.34e-07
HS_1084	Chr_I	37	97.297	1	1.34e-07
HS_1085	Chr_I	46	91.304	4	1.34e-07
HS_1086	Chr_I	46	91.304	4	1.34e-07
HS_1087	Chr_I	40	95	0	4.82e-07
HS_1088	Chr_I	37	94.595	2	6.23e-06
HS_1089	Chr_IV	722	89.751	50	0
HS_1090	Chr_IV	611	90.507	44	0
HS_1091	Chr_IV	896	83.594	89	0
HS_1092	Chr_IV	598	90.635	42	0
HS_1093	Chr_IV	895	83.24	86	0
HS_1094	Chr_IV	560	91.607	30	0
HS_1095	Chr_IV	674	87.537	60	0
HS_1096	Chr_IV	563	90.941	41	0
HS_1097	Chr_IV	796	83.794	105	0
HS_1098	Chr_IV	547	91.225	37	0
HS_1099	Chr_IV	796	83.794	105	0
HS_1100	Chr_IV	560	90.893	32	0
HS_1101	Chr_IV	797	83.689	105	0
HS_1102	Chr_IV	623	88.122	55	0
HS_1103	Chr_IV	622	88.103	50	0
HS_1104	Chr_IV	552	90.217	43	0
HS_1105	Chr_IV	596	88.591	51	0
HS_1106	Chr_IV	595	88.571	52	0
HS_1107	Chr_IV	601	88.519	47	0
HS_1108	Chr_IV	601	88.519	47	0
HS_1109	Chr_IV	600	88.333	53	0
HS_1110	Chr_IV	600	88.5	46	0
HS_1111	Chr_IV	549	90.164	40	0
HS_1112	Chr_IV	549	90.164	40	0
HS_1113	Chr_IV	731	85.089	59	0
HS_1114	Chr_IV	499	92.184	31	0
HS_1115	Chr_IV	688	86.047	53	0
HS_1116	Chr_IV	600	88.333	47	0
HS_1117	Chr_IV	600	88.333	47	0
HS_1118	Chr_IV	600	88.333	47	0
HS_1119	Chr_IV	659	86.039	76	0
HS_1120	Chr_IV	600	88.167	48	0
HS_1121	Chr_IV	563	89.165	50	0
HS_1122	Chr_IV	754	83.952	84	0
HS_1123	Chr_IV	659	85.888	77	0
HS_1124	Chr_IV	600	88	49	0
HS_1125	Chr_IV	602	87.542	47	0
HS_1126	Chr_IV	602	87.542	47	0
HS_1127	Chr_IV	571	88.266	52	0
HS_1128	Chr_IV	748	83.957	64	0
HS_1129	Chr_IV	791	82.807	88	0
HS_1130	Chr_IV	708	84.322	79	0
HS_1131	Chr_IV	710	84.225	77	0
HS_1132	Chr_IV	747	83.668	68	0
HS_1133	Chr_IV	755	83.311	72	0
HS_1134	Chr_IV	748	83.422	64	0
HS_1135	Chr_IV	740	82.973	90	6.29e-180
HS_1136	Chr_IV	741	82.861	88	1.05e-177
HS_1137	Chr_IV	615	86.179	45	1.05e-177
HS_1138	Chr_IV	617	85.9	45	6.34e-175
HS_1139	Chr_IV	726	82.782	92	2.28e-174
HS_1140	Chr_IV	911	79.473	124	1.79e-165
HS_1141	Chr_IV	892	79.596	121	8.32e-164
HS_1142	Chr_IV	752	81.383	82	3.9e-157
HS_1143	Chr_IV	597	84.757	48	1.4e-156
HS_1144	Chr_IV	452	89.602	28	5.04e-156
HS_1145	Chr_IV	597	84.422	50	3.03e-153
HS_1146	Chr_IV	799	80.1	103	3.92e-152
HS_1147	Chr_IV	550	84.545	53	8.56e-144
HS_1148	Chr_IV	800	79	110	4.01e-137
HS_1149	Chr_IV	730	79.589	109	6.71e-135
HS_1150	Chr_IV	537	83.054	74	1.88e-130
HS_1151	Chr_IV	841	78.002	119	2.43e-129
HS_1152	Chr_IV	535	83.178	63	3.14e-128
HS_1153	Chr_IV	366	89.344	27	8.8e-124
HS_1154	Chr_IV	546	82.051	67	6.85e-120
HS_1155	Chr_IV	599	80.968	71	2.46e-119
HS_1156	Chr_IV	544	81.801	71	3.19e-118
HS_1157	Chr_IV	507	82.249	68	2.48e-114
HS_1158	Chr_IV	507	82.249	68	2.48e-114
HS_1159	Chr_IV	534	81.648	70	2.48e-114
HS_1160	Chr_IV	757	77.807	107	4.15e-112
HS_1161	Chr_IV	507	81.657	65	1.16e-107
HS_1162	Chr_IV	507	81.657	65	1.16e-107
HS_1163	Chr_IV	602	79.236	91	1.95e-105
HS_1164	Chr_IV	551	79.31	89	1.18e-97
HS_1165	Chr_IV	555	79.099	91	1.53e-96
HS_1166	Chr_IV	523	79.732	83	5.49e-96
HS_1167	Chr_IV	289	88.235	28	5.53e-91
HS_1168	Chr_IV	243	90.947	19	5.57e-86
HS_1169	Chr_IV	518	79.151	62	9.31e-84
HS_1170	Chr_IV	519	79.191	60	9.31e-84
HS_1171	Chr_IV	572	77.448	94	1.56e-81
HS_1172	Chr_IV	581	77.453	88	5.61e-81
HS_1173	Chr_IV	557	77.917	76	7.25e-80
HS_1174	Chr_IV	242	89.669	20	7.25e-80
HS_1175	Chr_IV	495	78.384	81	3.37e-78
HS_1176	Chr_IV	289	83.737	41	2.65e-69
HS_1177	Chr_IV	289	83.737	41	2.65e-69
HS_1178	Chr_IV	346	79.48	50	1.61e-56
HS_1179	Chr_IV	274	81.387	44	9.72e-54
HS_1180	Chr_IV	300	79	48	5.89e-46
HS_1181	Chr_IV	394	77.157	46	2.12e-45
HS_1182	Chr_IV	394	77.157	45	7.62e-45
HS_1183	Chr_IV	140	87.857	15	1.28e-37
HS_1184	Chr_IV	140	87.857	15	1.28e-37
HS_1185	Chr_IV	140	87.857	15	1.28e-37
HS_1186	Chr_IV	179	83.799	17	1.66e-36
HS_1187	Chr_IV	255	79.216	27	7.73e-35
HS_1188	Chr_IV	133	87.97	8	1e-33
HS_1189	Chr_IV	133	87.97	8	1e-33
HS_1190	Chr_IV	133	87.97	8	1e-33
HS_1191	Chr_IV	112	91.071	9	1e-33
HS_1192	Chr_IV	133	87.97	8	1e-33
HS_1193	Chr_IV	177	83.051	18	1e-33
HS_1194	Chr_IV	133	87.97	8	1e-33
HS_1195	Chr_IV	133	87.97	8	1e-33
HS_1196	Chr_IV	133	87.97	8	1e-33
HS_1197	Chr_IV	133	87.97	8	1e-33
HS_1198	Chr_IV	133	87.97	9	1e-33
HS_1199	Chr_IV	133	87.97	9	1e-33
HS_1200	Chr_IV	133	87.97	8	1e-33
HS_1201	Chr_IV	133	87.97	8	1e-33
HS_1202	Chr_IV	142	86.62	10	3.6e-33
HS_1203	Chr_IV	180	82.778	17	3.6e-33
HS_1204	Chr_IV	189	81.481	26	1.29e-32
HS_1205	Chr_IV	189	81.481	26	1.29e-32
HS_1206	Chr_IV	189	81.481	26	1.29e-32
HS_1207	Chr_IV	133	87.218	10	4.65e-32
HS_1208	Chr_IV	133	87.218	10	4.65e-32
HS_1209	Chr_IV	177	82.486	19	4.65e-32
HS_1210	Chr_IV	177	82.486	19	4.65e-32
HS_1211	Chr_IV	133	87.218	9	4.65e-32
HS_1212	Chr_IV	177	82.486	19	4.65e-32
HS_1213	Chr_IV	177	82.486	19	4.65e-32
HS_1214	Chr_IV	133	87.218	9	4.65e-32
HS_1215	Chr_IV	133	87.218	9	4.65e-32
HS_1216	Chr_IV	133	87.218	9	4.65e-32
HS_1217	Chr_IV	133	87.218	9	4.65e-32
HS_1218	Chr_IV	133	87.218	9	4.65e-32
HS_1219	Chr_IV	112	90.179	9	4.65e-32
HS_1220	Chr_IV	133	87.218	9	4.65e-32
HS_1221	Chr_IV	177	82.486	19	4.65e-32
HS_1222	Chr_IV	133	87.218	9	4.65e-32
HS_1223	Chr_IV	133	87.218	9	4.65e-32
HS_1224	Chr_IV	177	82.486	19	4.65e-32
HS_1225	Chr_IV	177	82.486	19	4.65e-32
HS_1226	Chr_IV	133	87.218	9	4.65e-32
HS_1227	Chr_IV	133	87.218	9	4.65e-32
HS_1228	Chr_IV	133	87.218	9	4.65e-32
HS_1229	Chr_IV	133	87.218	9	4.65e-32
HS_1230	Chr_IV	133	87.218	9	4.65e-32
HS_1231	Chr_IV	133	87.218	10	4.65e-32
HS_1232	Chr_IV	133	87.218	10	4.65e-32
HS_1233	Chr_IV	129	86.822	15	1.67e-31
HS_1234	Chr_IV	179	82.123	19	6.02e-31
HS_1235	Chr_IV	128	86.719	11	7.78e-30
HS_1236	Chr_IV	179	81.006	23	3.62e-28
HS_1237	Chr_IV	179	81.006	23	3.62e-28
HS_1238	Chr_IV	152	82.895	16	4.68e-27
HS_1239	Chr_IV	125	85.6	9	2.18e-25
HS_1240	Chr_IV	162	80.864	19	1.01e-23
HS_1241	Chr_IV	168	80.357	20	3.65e-23
HS_1242	Chr_IV	156	80.769	20	1.31e-22
HS_1243	Chr_IV	156	80.769	20	1.31e-22
HS_1244	Chr_IV	162	80.247	20	4.72e-22
HS_1245	Chr_IV	167	79.641	24	4.72e-22
HS_1246	Chr_IV	130	83.077	15	4.72e-22
HS_1247	Chr_IV	168	79.762	21	1.7e-21
HS_1248	Chr_IV	151	80.795	19	1.7e-21
HS_1249	Chr_IV	151	80.795	19	1.7e-21
HS_1250	Chr_IV	151	80.795	19	1.7e-21
HS_1251	Chr_IV	162	80.247	19	1.7e-21
HS_1252	Chr_IV	151	80.795	19	1.7e-21
HS_1253	Chr_IV	151	80.795	19	1.7e-21
HS_1254	Chr_IV	153	80.392	20	6.1e-21
HS_1255	Chr_IV	153	80.392	20	6.1e-21
HS_1256	Chr_IV	167	79.042	24	7.89e-20
HS_1257	Chr_IV	75	90.667	4	1.32e-17
HS_1258	Chr_IV	96	85.417	8	4.75e-17
HS_1259	Chr_IV	95	85.263	8	1.71e-16
HS_1260	Chr_IV	80	87.5	9	6.15e-16
HS_1261	Chr_IV	80	87.5	9	6.15e-16
HS_1262	Chr_IV	70	90	6	2.21e-15
HS_1263	Chr_IV	70	90	6	2.21e-15
HS_1264	Chr_IV	102	83.333	11	2.21e-15
HS_1265	Chr_IV	96	84.375	7	7.95e-15
HS_1266	Chr_IV	64	90.625	6	2.86e-14
HS_1267	Chr_IV	151	78.146	22	2.86e-14
HS_1268	Chr_IV	100	82	12	1.33e-12
HS_1269	Chr_IV	52	94.231	2	4.78e-12
HS_1270	Chr_IV	52	94.231	2	4.78e-12
HS_1271	Chr_IV	52	94.231	2	4.78e-12
HS_1272	Chr_IV	52	94.231	2	4.78e-12
HS_1273	Chr_IV	52	94.231	2	4.78e-12
HS_1274	Chr_IV	52	94.231	2	4.78e-12
HS_1275	Chr_IV	52	94.231	2	4.78e-12
HS_1276	Chr_IV	79	84.81	9	1.72e-11
HS_1277	Chr_IV	47	95.745	1	6.19e-11
HS_1278	Chr_IV	46	95.652	1	2.23e-10
HS_1279	Chr_IV	46	95.652	1	2.23e-10
HS_1280	Chr_IV	46	95.652	1	2.23e-10
HS_1281	Chr_IV	105	80	13	8.01e-10
HS_1282	Chr_IV	105	80	13	8.01e-10
HS_1283	Chr_IV	105	80	13	8.01e-10
HS_1284	Chr_IV	105	80	13	8.01e-10
HS_1285	Chr_IV	105	80	13	8.01e-10
HS_1286	Chr_IV	47	93.617	1	2.88e-09
HS_1287	Chr_IV	48	91.667	2	3.72e-08
HS_1288	Chr_IV	51	90.196	1	1.34e-07
HS_1289	Chr_IV	36	97.222	1	4.82e-07
HS_1290	Chr_IV	52	88.462	2	1.73e-06
HS_1291	Chr_XII	717	89.54	52	0
HS_1292	Chr_XII	810	83.951	92	0
HS_1293	Chr_XII	564	90.426	42	0
HS_1294	Chr_XII	704	86.222	63	0
HS_1295	Chr_XII	600	88.833	48	0
HS_1296	Chr_XII	635	87.874	48	0
HS_1297	Chr_XII	635	87.874	48	0
HS_1298	Chr_XII	635	87.874	48	0
HS_1299	Chr_XII	602	88.538	49	0
HS_1300	Chr_XII	642	87.383	51	0
HS_1301	Chr_XII	546	90.476	41	0
HS_1302	Chr_XII	602	88.372	51	0
HS_1303	Chr_XII	640	87.188	52	0
HS_1304	Chr_XII	640	87.188	52	0
HS_1305	Chr_XII	563	89.343	49	0
HS_1306	Chr_XII	640	86.875	54	0
HS_1307	Chr_XII	542	89.668	41	0
HS_1308	Chr_XII	542	89.668	41	0
HS_1309	Chr_XII	642	85.981	54	0
HS_1310	Chr_XII	501	90.22	40	0
HS_1311	Chr_XII	524	88.359	46	8.2e-174
HS_1312	Chr_XII	537	87.151	45	1.79e-165
HS_1313	Chr_XII	563	85.968	43	6.47e-160
HS_1314	Chr_XII	642	83.333	64	6.52e-155
HS_1315	Chr_XII	746	80.429	111	6.57e-150
HS_1316	Chr_XII	695	79.568	101	1.46e-126
HS_1317	Chr_XII	441	85.034	41	1.48e-116
HS_1318	Chr_XII	506	82.016	71	1.15e-112
HS_1319	Chr_XII	441	84.127	45	6.95e-110
HS_1320	Chr_XII	755	77.616	108	2.5e-109
HS_1321	Chr_XII	499	81.964	66	2.5e-109
HS_1322	Chr_XII	499	81.964	66	2.5e-109
HS_1323	Chr_XII	524	81.298	71	8.99e-109
HS_1324	Chr_XII	524	81.298	71	8.99e-109
HS_1325	Chr_XII	520	81.154	60	9.05e-104
HS_1326	Chr_XII	292	89.726	24	2.54e-99
HS_1327	Chr_XII	289	89.619	29	9.12e-99
HS_1328	Chr_XII	289	89.619	29	9.12e-99
HS_1329	Chr_XII	289	89.619	29	9.12e-99
HS_1330	Chr_XII	597	78.392	96	5.49e-96
HS_1331	Chr_XII	286	89.161	30	1.97e-95
HS_1332	Chr_XII	289	88.927	31	1.97e-95
HS_1333	Chr_XII	285	89.123	30	7.1e-95
HS_1334	Chr_XII	289	88.235	32	4.27e-92
HS_1335	Chr_XII	289	88.235	27	1.99e-90
HS_1336	Chr_XII	285	88.07	33	7.15e-90
HS_1337	Chr_XII	289	87.543	34	9.25e-89
HS_1338	Chr_XII	405	80.494	60	1.57e-76
HS_1339	Chr_XII	177	83.051	18	1e-33
HS_1340	Chr_XII	177	83.051	18	1e-33
HS_1341	Chr_XII	133	87.218	10	4.65e-32
HS_1342	Chr_XII	133	87.218	10	4.65e-32
HS_1343	Chr_XII	177	81.921	20	2.16e-30
HS_1344	Chr_XII	133	86.466	11	2.16e-30
HS_1345	Chr_XII	177	81.921	20	2.16e-30
HS_1346	Chr_XII	133	86.466	10	2.16e-30
HS_1347	Chr_XII	158	82.278	24	1.01e-28
HS_1348	Chr_XII	133	85.714	11	1.01e-28
HS_1349	Chr_XII	181	79.558	25	2.82e-24
HS_1350	Chr_XII	181	79.558	25	2.82e-24
HS_1351	Chr_XII	153	81.046	19	1.31e-22
HS_1352	Chr_XII	156	80.769	20	1.31e-22
HS_1353	Chr_XII	164	79.268	24	2.19e-20
HS_1354	Chr_XII	164	79.268	24	2.19e-20
HS_1355	Chr_XII	85	89.412	5	7.89e-20
HS_1356	Chr_XII	85	89.412	5	7.89e-20
HS_1357	Chr_XII	116	83.621	12	2.84e-19
HS_1358	Chr_XII	123	82.927	11	2.84e-19
HS_1359	Chr_XII	123	82.927	11	2.84e-19
HS_1360	Chr_XII	107	83.178	12	1.71e-16
HS_1361	Chr_XII	104	83.654	10	6.15e-16
HS_1362	Chr_XII	107	82.243	13	7.95e-15
HS_1363	Chr_XII	107	82.243	13	7.95e-15
HS_1364	Chr_XII	52	94.231	2	4.78e-12
HS_1365	Chr_XII	52	94.231	2	4.78e-12
HS_1366	Chr_XII	69	86.957	7	1.72e-11
HS_1367	Chr_XII	69	86.957	7	1.72e-11
HS_1368	Chr_XII	69	86.957	7	1.72e-11
HS_1369	Chr_XII	50	94	2	6.19e-11
HS_1370	Chr_XII	62	88.71	6	6.19e-11
HS_1371	Chr_XII	62	88.71	6	6.19e-11
HS_1372	Chr_XII	39	100	0	2.23e-10
HS_1373	Chr_XII	49	93.878	2	2.23e-10
HS_1374	Chr_XII	48	93.75	2	8.01e-10
HS_1375	Chr_XII	69	85.507	8	8.01e-10
HS_1376	Chr_XII	69	85.507	8	8.01e-10
HS_1377	Chr_XII	69	85.507	8	8.01e-10
HS_1378	Chr_XII	49	91.837	2	1.04e-08
HS_1379	Chr_XII	51	90.196	1	1.34e-07
HS_1380	Chr_XII	51	90.196	1	1.34e-07
HS_1381	Chr_X	721	89.182	49	0
HS_1382	Chr_X	666	90.541	40	0
HS_1383	Chr_X	638	91.223	43	0
HS_1384	Chr_X	656	88.872	46	0
HS_1385	Chr_X	613	88.907	40	0
HS_1386	Chr_X	613	88.907	40	0
HS_1387	Chr_X	613	88.907	40	0
HS_1388	Chr_X	593	89.545	33	0
HS_1389	Chr_X	593	89.376	34	0
HS_1390	Chr_X	685	83.212	80	1.07e-167
HS_1391	Chr_X	732	82.104	81	2.99e-163
HS_1392	Chr_X	737	81.682	81	3.01e-158
HS_1393	Chr_X	729	81.481	90	5.04e-156
HS_1394	Chr_X	711	81.435	89	1.41e-151
HS_1395	Chr_X	711	81.435	89	1.41e-151
HS_1396	Chr_X	735	80.952	87	8.5e-149
HS_1397	Chr_X	795	80	98	3.06e-148
HS_1398	Chr_X	724	80.939	92	3.06e-148
HS_1399	Chr_X	807	78.934	114	3.1e-138
HS_1400	Chr_X	739	80.108	89	3.1e-138
HS_1401	Chr_X	803	78.829	117	1.44e-136
HS_1402	Chr_X	749	78.905	122	1.45e-131
HS_1403	Chr_X	738	79.268	107	5.22e-131
HS_1404	Chr_X	521	83.109	64	6.8e-125
HS_1405	Chr_X	740	78.649	108	1.14e-122
HS_1406	Chr_X	748	77.807	115	3.21e-113
HS_1407	Chr_X	711	78.2	103	5.37e-111
HS_1408	Chr_X	587	79.898	73	1.95e-105
HS_1409	Chr_X	302	90.066	23	2.52e-104
HS_1410	Chr_X	609	79.146	80	4.21e-102
HS_1411	Chr_X	261	83.525	32	9.65e-59
HS_1412	Chr_X	136	88.971	11	3.57e-38
HS_1413	Chr_X	136	88.971	11	3.57e-38
HS_1414	Chr_X	136	88.971	11	3.57e-38
HS_1415	Chr_X	179	83.799	17	1.66e-36
HS_1416	Chr_X	177	83.051	18	1e-33
HS_1417	Chr_X	133	87.97	8	1e-33
HS_1418	Chr_X	177	83.051	18	1e-33
HS_1419	Chr_X	177	83.051	18	1e-33
HS_1420	Chr_X	166	83.735	17	3.6e-33
HS_1421	Chr_X	166	83.735	17	3.6e-33
HS_1422	Chr_X	110	90.909	9	1.29e-32
HS_1423	Chr_X	110	90.909	9	1.29e-32
HS_1424	Chr_X	133	87.218	9	4.65e-32
HS_1425	Chr_X	133	87.218	9	4.65e-32
HS_1426	Chr_X	133	87.218	9	4.65e-32
HS_1427	Chr_X	182	80.769	25	1.01e-28
HS_1428	Chr_X	182	80.769	25	1.01e-28
HS_1429	Chr_X	178	80.899	23	1.3e-27
HS_1430	Chr_X	178	80.337	23	6.06e-26
HS_1431	Chr_X	133	83.459	15	1.01e-23
HS_1432	Chr_X	122	84.426	12	1.31e-22
HS_1433	Chr_X	162	80.247	19	1.7e-21
HS_1434	Chr_X	123	83.74	11	6.1e-21
HS_1435	Chr_X	162	79.63	20	7.89e-20
HS_1436	Chr_X	167	79.042	23	7.89e-20
HS_1437	Chr_X	46	95.652	0	2.23e-10
HS_1438	Chr_X	46	95.652	1	2.23e-10
HS_1439	Chr_X	105	80	13	8.01e-10
HS_1440	Chr_X	105	80	13	8.01e-10
HS_1441	Chr_X	46	93.478	2	1.04e-08
HS_1442	Chr_XIV	682	90.029	49	0
HS_1443	Chr_XIV	682	90.029	48	0
HS_1444	Chr_XIV	749	88.385	48	0
HS_1445	Chr_XIV	605	91.405	39	0
HS_1446	Chr_XIV	604	90.894	42	0
HS_1447	Chr_XIV	770	85.974	70	0
HS_1448	Chr_XIV	604	90.563	44	0
HS_1449	Chr_XIV	606	89.109	49	0
HS_1450	Chr_XIV	634	88.013	56	0
HS_1451	Chr_XIV	770	84.286	82	0
HS_1452	Chr_XIV	600	88.333	52	0
HS_1453	Chr_XIV	769	83.875	87	0
HS_1454	Chr_XIV	638	87.147	52	0
HS_1455	Chr_XIV	749	84.246	81	0
HS_1456	Chr_XIV	600	88	52	0
HS_1457	Chr_XIV	751	84.154	80	0
HS_1458	Chr_XIV	751	84.021	81	0
HS_1459	Chr_XIV	806	82.878	90	0
HS_1460	Chr_XIV	487	91.992	32	0
HS_1461	Chr_XIV	806	82.754	91	0
HS_1462	Chr_XIV	635	86.614	55	0
HS_1463	Chr_XIV	635	86.614	55	0
HS_1464	Chr_XIV	807	82.652	91	0
HS_1465	Chr_XIV	634	86.278	57	0
HS_1466	Chr_XIV	684	84.649	71	0
HS_1467	Chr_XIV	865	81.272	105	0
HS_1468	Chr_XIV	756	83.201	62	8.14e-179
HS_1469	Chr_XIV	684	84.064	72	1.36e-176
HS_1470	Chr_XIV	684	84.064	72	1.36e-176
HS_1471	Chr_XIV	745	82.685	77	2.95e-173
HS_1472	Chr_XIV	743	82.638	81	2.95e-173
HS_1473	Chr_XIV	553	87.161	48	4.94e-171
HS_1474	Chr_XIV	551	86.933	51	8.26e-169
HS_1475	Chr_XIV	767	81.356	111	1.07e-167
HS_1476	Chr_XIV	774	81.137	113	4.97e-166
HS_1477	Chr_XIV	775	81.032	113	6.43e-165
HS_1478	Chr_XIV	456	90.132	37	6.43e-165
HS_1479	Chr_XIV	605	84.793	65	8.32e-164
HS_1480	Chr_XIV	873	79.954	106	1.08e-162
HS_1481	Chr_XIV	780	80.769	111	5.01e-161
HS_1482	Chr_XIV	732	81.557	96	2.33e-159
HS_1483	Chr_XIV	507	86.982	56	1.08e-157
HS_1484	Chr_XIV	507	86.982	55	3.9e-157
HS_1485	Chr_XIV	507	86.785	57	5.04e-156
HS_1486	Chr_XIV	507	86.785	56	1.81e-155
HS_1487	Chr_XIV	588	84.354	67	6.52e-155
HS_1488	Chr_XIV	507	86.588	58	2.35e-154
HS_1489	Chr_XIV	488	87.295	52	8.44e-154
HS_1490	Chr_XIV	497	86.519	53	2.36e-149
HS_1491	Chr_XIV	401	91.022	28	2.36e-149
HS_1492	Chr_XIV	725	80.828	100	8.5e-149
HS_1493	Chr_XIV	401	90.274	30	8.56e-144
HS_1494	Chr_XIV	502	85.657	58	8.56e-144
HS_1495	Chr_XIV	502	85.657	57	3.08e-143
HS_1496	Chr_XIV	768	79.557	117	1.11e-142
HS_1497	Chr_XIV	767	79.531	118	3.98e-142
HS_1498	Chr_XIV	767	79.531	118	3.98e-142
HS_1499	Chr_XIV	454	87.004	48	2.4e-139
HS_1500	Chr_XIV	771	79.248	117	3.1e-138
HS_1501	Chr_XIV	742	79.65	111	3.1e-138
HS_1502	Chr_XIV	778	79.434	92	1.87e-135
HS_1503	Chr_XIV	567	82.892	55	1.88e-130
HS_1504	Chr_XIV	567	82.892	55	1.88e-130
HS_1505	Chr_XIV	510	82.157	67	8.93e-114
HS_1506	Chr_XIV	518	81.66	71	1.49e-111
HS_1507	Chr_XIV	459	83.224	51	3.23e-108
HS_1508	Chr_XIV	511	81.409	69	4.18e-107
HS_1509	Chr_XIV	518	81.081	73	5.41e-106
HS_1510	Chr_XIV	496	81.048	79	3.26e-103
HS_1511	Chr_XIV	745	76.107	114	3.33e-88
HS_1512	Chr_XIV	531	78.154	72	3.37e-78
HS_1513	Chr_XIV	284	85.211	35	2.63e-74
HS_1514	Chr_XIV	284	85.211	35	2.63e-74
HS_1515	Chr_XIV	263	85.932	30	5.69e-71
HS_1516	Chr_XIV	427	79.391	49	3.42e-68
HS_1517	Chr_XIV	427	79.391	49	3.42e-68
HS_1518	Chr_XIV	180	83.333	17	7.73e-35
HS_1519	Chr_XIV	177	83.051	18	1e-33
HS_1520	Chr_XIV	177	83.051	18	1e-33
HS_1521	Chr_XIV	133	87.97	8	1e-33
HS_1522	Chr_XIV	133	87.97	8	1e-33
HS_1523	Chr_XIV	133	87.97	8	1e-33
HS_1524	Chr_XIV	133	87.97	8	1e-33
HS_1525	Chr_XIV	133	87.97	8	1e-33
HS_1526	Chr_XIV	133	87.218	9	4.65e-32
HS_1527	Chr_XIV	133	87.218	9	4.65e-32
HS_1528	Chr_XIV	133	87.218	9	4.65e-32
HS_1529	Chr_XIV	133	87.218	9	4.65e-32
HS_1530	Chr_XIV	133	87.218	9	4.65e-32
HS_1531	Chr_XIV	133	87.218	9	4.65e-32
HS_1532	Chr_XIV	133	87.218	9	4.65e-32
HS_1533	Chr_XIV	133	87.218	9	4.65e-32
HS_1534	Chr_XIV	133	87.218	9	4.65e-32
HS_1535	Chr_XIV	142	85.915	12	4.65e-32
HS_1536	Chr_XIV	142	85.915	11	1.67e-31
HS_1537	Chr_XIV	133	86.466	10	2.16e-30
HS_1538	Chr_XIV	142	85.211	13	2.16e-30
HS_1539	Chr_XIV	180	81.667	20	7.78e-30
HS_1540	Chr_XIV	115	87.826	14	2.8e-29
HS_1541	Chr_XIV	163	82.209	21	1.01e-28
HS_1542	Chr_XIV	163	82.209	21	1.01e-28
HS_1543	Chr_XIV	178	80.899	26	1.01e-28
HS_1544	Chr_XIV	133	85.714	11	1.01e-28
HS_1545	Chr_XIV	179	81.006	23	3.62e-28
HS_1546	Chr_XIV	198	78.788	23	3.65e-23
HS_1547	Chr_XIV	164	80.488	18	1.31e-22
HS_1548	Chr_XIV	164	80.488	18	1.31e-22
HS_1549	Chr_XIV	112	83.929	10	1.02e-18
HS_1550	Chr_XIV	90	86.667	10	3.67e-18
HS_1551	Chr_XIV	67	92.537	5	1.32e-17
HS_1552	Chr_XIV	70	90	4	7.95e-15
HS_1553	Chr_XIV	70	90	4	7.95e-15
HS_1554	Chr_XIV	145	77.931	22	3.7e-13
HS_1555	Chr_XIV	121	79.339	20	1.33e-12
HS_1556	Chr_XIV	46	95.652	1	2.23e-10
HS_1557	Chr_XIV	49	93.878	1	2.23e-10
HS_1558	Chr_XIV	105	80	13	8.01e-10
HS_1559	Chr_XIV	47	93.617	1	2.88e-09
HS_1560	Chr_XIV	47	93.617	1	2.88e-09
HS_1561	Chr_XIV	63	87.302	4	2.88e-09
HS_1562	Chr_XIV	46	93.478	1	1.04e-08
HS_1563	Chr_XIV	47	91.489	2	1.34e-07
HS_1564	Chr_XIV	65	84.615	6	4.82e-07
HS_1565	Chr_XI	636	91.509	41	0
HS_1566	Chr_XI	752	87.101	60	0
HS_1567	Chr_XI	739	86.468	67	0
HS_1568	Chr_XI	600	89.5	45	0
HS_1569	Chr_XI	613	89.07	43	0
HS_1570	Chr_XI	804	84.204	79	0
HS_1571	Chr_XI	665	87.068	64	0
HS_1572	Chr_XI	560	90.536	41	0
HS_1573	Chr_XI	600	89	46	0
HS_1574	Chr_XI	662	86.707	68	0
HS_1575	Chr_XI	595	88.908	41	0
HS_1576	Chr_XI	594	88.721	45	0
HS_1577	Chr_XI	599	88.481	50	0
HS_1578	Chr_XI	600	88.333	51	0
HS_1579	Chr_XI	602	88.206	48	0
HS_1580	Chr_XI	602	88.206	48	0
HS_1581	Chr_XI	593	88.196	53	0
HS_1582	Chr_XI	539	90.167	35	0
HS_1583	Chr_XI	543	90.055	35	0
HS_1584	Chr_XI	539	90.167	33	0
HS_1585	Chr_XI	571	88.616	50	0
HS_1586	Chr_XI	747	83.802	88	0
HS_1587	Chr_XI	636	86.635	52	0
HS_1588	Chr_XI	636	86.635	52	0
HS_1589	Chr_XI	537	89.572	42	0
HS_1590	Chr_XI	548	89.051	47	0
HS_1591	Chr_XI	688	85.174	59	0
HS_1592	Chr_XI	630	86.349	59	0
HS_1593	Chr_XI	521	90.019	38	0
HS_1594	Chr_XI	590	86.949	61	0
HS_1595	Chr_XI	549	88.707	37	0
HS_1596	Chr_XI	596	86.745	49	6.29e-180
HS_1597	Chr_XI	723	82.988	92	1.36e-176
HS_1598	Chr_XI	723	82.849	92	6.34e-175
HS_1599	Chr_XI	605	85.455	47	1.38e-166
HS_1600	Chr_XI	680	83.088	72	1.08e-162
HS_1601	Chr_XI	827	80.532	97	3.87e-162
HS_1602	Chr_XI	681	82.966	72	1.39e-161
HS_1603	Chr_XI	681	82.819	74	6.47e-160
HS_1604	Chr_XI	742	81.132	102	3.9e-157
HS_1605	Chr_XI	604	84.272	52	8.44e-154
HS_1606	Chr_XI	797	80.176	105	3.03e-153
HS_1607	Chr_XI	742	80.593	106	1.83e-150
HS_1608	Chr_XI	563	84.725	53	8.5e-149
HS_1609	Chr_XI	483	86.957	45	3.95e-147
HS_1610	Chr_XI	483	86.957	45	3.95e-147
HS_1611	Chr_XI	483	86.957	45	3.95e-147
HS_1612	Chr_XI	525	84.762	61	1.43e-141
HS_1613	Chr_XI	710	80.141	107	8.62e-139
HS_1614	Chr_XI	710	80.141	107	8.62e-139
HS_1615	Chr_XI	603	82.587	69	8.62e-139
HS_1616	Chr_XI	734	79.428	118	1.87e-135
HS_1617	Chr_XI	735	78.776	111	2.45e-124
HS_1618	Chr_XI	697	79.484	94	8.8e-124
HS_1619	Chr_XI	698	79.513	92	8.8e-124
HS_1620	Chr_XI	703	79.659	80	3.17e-123
HS_1621	Chr_XI	600	80.667	85	6.85e-120
HS_1622	Chr_XI	519	82.274	79	6.85e-120
HS_1623	Chr_XI	622	80.225	80	4.12e-117
HS_1624	Chr_XI	574	80.314	89	1.15e-112
HS_1625	Chr_XI	489	82.413	68	4.15e-112
HS_1626	Chr_XI	740	77.703	114	1.93e-110
HS_1627	Chr_XI	511	81.8	68	1.93e-110
HS_1628	Chr_XI	509	81.729	65	8.99e-109
HS_1629	Chr_XI	509	81.729	65	8.99e-109
HS_1630	Chr_XI	509	81.729	65	8.99e-109
HS_1631	Chr_XI	512	81.641	66	8.99e-109
HS_1632	Chr_XI	691	77.858	89	7.05e-100
HS_1633	Chr_XI	574	78.92	97	2.54e-99
HS_1634	Chr_XI	689	77.649	96	9.12e-99
HS_1635	Chr_XI	484	80.785	66	7.1e-95
HS_1636	Chr_XI	514	79.961	75	7.1e-95
HS_1637	Chr_XI	751	76.165	132	2.55e-94
HS_1638	Chr_XI	752	75.798	138	5.53e-91
HS_1639	Chr_XI	669	76.532	121	9.25e-89
HS_1640	Chr_XI	271	87.454	32	4.33e-82
HS_1641	Chr_XI	304	81.25	22	1.26e-52
HS_1642	Chr_XI	304	81.25	22	1.26e-52
HS_1643	Chr_XI	203	84.729	28	9.79e-49
HS_1644	Chr_XI	149	89.262	8	1.27e-42
HS_1645	Chr_XI	179	83.799	17	1.66e-36
HS_1646	Chr_XI	179	83.799	16	5.97e-36
HS_1647	Chr_XI	133	88.722	8	2.15e-35
HS_1648	Chr_XI	133	88.722	8	2.15e-35
HS_1649	Chr_XI	133	88.722	8	2.15e-35
HS_1650	Chr_XI	133	88.722	8	2.15e-35
HS_1651	Chr_XI	167	84.431	14	7.73e-35
HS_1652	Chr_XI	179	83.24	17	2.78e-34
HS_1653	Chr_XI	178	83.146	19	2.78e-34
HS_1654	Chr_XI	133	87.97	8	1e-33
HS_1655	Chr_XI	133	87.97	8	1e-33
HS_1656	Chr_XI	133	87.97	8	1e-33
HS_1657	Chr_XI	177	83.051	18	1e-33
HS_1658	Chr_XI	177	83.051	18	1e-33
HS_1659	Chr_XI	177	83.051	18	1e-33
HS_1660	Chr_XI	133	87.97	8	1e-33
HS_1661	Chr_XI	133	87.97	8	1e-33
HS_1662	Chr_XI	133	87.97	8	1e-33
HS_1663	Chr_XI	133	87.97	8	1e-33
HS_1664	Chr_XI	133	87.97	8	1e-33
HS_1665	Chr_XI	177	83.051	18	1e-33
HS_1666	Chr_XI	133	87.97	8	1e-33
HS_1667	Chr_XI	181	82.873	16	3.6e-33
HS_1668	Chr_XI	133	87.97	7	3.6e-33
HS_1669	Chr_XI	133	87.97	7	3.6e-33
HS_1670	Chr_XI	179	82.682	18	1.29e-32
HS_1671	Chr_XI	135	86.667	15	1.29e-32
HS_1672	Chr_XI	133	87.218	9	4.65e-32
HS_1673	Chr_XI	177	82.486	19	4.65e-32
HS_1674	Chr_XI	133	87.218	10	4.65e-32
HS_1675	Chr_XI	133	87.218	9	4.65e-32
HS_1676	Chr_XI	133	87.218	9	4.65e-32
HS_1677	Chr_XI	133	87.218	9	4.65e-32
HS_1678	Chr_XI	133	87.218	9	4.65e-32
HS_1679	Chr_XI	133	87.218	10	4.65e-32
HS_1680	Chr_XI	133	87.218	9	4.65e-32
HS_1681	Chr_XI	133	87.218	9	4.65e-32
HS_1682	Chr_XI	177	82.486	19	4.65e-32
HS_1683	Chr_XI	177	82.486	19	4.65e-32
HS_1684	Chr_XI	179	82.123	20	1.67e-31
HS_1685	Chr_XI	179	82.123	18	6.02e-31
HS_1686	Chr_XI	179	82.123	18	6.02e-31
HS_1687	Chr_XI	133	86.466	11	2.16e-30
HS_1688	Chr_XI	177	81.921	20	2.16e-30
HS_1689	Chr_XI	133	86.466	11	2.16e-30
HS_1690	Chr_XI	128	86.719	10	2.8e-29
HS_1691	Chr_XI	133	85.714	11	1.01e-28
HS_1692	Chr_XI	179	81.006	22	3.62e-28
HS_1693	Chr_XI	152	82.237	24	4.68e-27
HS_1694	Chr_XI	95	90.526	7	6.06e-26
HS_1695	Chr_XI	178	79.775	22	1.01e-23
HS_1696	Chr_XI	178	79.775	22	1.01e-23
HS_1697	Chr_XI	157	80.892	20	3.65e-23
HS_1698	Chr_XI	167	79.641	22	1.7e-21
HS_1699	Chr_XI	156	80.128	23	1.7e-21
HS_1700	Chr_XI	157	80.255	22	1.7e-21
HS_1701	Chr_XI	165	80	20	1.7e-21
HS_1702	Chr_XI	190	77.895	31	6.1e-21
HS_1703	Chr_XI	121	83.471	13	2.19e-20
HS_1704	Chr_XI	152	80.263	19	7.89e-20
HS_1705	Chr_XI	165	79.394	19	2.84e-19
HS_1706	Chr_XI	83	89.157	8	2.84e-19
HS_1707	Chr_XI	123	82.927	12	2.84e-19
HS_1708	Chr_XI	123	82.927	12	2.84e-19
HS_1709	Chr_XI	64	93.75	4	1.32e-17
HS_1710	Chr_XI	126	81.746	14	1.32e-17
HS_1711	Chr_XI	182	77.473	28	1.32e-17
HS_1712	Chr_XI	182	77.473	28	1.32e-17
HS_1713	Chr_XI	112	83.036	12	4.75e-17
HS_1714	Chr_XI	104	83.654	8	2.21e-15
HS_1715	Chr_XI	104	83.654	8	2.21e-15
HS_1716	Chr_XI	70	90	6	2.21e-15
HS_1717	Chr_XI	129	79.845	19	7.95e-15
HS_1718	Chr_XI	47	97.872	1	3.7e-13
HS_1719	Chr_XI	152	77.632	22	3.7e-13
HS_1720	Chr_XI	68	88.235	7	1.33e-12
HS_1721	Chr_XI	70	87.143	9	1.33e-12
HS_1722	Chr_XI	52	94.231	2	4.78e-12
HS_1723	Chr_XI	52	94.231	2	4.78e-12
HS_1724	Chr_XI	60	90	5	1.72e-11
HS_1725	Chr_XI	60	90	5	1.72e-11
HS_1726	Chr_XI	46	95.652	1	2.23e-10
HS_1727	Chr_XI	49	93.878	2	2.23e-10
HS_1728	Chr_XI	55	90.909	3	2.23e-10
HS_1729	Chr_XI	45	95.556	0	8.01e-10
HS_1730	Chr_XI	48	93.75	1	8.01e-10
HS_1731	Chr_XI	48	93.75	1	8.01e-10
HS_1732	Chr_XI	48	93.75	1	8.01e-10
HS_1733	Chr_XI	45	95.556	0	8.01e-10
HS_1734	Chr_XI	48	93.75	1	8.01e-10
HS_1735	Chr_XI	63	87.302	6	8.01e-10
HS_1736	Chr_XI	46	93.478	2	1.04e-08
HS_1737	Chr_XI	39	97.436	1	1.04e-08
HS_1738	Chr_XI	46	93.478	1	1.04e-08
HS_1739	Chr_XI	48	91.667	3	3.72e-08
HS_1740	Chr_XI	105	79.048	14	3.72e-08
HS_1741	Chr_XI	105	79.048	14	3.72e-08
HS_1742	Chr_XI	51	90.196	3	3.72e-08
HS_1743	Chr_XI	51	90.196	1	1.34e-07
HS_1744	Chr_XI	46	91.304	2	4.82e-07
HS_1745	Chr_XI	52	88.462	2	1.73e-06
HS_1746	Chr_XIII	636	91.352	40	0
HS_1747	Chr_XIII	636	91.352	40	0
HS_1748	Chr_XIII	636	90.881	43	0
HS_1749	Chr_XIII	638	87.618	48	0
HS_1750	Chr_XIII	641	87.363	50	0
HS_1751	Chr_XIII	643	87.092	50	0
HS_1752	Chr_XIII	601	88.186	47	0
HS_1753	Chr_XIII	600	88	49	0
HS_1754	Chr_XIII	712	84.691	53	0
HS_1755	Chr_XIII	608	86.842	51	0
HS_1756	Chr_XIII	543	88.95	41	0
HS_1757	Chr_XIII	543	88.95	41	0
HS_1758	Chr_XIII	609	86.7	51	0
HS_1759	Chr_XIII	546	88.645	41	0
HS_1760	Chr_XIII	669	84.155	86	2.93e-178
HS_1761	Chr_XIII	807	81.66	105	2.93e-178
HS_1762	Chr_XIII	796	81.658	107	1.36e-176
HS_1763	Chr_XIII	942	79.936	103	2.95e-173
HS_1764	Chr_XIII	737	82.361	98	1.06e-172
HS_1765	Chr_XIII	736	82.065	101	8.26e-169
HS_1766	Chr_XIII	641	83.775	69	1.39e-161
HS_1767	Chr_XIII	386	93.005	21	1.4e-156
HS_1768	Chr_XIII	732	81.557	81	1.81e-155
HS_1769	Chr_XIII	386	92.746	22	6.52e-155
HS_1770	Chr_XIII	386	92.746	22	6.52e-155
HS_1771	Chr_XIII	386	92.746	22	6.52e-155
HS_1772	Chr_XIII	526	86.312	43	1.09e-152
HS_1773	Chr_XIII	518	85.907	57	1.83e-150
HS_1774	Chr_XIII	738	79.675	103	1.87e-135
HS_1775	Chr_XIII	739	79.567	103	2.41e-134
HS_1776	Chr_XIII	754	79.178	97	2.43e-129
HS_1777	Chr_XIII	775	78.839	102	8.74e-129
HS_1778	Chr_XIII	754	79.178	96	8.74e-129
HS_1779	Chr_XIII	492	82.927	63	5.33e-116
HS_1780	Chr_XIII	492	82.927	63	5.33e-116
HS_1781	Chr_XIII	523	81.644	74	3.21e-113
HS_1782	Chr_XIII	523	81.262	76	6.95e-110
HS_1783	Chr_XIII	441	83.673	44	5.41e-106
HS_1784	Chr_XIII	440	83.864	36	7e-105
HS_1785	Chr_XIII	526	80.418	75	1.52e-101
HS_1786	Chr_XIII	526	80.228	76	7.05e-100
HS_1787	Chr_XIII	526	80.228	77	7.05e-100
HS_1788	Chr_XIII	526	79.848	79	1.53e-96
HS_1789	Chr_XIII	526	79.658	79	7.1e-95
HS_1790	Chr_XIII	314	86.306	33	9.25e-89
HS_1791	Chr_XIII	314	85.987	35	4.3e-87
HS_1792	Chr_XIII	314	85.987	35	4.3e-87
HS_1793	Chr_XIII	219	89.954	20	3.4e-73
HS_1794	Chr_XIII	159	91.824	13	2.09e-55
HS_1795	Chr_XIII	132	96.212	5	9.72e-54
HS_1796	Chr_XIII	132	96.212	5	9.72e-54
HS_1797	Chr_XIII	159	91.195	14	9.72e-54
HS_1798	Chr_XIII	186	88.172	12	1.26e-52
HS_1799	Chr_XIII	132	95.455	6	4.52e-52
HS_1800	Chr_XIII	132	95.455	6	4.52e-52
HS_1801	Chr_XIII	132	94.697	7	2.1e-50
HS_1802	Chr_XIII	132	94.697	7	2.1e-50
HS_1803	Chr_XIII	382	75.916	57	1.28e-37
HS_1804	Chr_XIII	397	75.567	61	1.28e-37
HS_1805	Chr_XIII	179	84.358	15	1.28e-37
HS_1806	Chr_XIII	178	84.27	15	4.62e-37
HS_1807	Chr_XIII	179	83.799	16	5.97e-36
HS_1808	Chr_XIII	134	88.06	9	2.78e-34
HS_1809	Chr_XIII	133	87.97	8	1e-33
HS_1810	Chr_XIII	133	87.97	8	1e-33
HS_1811	Chr_XIII	178	83.146	17	1e-33
HS_1812	Chr_XIII	177	83.051	18	1e-33
HS_1813	Chr_XIII	176	82.955	20	1e-33
HS_1814	Chr_XIII	177	83.051	18	1e-33
HS_1815	Chr_XIII	135	87.407	12	1e-33
HS_1816	Chr_XIII	177	83.051	18	1e-33
HS_1817	Chr_XIII	176	82.955	20	1e-33
HS_1818	Chr_XIII	177	83.051	18	1e-33
HS_1819	Chr_XIII	177	83.051	18	1e-33
HS_1820	Chr_XIII	133	87.218	9	4.65e-32
HS_1821	Chr_XIII	133	87.218	9	4.65e-32
HS_1822	Chr_XIII	133	87.218	9	4.65e-32
HS_1823	Chr_XIII	177	82.486	19	4.65e-32
HS_1824	Chr_XIII	133	87.218	10	4.65e-32
HS_1825	Chr_XIII	133	87.218	10	4.65e-32
HS_1826	Chr_XIII	177	82.486	19	4.65e-32
HS_1827	Chr_XIII	177	82.486	19	4.65e-32
HS_1828	Chr_XIII	177	82.486	19	4.65e-32
HS_1829	Chr_XIII	177	82.486	19	4.65e-32
HS_1830	Chr_XIII	177	82.486	19	4.65e-32
HS_1831	Chr_XIII	177	82.486	19	4.65e-32
HS_1832	Chr_XIII	134	86.567	11	6.02e-31
HS_1833	Chr_XIII	133	86.466	10	2.16e-30
HS_1834	Chr_XIII	179	79.888	24	7.84e-25
HS_1835	Chr_XIII	179	79.888	24	7.84e-25
HS_1836	Chr_XIII	111	86.486	8	3.65e-23
HS_1837	Chr_XIII	164	80.488	18	1.31e-22
HS_1838	Chr_XIII	164	79.878	19	6.1e-21
HS_1839	Chr_XIII	163	79.141	25	7.89e-20
HS_1840	Chr_XIII	163	79.141	25	7.89e-20
HS_1841	Chr_XIII	121	82.645	16	2.84e-19
HS_1842	Chr_XIII	72	91.667	6	1.02e-18
HS_1843	Chr_XIII	72	91.667	6	1.02e-18
HS_1844	Chr_XIII	122	82.787	12	1.02e-18
HS_1845	Chr_XIII	122	82.787	12	1.02e-18
HS_1846	Chr_XIII	107	84.112	11	3.67e-18
HS_1847	Chr_XIII	64	93.75	4	1.32e-17
HS_1848	Chr_XIII	70	91.429	5	4.75e-17
HS_1849	Chr_XIII	64	92.188	5	6.15e-16
HS_1850	Chr_XIII	52	94.231	2	4.78e-12
HS_1851	Chr_XIII	52	94.231	2	4.78e-12
HS_1852	Chr_XIII	131	78.626	18	4.78e-12
HS_1853	Chr_XIII	131	78.626	18	4.78e-12
HS_1854	Chr_XIII	52	92.308	0	8.01e-10
HS_1855	Chr_VI	721	88.627	54	0
HS_1856	Chr_VI	644	90.839	41	0
HS_1857	Chr_VI	716	87.709	64	0
HS_1858	Chr_VI	624	89.423	44	0
HS_1859	Chr_VI	589	90.153	47	0
HS_1860	Chr_VI	769	85.566	54	0
HS_1861	Chr_VI	744	85.349	81	0
HS_1862	Chr_VI	745	85.369	80	0
HS_1863	Chr_VI	548	90.876	38	0
HS_1864	Chr_VI	548	90.876	38	0
HS_1865	Chr_VI	737	84.939	82	0
HS_1866	Chr_VI	738	84.824	81	0
HS_1867	Chr_VI	550	90.182	42	0
HS_1868	Chr_VI	598	88.462	50	0
HS_1869	Chr_VI	562	89.502	49	0
HS_1870	Chr_VI	745	84.832	61	0
HS_1871	Chr_VI	597	88.275	52	0
HS_1872	Chr_VI	850	82.706	86	0
HS_1873	Chr_VI	827	83.071	77	0
HS_1874	Chr_VI	546	90.11	35	0
HS_1875	Chr_VI	546	90.11	35	0
HS_1876	Chr_VI	767	83.703	81	0
HS_1877	Chr_VI	654	85.933	75	0
HS_1878	Chr_VI	729	84.088	91	0
HS_1879	Chr_VI	660	84.848	81	0
HS_1880	Chr_VI	650	85.846	44	0
HS_1881	Chr_VI	650	85.846	44	0
HS_1882	Chr_VI	567	87.478	58	0
HS_1883	Chr_VI	748	82.487	82	3.82e-172
HS_1884	Chr_VI	747	82.329	85	1.77e-170
HS_1885	Chr_VI	687	82.678	85	1.08e-162
HS_1886	Chr_VI	686	82.653	86	3.87e-162
HS_1887	Chr_VI	686	82.507	86	1.8e-160
HS_1888	Chr_VI	654	82.875	65	3.92e-152
HS_1889	Chr_VI	677	81.684	84	3.95e-147
HS_1890	Chr_VI	506	85.573	50	1.43e-141
HS_1891	Chr_VI	687	80.932	83	8.62e-139
HS_1892	Chr_VI	506	85.178	52	3.1e-138
HS_1893	Chr_VI	546	83.15	74	8.68e-134
HS_1894	Chr_VI	458	85.808	49	1.88e-130
HS_1895	Chr_VI	498	82.53	66	2.48e-114
HS_1896	Chr_VI	572	80.769	79	2.48e-114
HS_1897	Chr_VI	572	80.769	79	2.48e-114
HS_1898	Chr_VI	572	80.594	80	1.15e-112
HS_1899	Chr_VI	667	78.861	100	1.15e-112
HS_1900	Chr_VI	731	77.702	123	4.15e-112
HS_1901	Chr_VI	512	81.25	68	1.95e-105
HS_1902	Chr_VI	514	80.545	81	4.21e-102
HS_1903	Chr_VI	514	80.545	81	4.21e-102
HS_1904	Chr_VI	515	80.194	80	9.12e-99
HS_1905	Chr_VI	516	78.876	79	2e-85
HS_1906	Chr_VI	534	78.277	66	3.37e-78
HS_1907	Chr_VI	252	88.095	22	1.57e-76
HS_1908	Chr_VI	510	77.647	90	2.03e-75
HS_1909	Chr_VI	252	87.698	23	7.3e-75
HS_1910	Chr_VI	215	87.907	11	2.07e-60
HS_1911	Chr_VI	211	86.256	22	2.09e-55
HS_1912	Chr_VI	179	84.358	15	1.28e-37
HS_1913	Chr_VI	179	83.799	17	1.66e-36
HS_1914	Chr_VI	167	85.03	13	1.66e-36
HS_1915	Chr_VI	180	83.889	16	1.66e-36
HS_1916	Chr_VI	179	83.799	16	5.97e-36
HS_1917	Chr_VI	177	83.616	17	2.15e-35
HS_1918	Chr_VI	168	84.524	14	2.15e-35
HS_1919	Chr_VI	178	83.146	19	2.78e-34
HS_1920	Chr_VI	177	83.051	18	1e-33
HS_1921	Chr_VI	177	83.051	18	1e-33
HS_1922	Chr_VI	133	87.97	8	1e-33
HS_1923	Chr_VI	177	83.051	18	1e-33
HS_1924	Chr_VI	177	83.051	18	1e-33
HS_1925	Chr_VI	168	83.929	15	1e-33
HS_1926	Chr_VI	167	83.832	15	3.6e-33
HS_1927	Chr_VI	181	82.873	16	3.6e-33
HS_1928	Chr_VI	178	82.584	20	1.29e-32
HS_1929	Chr_VI	179	82.682	18	1.29e-32
HS_1930	Chr_VI	133	87.218	9	4.65e-32
HS_1931	Chr_VI	177	82.486	19	4.65e-32
HS_1932	Chr_VI	177	82.486	19	4.65e-32
HS_1933	Chr_VI	177	82.486	19	4.65e-32
HS_1934	Chr_VI	177	82.486	19	4.65e-32
HS_1935	Chr_VI	133	87.218	9	4.65e-32
HS_1936	Chr_VI	133	87.218	9	4.65e-32
HS_1937	Chr_VI	133	87.218	9	4.65e-32
HS_1938	Chr_VI	177	82.486	19	4.65e-32
HS_1939	Chr_VI	177	82.486	19	4.65e-32
HS_1940	Chr_VI	179	82.123	19	6.02e-31
HS_1941	Chr_VI	179	82.123	19	6.02e-31
HS_1942	Chr_VI	142	85.211	13	2.16e-30
HS_1943	Chr_VI	142	85.211	13	2.16e-30
HS_1944	Chr_VI	167	82.635	17	7.78e-30
HS_1945	Chr_VI	179	81.564	19	2.8e-29
HS_1946	Chr_VI	133	85.714	11	1.01e-28
HS_1947	Chr_VI	165	82.424	16	3.62e-28
HS_1948	Chr_VI	165	82.424	16	3.62e-28
HS_1949	Chr_VI	167	82.036	18	3.62e-28
HS_1950	Chr_VI	178	80.899	23	1.3e-27
HS_1951	Chr_VI	111	88.288	7	4.68e-27
HS_1952	Chr_VI	134	84.328	11	2.18e-25
HS_1953	Chr_VI	134	84.328	11	2.18e-25
HS_1954	Chr_VI	134	84.328	11	2.18e-25
HS_1955	Chr_VI	153	81.046	19	1.31e-22
HS_1956	Chr_VI	153	81.046	19	1.31e-22
HS_1957	Chr_VI	164	80.488	19	1.31e-22
HS_1958	Chr_VI	164	80.488	19	1.31e-22
HS_1959	Chr_VI	119	84.034	14	1.7e-21
HS_1960	Chr_VI	165	80	19	1.7e-21
HS_1961	Chr_VI	168	79.762	19	6.1e-21
HS_1962	Chr_VI	168	79.762	19	6.1e-21
HS_1963	Chr_VI	165	79.394	23	2.19e-20
HS_1964	Chr_VI	165	79.394	23	2.19e-20
HS_1965	Chr_VI	168	79.167	21	7.89e-20
HS_1966	Chr_VI	162	79.63	20	7.89e-20
HS_1967	Chr_VI	162	79.63	20	7.89e-20
HS_1968	Chr_VI	123	82.927	12	2.84e-19
HS_1969	Chr_VI	169	78.698	25	2.84e-19
HS_1970	Chr_VI	169	78.698	25	2.84e-19
HS_1971	Chr_VI	105	85.714	6	2.84e-19
HS_1972	Chr_VI	105	85.714	6	2.84e-19
HS_1973	Chr_VI	67	94.03	4	2.84e-19
HS_1974	Chr_VI	164	78.659	23	3.67e-18
HS_1975	Chr_VI	90	86.667	9	1.32e-17
HS_1976	Chr_VI	90	86.667	9	1.32e-17
HS_1977	Chr_VI	171	78.363	20	4.75e-17
HS_1978	Chr_VI	164	78.049	25	1.71e-16
HS_1979	Chr_VI	90	85.556	10	6.15e-16
HS_1980	Chr_VI	52	94.231	2	4.78e-12
HS_1981	Chr_VI	52	94.231	2	4.78e-12
HS_1982	Chr_VI	52	94.231	2	4.78e-12
HS_1983	Chr_VI	52	94.231	2	4.78e-12
HS_1984	Chr_VI	70	87.143	8	4.78e-12
HS_1985	Chr_VI	70	87.143	8	4.78e-12
HS_1986	Chr_VI	105	80.952	12	1.72e-11
HS_1987	Chr_VI	48	93.75	1	8.01e-10
HS_1988	Chr_VI	48	93.75	1	8.01e-10
HS_1989	Chr_VI	50	92	0	1.04e-08
HS_1990	Chr_VI	50	92	0	1.04e-08
HS_1991	Chr_VI	45	93.333	2	3.72e-08
HS_1992	Chr_VII	670	89.701	51	0
HS_1993	Chr_VII	729	88.203	51	0
HS_1994	Chr_VII	597	90.62	41	0
HS_1995	Chr_VII	597	90.452	40	0
HS_1996	Chr_VII	593	89.713	42	0
HS_1997	Chr_VII	593	89.713	42	0
HS_1998	Chr_VII	549	90.71	34	0
HS_1999	Chr_VII	597	88.61	48	0
[truncated: 968 more rows]

## Sheet: P. davidiana (male)
HS of MSL	Position	Length	Identity(%)	Mismatch	E-value
HS_1	scaffold106	885	88.588	68	0
HS_2	scaffold106	504	81.151	66	2.16e-102
HS_3	Chr_VIII	937	86.873	78	0
HS_4	Chr_VIII	763	85.976	71	0
HS_5	Chr_VIII	757	84.544	80	0
HS_6	Chr_VIII	733	84.857	70	0
HS_7	Chr_VIII	638	86.834	52	0
HS_8	Chr_VIII	552	89.674	35	0
HS_9	Chr_VIII	642	86.604	50	0
HS_10	Chr_VIII	647	86.399	49	0
HS_11	Chr_VIII	523	90.249	33	0
HS_12	Chr_VIII	549	88.889	39	0
HS_13	Chr_VIII	555	88.649	40	0
HS_14	Chr_VIII	552	88.768	36	0
HS_15	Chr_VIII	549	88.342	47	0
HS_16	Chr_VIII	545	87.89	48	6.98e-177
HS_17	Chr_VIII	507	89.349	39	2.51e-176
HS_18	Chr_VIII	386	90.933	29	1.58e-143
HS_19	Chr_VIII	693	80.087	88	3.46e-130
HS_20	Chr_VIII	655	80.458	94	3.46e-130
HS_21	Chr_VIII	508	82.087	66	2.13e-112
HS_22	Chr_VIII	478	82.636	66	2.75e-111
HS_23	Chr_VIII	495	82.222	63	3.56e-110
HS_24	Chr_VIII	499	81.964	66	1.28e-109
HS_25	Chr_VIII	493	82.15	65	1.28e-109
HS_26	Chr_VIII	501	81.836	66	1.66e-108
HS_27	Chr_VIII	515	80.971	70	4.64e-104
HS_28	Chr_VIII	496	81.452	67	4.64e-104
HS_29	Chr_VIII	310	89.032	28	6e-103
HS_30	Chr_VIII	494	81.174	71	2.16e-102
HS_31	Chr_VIII	497	81.087	68	2.79e-101
HS_32	Chr_VIII	299	88.294	29	3.64e-95
HS_33	Chr_VIII	269	90.706	16	4.7e-94
HS_34	Chr_VIII	321	84.112	43	3.71e-80
HS_35	Chr_VIII	533	77.486	72	8.1e-72
HS_36	Chr_VIII	367	80.926	49	3.77e-70
HS_37	Chr_VIII	274	85.036	28	4.87e-69
HS_38	Chr_VIII	217	88.018	21	1.36e-64
HS_39	Chr_VIII	211	86.256	25	8.27e-57
HS_40	Chr_VIII	132	93.939	8	5.01e-49
HS_41	Chr_VIII	256	81.641	24	3.02e-46
HS_42	Chr_VIII	266	78.195	53	1.83e-38
HS_43	Chr_VIII	179	84.358	14	6.58e-38
HS_44	Chr_VIII	178	84.27	17	6.58e-38
HS_45	Chr_VIII	179	84.358	15	6.58e-38
HS_46	Chr_VIII	181	83.978	16	2.37e-37
HS_47	Chr_VIII	181	83.978	14	8.51e-37
HS_48	Chr_VIII	180	83.333	19	1.1e-35
HS_49	Chr_VIII	183	83.06	16	1.42e-34
HS_50	Chr_VIII	178	83.146	19	1.42e-34
HS_51	Chr_VIII	134	87.313	9	6.62e-33
HS_52	Chr_VIII	134	87.313	9	6.62e-33
HS_53	Chr_VIII	125	86.4	14	5.16e-29
HS_54	Chr_VIII	185	79.459	30	3.1e-26
HS_55	Chr_VIII	166	80.723	20	1.44e-24
HS_56	Chr_VIII	164	80.488	20	1.87e-23
HS_57	Chr_VIII	156	80.769	21	6.72e-23
HS_58	Chr_VIII	150	80.667	23	2.42e-22
HS_59	Chr_VIII	167	79.641	22	8.69e-22
HS_60	Chr_VIII	247	76.113	32	4.04e-20
HS_61	Chr_VIII	125	82.4	12	5.23e-19
HS_62	Chr_VIII	114	83.333	12	1.88e-18
HS_63	Chr_VIII	125	82.4	11	1.88e-18
HS_64	Chr_VIII	108	84.259	9	1.88e-18
HS_65	Chr_VIII	108	84.259	8	6.76e-18
HS_66	Chr_VIII	90	86.667	9	6.76e-18
HS_67	Chr_VIII	85	87.059	6	3.15e-16
HS_68	Chr_VIII	144	77.778	24	1.89e-13
HS_69	Chr_VIII	68	88.235	7	6.81e-13
HS_70	Chr_VIII	68	88.235	7	6.81e-13
HS_71	Chr_VIII	62	90.323	5	6.81e-13
HS_72	Chr_VIII	119	79.832	15	2.45e-12
HS_73	Chr_VIII	63	88.889	5	8.81e-12
HS_74	Chr_VIII	62	88.71	6	3.17e-11
HS_75	Chr_VIII	62	88.71	6	3.17e-11
HS_76	Chr_VIII	48	93.75	1	4.1e-10
HS_77	Chr_VIII	56	89.286	5	1.47e-09
HS_78	Chr_VIII	47	93.617	1	1.47e-09
HS_79	Chr_VIII	39	97.436	1	5.3e-09
HS_80	Chr_VIII	64	85.938	6	1.91e-08
HS_81	Chr_VIII	48	91.667	2	1.91e-08
HS_82	Chr_VIII	48	91.667	2	1.91e-08
HS_83	Chr_VIII	41	95.122	2	1.91e-08
HS_84	Chr_VIII	48	91.667	1	6.86e-08
HS_85	Chr_VIII	51	90.196	1	6.86e-08
HS_86	Chr_VIII	51	90.196	1	6.86e-08
HS_87	Chr_VIII	51	90.196	1	6.86e-08
HS_88	Chr_VIII	51	90.196	1	6.86e-08
HS_89	Chr_VIII	50	90	2	2.47e-07
HS_90	Chr_VIII	41	92.683	3	8.88e-07
HS_91	Chr_VIII	45	91.111	3	8.88e-07
HS_92	Chr_VIII	37	94.595	2	3.19e-06
HS_93	Chr_XI	889	86.502	70	0
HS_94	Chr_XI	690	88.116	56	0
HS_95	Chr_XI	891	83.502	95	0
HS_96	Chr_XI	607	89.786	44	0
HS_97	Chr_XI	753	85.525	75	0
HS_98	Chr_XI	611	89.034	46	0
HS_99	Chr_XI	548	91.241	36	0
HS_100	Chr_XI	615	88.78	47	0
HS_101	Chr_XI	615	88.78	48	0
HS_102	Chr_XI	674	86.944	63	0
HS_103	Chr_XI	601	89.185	42	0
HS_104	Chr_XI	824	83.981	61	0
HS_105	Chr_XI	594	89.226	44	0
HS_106	Chr_XI	559	90.698	31	0
HS_107	Chr_XI	594	89.057	49	0
HS_108	Chr_XI	600	88.833	46	0
HS_109	Chr_XI	594	88.889	49	0
HS_110	Chr_XI	746	84.853	60	0
HS_111	Chr_XI	640	87.344	48	0
HS_112	Chr_XI	603	88.226	49	0
HS_113	Chr_XI	546	90.293	37	0
HS_114	Chr_XI	553	90.054	35	0
HS_115	Chr_XI	604	88.079	53	0
HS_116	Chr_XI	643	87.092	46	0
HS_117	Chr_XI	734	84.877	58	0
HS_118	Chr_XI	556	89.748	35	0
HS_119	Chr_XI	664	85.843	75	0
HS_120	Chr_XI	538	90.335	33	0
HS_121	Chr_XI	640	86.875	51	0
HS_122	Chr_XI	594	88.215	45	0
HS_123	Chr_XI	598	87.96	48	0
HS_124	Chr_XI	544	89.89	37	0
HS_125	Chr_XI	556	89.568	34	0
HS_126	Chr_XI	646	86.687	49	0
HS_127	Chr_XI	642	86.76	47	0
HS_128	Chr_XI	639	86.541	58	0
HS_129	Chr_XI	532	90.226	33	0
HS_130	Chr_XI	702	85.043	64	0
HS_131	Chr_XI	556	89.029	45	0
HS_132	Chr_XI	565	88.85	41	0
HS_133	Chr_XI	579	88.083	55	0
HS_134	Chr_XI	641	86.583	51	0
HS_135	Chr_XI	792	83.081	82	0
HS_136	Chr_XI	642	86.449	51	0
HS_137	Chr_XI	543	89.503	38	0
HS_138	Chr_XI	533	89.681	41	0
HS_139	Chr_XI	544	89.338	40	0
HS_140	Chr_XI	554	88.989	39	0
HS_141	Chr_XI	551	88.748	50	0
HS_142	Chr_XI	639	86.228	54	0
HS_143	Chr_XI	504	90.675	33	0
HS_144	Chr_XI	553	88.788	38	0
HS_145	Chr_XI	640	86.094	54	0
HS_146	Chr_XI	563	88.455	38	0
HS_147	Chr_XI	639	85.915	58	0
HS_148	Chr_XI	641	85.803	61	0
HS_149	Chr_XI	540	89.074	39	0
HS_150	Chr_XI	648	85.802	50	0
HS_151	Chr_XI	641	85.959	44	0
HS_152	Chr_XI	501	90.22	35	0
HS_153	Chr_XI	550	88.364	41	0
HS_154	Chr_XI	534	88.764	44	0
HS_155	Chr_XI	657	85.388	48	0
HS_156	Chr_XI	549	87.978	50	1.16e-179
HS_157	Chr_XI	610	86.066	56	5.39e-178
HS_158	Chr_XI	557	87.792	40	1.94e-177
HS_159	Chr_XI	748	83.155	65	1.94e-177
HS_160	Chr_XI	544	88.235	39	1.94e-177
HS_161	Chr_XI	579	86.701	58	6.98e-177
HS_162	Chr_XI	536	88.619	30	2.51e-176
HS_163	Chr_XI	566	87.456	39	2.51e-176
HS_164	Chr_XI	553	87.703	44	2.51e-176
HS_165	Chr_XI	610	85.738	61	9.03e-176
HS_166	Chr_XI	608	85.691	65	9.03e-176
HS_167	Chr_XI	614	85.505	63	1.17e-174
HS_168	Chr_XI	551	87.477	46	1.51e-173
HS_169	Chr_XI	656	84.451	57	9.09e-171
HS_170	Chr_XI	608	85.197	67	3.27e-170
HS_171	Chr_XI	606	85.314	55	5.47e-168
HS_172	Chr_XI	560	86.786	41	1.97e-167
HS_173	Chr_XI	546	86.63	59	7.08e-167
HS_174	Chr_XI	534	87.079	41	5.51e-163
HS_175	Chr_XI	557	86.355	44	5.51e-163
HS_176	Chr_XI	511	87.476	42	3.32e-160
HS_177	Chr_XI	731	81.395	98	5.55e-158
HS_178	Chr_XI	611	83.47	68	9.35e-151
HS_179	Chr_XI	746	80.429	92	3.39e-145
HS_180	Chr_XI	738	80.488	85	2.04e-142
HS_181	Chr_XI	748	80.214	93	2.04e-142
HS_182	Chr_XI	389	90.488	27	9.48e-141
HS_183	Chr_XI	550	84.364	39	5.71e-138
HS_184	Chr_XI	604	82.45	69	2.05e-137
HS_185	Chr_XI	701	79.886	118	7.38e-137
HS_186	Chr_XI	677	80.502	101	2.66e-136
HS_187	Chr_XI	430	87.674	31	1.6e-133
HS_188	Chr_XI	736	79.484	95	9.62e-131
HS_189	Chr_XI	739	79.432	91	4.48e-129
HS_190	Chr_XI	719	79.277	103	2.08e-127
HS_191	Chr_XI	748	78.743	109	9.69e-126
HS_192	Chr_XI	394	88.071	32	3.48e-125
HS_193	Chr_XI	455	85.055	50	1.62e-123
HS_194	Chr_XI	814	77.396	131	1.26e-119
HS_195	Chr_XI	508	82.283	65	4.57e-114
HS_196	Chr_XI	507	82.051	70	5.91e-113
HS_197	Chr_XI	508	81.89	70	7.65e-112
HS_198	Chr_XI	498	82.329	63	7.65e-112
HS_199	Chr_XI	498	82.129	68	2.75e-111
HS_200	Chr_XI	507	81.854	68	9.9e-111
HS_201	Chr_XI	501	81.836	68	4.6e-109
HS_202	Chr_XI	489	82.004	70	4.6e-109
HS_203	Chr_XI	508	81.496	67	7.7e-107
HS_204	Chr_XI	509	81.336	70	2.77e-106
HS_205	Chr_XI	457	82.713	60	9.97e-106
HS_206	Chr_XI	418	83.254	60	7.76e-102
HS_207	Chr_XI	500	80.6	74	1.68e-98
HS_208	Chr_XI	359	85.794	34	1.68e-98
HS_209	Chr_XI	387	84.496	35	7.81e-97
HS_210	Chr_XI	466	81.33	59	3.64e-95
HS_211	Chr_XI	251	92.032	19	1.31e-94
HS_212	Chr_XI	520	79.423	74	3.66e-90
HS_213	Chr_XI	325	85.846	27	2.2e-87
HS_214	Chr_XI	509	79.371	66	1.03e-85
HS_215	Chr_XI	504	79.167	61	7.98e-82
HS_216	Chr_XI	293	85.666	27	2.23e-77
HS_217	Chr_XI	279	84.946	23	1.75e-68
HS_218	Chr_XI	230	87.391	20	1.05e-65
HS_219	Chr_XI	241	85.892	22	6.35e-63
HS_220	Chr_XI	264	82.955	39	4.94e-59
HS_221	Chr_XI	265	83.774	23	4.94e-59
HS_222	Chr_XI	133	95.489	5	2.32e-52
HS_223	Chr_XI	257	81.712	31	5.01e-49
HS_224	Chr_XI	119	93.277	6	3.04e-41
HS_225	Chr_XI	179	84.916	14	1.41e-39
HS_226	Chr_XI	179	84.358	15	6.58e-38
HS_227	Chr_XI	179	84.358	15	6.58e-38
HS_228	Chr_XI	179	83.799	16	3.06e-36
HS_229	Chr_XI	179	83.799	16	3.06e-36
HS_230	Chr_XI	183	83.607	15	3.06e-36
HS_231	Chr_XI	183	83.607	15	3.06e-36
HS_232	Chr_XI	179	83.799	16	3.06e-36
HS_233	Chr_XI	179	83.799	16	3.06e-36
HS_234	Chr_XI	179	83.799	16	3.06e-36
HS_235	Chr_XI	133	88.722	8	1.1e-35
HS_236	Chr_XI	133	87.97	9	5.12e-34
HS_237	Chr_XI	133	87.97	9	5.12e-34
HS_238	Chr_XI	133	87.97	9	5.12e-34
HS_239	Chr_XI	184	82.609	16	1.84e-33
HS_240	Chr_XI	178	83.146	14	1.84e-33
HS_241	Chr_XI	181	82.873	16	1.84e-33
HS_242	Chr_XI	167	83.832	15	1.84e-33
HS_243	Chr_XI	134	87.313	9	6.62e-33
HS_244	Chr_XI	179	82.682	18	6.62e-33
HS_245	Chr_XI	179	82.682	18	6.62e-33
HS_246	Chr_XI	178	82.584	20	6.62e-33
HS_247	Chr_XI	125	88	12	2.38e-32
HS_248	Chr_XI	133	87.218	10	2.38e-32
HS_249	Chr_XI	142	85.211	17	8.57e-32
HS_250	Chr_XI	155	84.516	11	3.08e-31
HS_251	Chr_XI	178	82.022	17	3.99e-30
HS_252	Chr_XI	128	86.719	10	1.43e-29
HS_253	Chr_XI	126	85.714	12	2.4e-27
HS_254	Chr_XI	168	81.548	18	8.63e-27
HS_255	Chr_XI	127	85.039	13	3.1e-26
HS_256	Chr_XI	164	81.098	19	4.01e-25
HS_257	Chr_XI	164	81.098	20	4.01e-25
HS_258	Chr_XI	130	84.615	9	1.44e-24
HS_259	Chr_XI	95	89.474	9	1.44e-24
HS_260	Chr_XI	163	80.368	24	5.19e-24
HS_261	Chr_XI	163	80.368	24	5.19e-24
HS_262	Chr_XI	167	79.641	29	1.87e-23
HS_263	Chr_XI	169	79.882	25	1.87e-23
HS_264	Chr_XI	164	80.488	20	1.87e-23
HS_265	Chr_XI	167	80.24	22	1.87e-23
HS_266	Chr_XI	152	80.921	22	6.72e-23
HS_267	Chr_XI	148	81.757	15	6.72e-23
HS_268	Chr_XI	166	80.12	20	2.42e-22
HS_269	Chr_XI	181	78.453	31	2.42e-22
HS_270	Chr_XI	116	84.483	14	2.42e-22
HS_271	Chr_XI	164	79.878	22	8.69e-22
HS_272	Chr_XI	188	78.191	29	8.69e-22
HS_273	Chr_XI	153	80.392	22	8.69e-22
HS_274	Chr_XI	124	83.065	13	1.12e-20
HS_275	Chr_XI	172	78.488	27	4.04e-20
HS_276	Chr_XI	128	82.031	16	1.45e-19
HS_277	Chr_XI	113	84.071	10	1.45e-19
HS_278	Chr_XI	128	82.031	15	1.45e-19
HS_279	Chr_XI	180	77.778	30	1.45e-19
HS_280	Chr_XI	128	82.031	13	5.23e-19
HS_281	Chr_XI	85	88.235	7	1.88e-18
HS_282	Chr_XI	166	78.313	27	1.88e-18
HS_283	Chr_XI	108	84.259	8	6.76e-18
HS_284	Chr_XI	107	84.112	9	6.76e-18
HS_285	Chr_XI	108	84.259	8	6.76e-18
HS_286	Chr_XI	108	84.259	8	6.76e-18
HS_287	Chr_XI	125	81.6	16	6.76e-18
HS_288	Chr_XI	89	86.517	9	2.43e-17
HS_289	Chr_XI	147	79.592	19	2.43e-17
HS_290	Chr_XI	86	87.209	7	2.43e-17
HS_291	Chr_XI	125	81.6	13	2.43e-17
HS_292	Chr_XI	166	77.711	30	2.43e-17
HS_293	Chr_XI	108	83.333	10	8.75e-17
HS_294	Chr_XI	109	83.486	9	8.75e-17
HS_295	Chr_XI	166	78.313	21	8.75e-17
HS_296	Chr_XI	92	85.87	7	8.75e-17
HS_297	Chr_XI	124	80.645	17	1.13e-15
HS_298	Chr_XI	61	93.443	3	1.13e-15
HS_299	Chr_XI	105	82.857	10	4.07e-15
HS_300	Chr_XI	70	90	4	4.07e-15
HS_301	Chr_XI	123	80.488	16	4.07e-15
HS_302	Chr_XI	61	91.803	5	1.46e-14
HS_303	Chr_XI	68	89.706	5	1.46e-14
HS_304	Chr_XI	87	85.057	8	5.27e-14
HS_305	Chr_XI	97	83.505	8	5.27e-14
HS_306	Chr_XI	151	77.483	25	1.89e-13
HS_307	Chr_XI	129	79.07	19	1.89e-13
HS_308	Chr_XI	69	88.406	6	1.89e-13
HS_309	Chr_XI	60	91.667	4	1.89e-13
HS_310	Chr_XI	69	88.406	6	1.89e-13
HS_311	Chr_XI	62	90.323	5	6.81e-13
HS_312	Chr_XI	62	90.323	5	6.81e-13
HS_313	Chr_XI	62	90.323	5	6.81e-13
HS_314	Chr_XI	64	89.062	7	6.81e-13
HS_315	Chr_XI	68	88.235	7	6.81e-13
HS_316	Chr_XI	62	90.323	5	6.81e-13
HS_317	Chr_XI	60	90	5	8.81e-12
HS_318	Chr_XI	45	97.778	0	8.81e-12
HS_319	Chr_XI	60	90	4	8.81e-12
HS_320	Chr_XI	135	78.519	15	8.81e-12
HS_321	Chr_XI	63	88.889	5	8.81e-12
HS_322	Chr_XI	61	90.164	3	8.81e-12
HS_323	Chr_XI	105	80.952	12	8.81e-12
HS_324	Chr_XI	69	86.957	7	8.81e-12
HS_325	Chr_XI	60	90	5	8.81e-12
HS_326	Chr_XI	63	88.889	5	8.81e-12
HS_327	Chr_XI	64	89.062	4	8.81e-12
HS_328	Chr_XI	50	94	2	3.17e-11
HS_329	Chr_XI	62	88.71	6	3.17e-11
HS_330	Chr_XI	62	88.71	6	3.17e-11
HS_331	Chr_XI	58	89.655	6	3.17e-11
HS_332	Chr_XI	62	88.71	6	3.17e-11
HS_333	Chr_XI	62	88.71	6	3.17e-11
HS_334	Chr_XI	53	92.453	0	1.14e-10
HS_335	Chr_XI	41	97.561	1	4.1e-10
HS_336	Chr_XI	48	93.75	1	4.1e-10
HS_337	Chr_XI	63	87.302	6	4.1e-10
HS_338	Chr_XI	50	92	1	5.3e-09
HS_339	Chr_XI	46	93.478	1	5.3e-09
HS_340	Chr_XI	39	97.436	1	5.3e-09
HS_341	Chr_XI	71	84.507	7	5.3e-09
HS_342	Chr_XI	46	93.478	1	5.3e-09
HS_343	Chr_XI	46	93.478	1	5.3e-09
HS_344	Chr_XI	39	97.436	1	5.3e-09
HS_345	Chr_XI	45	93.333	2	1.91e-08
HS_346	Chr_XI	51	90.196	1	6.86e-08
HS_347	Chr_XI	51	90.196	1	6.86e-08
HS_348	Chr_XI	51	90.196	1	6.86e-08
HS_349	Chr_XI	50	90	2	2.47e-07
HS_350	Chr_XI	49	89.796	3	2.47e-07
HS_351	Chr_XI	46	91.304	2	2.47e-07
HS_352	Chr_XI	41	92.683	3	8.88e-07
HS_353	Chr_XVIII	684	90.643	43	0
HS_354	Chr_XVIII	702	87.749	52	0
HS_355	Chr_XVIII	749	86.649	55	0
HS_356	Chr_XVIII	706	86.261	60	0
HS_357	Chr_XVIII	596	88.591	45	0
HS_358	Chr_XVIII	684	85.819	57	0
HS_359	Chr_XVIII	773	83.829	75	0
HS_360	Chr_XVIII	670	85.821	68	0
HS_361	Chr_XVIII	596	88.087	47	0
HS_362	Chr_XVIII	643	86.625	50	0
HS_363	Chr_XVIII	644	86.646	44	0
HS_364	Chr_XVIII	555	89.189	41	0
HS_365	Chr_XVIII	543	89.319	42	0
HS_366	Chr_XVIII	552	88.949	45	0
HS_367	Chr_XVIII	649	86.133	49	0
HS_368	Chr_XVIII	645	86.202	49	0
HS_369	Chr_XVIII	582	87.801	50	0
HS_370	Chr_XVIII	643	86.314	46	0
HS_371	Chr_XVIII	553	88.788	43	0
HS_372	Chr_XVIII	565	88.496	37	0
HS_373	Chr_XVIII	547	89.031	35	0
HS_374	Chr_XVIII	556	88.489	42	0
HS_375	Chr_XVIII	539	89.054	40	0
HS_376	Chr_XVIII	650	85.846	49	0
HS_377	Chr_XVIII	550	88.727	33	0
HS_378	Chr_XVIII	560	88.036	41	0
HS_379	Chr_XVIII	549	87.978	45	5.39e-178
HS_380	Chr_XVIII	550	87.455	44	1.95e-172
HS_381	Chr_XVIII	561	87.344	36	1.95e-172
HS_382	Chr_XVIII	824	80.097	97	1.2e-154
HS_383	Chr_XVIII	734	81.199	95	1.2e-154
HS_384	Chr_XVIII	494	83.806	60	1.25e-124
HS_385	Chr_XVIII	505	82.376	70	9.83e-116
HS_386	Chr_XVIII	498	82.329	66	5.91e-113
HS_387	Chr_XVIII	498	82.329	66	5.91e-113
HS_388	Chr_XVIII	499	82.164	64	9.9e-111
HS_389	Chr_XVIII	514	81.518	69	4.6e-109
HS_390	Chr_XVIII	490	82.041	66	1.66e-108
HS_391	Chr_XVIII	505	81.386	78	1.66e-108
HS_392	Chr_XVIII	507	81.46	73	5.96e-108
HS_393	Chr_XVIII	499	81.764	68	5.96e-108
HS_394	Chr_XVIII	501	81.637	66	7.7e-107
HS_395	Chr_XVIII	506	81.621	63	7.7e-107
HS_396	Chr_XVIII	504	81.548	67	7.7e-107
HS_397	Chr_XVIII	523	81.071	69	2.77e-106
HS_398	Chr_XVIII	472	82.203	63	3.58e-105
HS_399	Chr_XVIII	643	78.538	92	1.67e-103
HS_400	Chr_XVIII	528	80.303	70	1.3e-99
HS_401	Chr_XVIII	423	82.27	55	1.69e-93
HS_402	Chr_XVIII	227	90.749	17	4.8e-79
HS_403	Chr_XVIII	696	75.431	127	1.73e-78
HS_404	Chr_XVIII	391	79.795	53	2.27e-67
HS_405	Chr_XVIII	212	86.792	24	4.94e-59
HS_406	Chr_XVIII	375	79.2	42	2.3e-57
HS_407	Chr_XVIII	251	81.673	42	1.08e-50
HS_408	Chr_XVIII	167	86.228	11	3.93e-40
HS_409	Chr_XVIII	237	81.013	23	1.41e-39
HS_410	Chr_XVIII	183	84.153	14	6.58e-38
HS_411	Chr_XVIII	181	83.978	14	8.51e-37
HS_412	Chr_XVIII	179	83.799	16	3.06e-36
HS_413	Chr_XVIII	133	88.722	8	1.1e-35
HS_414	Chr_XVIII	133	88.722	8	1.1e-35
HS_415	Chr_XVIII	181	83.425	15	3.96e-35
HS_416	Chr_XVIII	181	83.425	15	3.96e-35
HS_417	Chr_XVIII	167	84.431	14	3.96e-35
HS_418	Chr_XVIII	179	83.24	16	1.42e-34
HS_419	Chr_XVIII	183	83.06	16	1.42e-34
HS_420	Chr_XVIII	180	82.778	15	6.62e-33
HS_421	Chr_XVIII	152	84.868	14	2.38e-32
HS_422	Chr_XVIII	152	84.868	14	2.38e-32
HS_423	Chr_XVIII	152	84.868	14	2.38e-32
HS_424	Chr_XVIII	152	84.868	14	2.38e-32
HS_425	Chr_XVIII	133	87.218	10	2.38e-32
HS_426	Chr_XVIII	183	81.967	18	3.08e-31
HS_427	Chr_XVIII	134	86.567	10	3.08e-31
HS_428	Chr_XVIII	127	87.402	10	3.08e-31
HS_429	Chr_XVIII	134	86.567	9	1.11e-30
HS_430	Chr_XVIII	134	85.821	11	1.43e-29
HS_431	Chr_XVIII	180	81.111	19	6.67e-28
HS_432	Chr_XVIII	189	79.894	28	6.67e-28
HS_433	Chr_XVIII	188	79.787	28	2.4e-27
HS_434	Chr_XVIII	133	84.962	13	2.4e-27
HS_435	Chr_XVIII	178	80.337	24	3.1e-26
HS_436	Chr_XVIII	133	84.211	14	1.12e-25
HS_437	Chr_XVIII	186	79.032	29	1.44e-24
HS_438	Chr_XVIII	180	79.444	28	1.44e-24
HS_439	Chr_XVIII	163	80.368	24	5.19e-24
HS_440	Chr_XVIII	133	83.459	15	5.19e-24
HS_441	Chr_XVIII	153	81.046	21	1.87e-23
HS_442	Chr_XVIII	194	78.351	30	1.87e-23
HS_443	Chr_XVIII	163	79.755	27	6.72e-23
HS_444	Chr_XVIII	166	80.12	21	6.72e-23
HS_445	Chr_XVIII	166	80.12	21	6.72e-23
HS_446	Chr_XVIII	195	77.949	30	8.69e-22
HS_447	Chr_XVIII	128	82.031	15	1.45e-19
HS_448	Chr_XVIII	128	82.031	12	1.88e-18
HS_449	Chr_XVIII	124	82.258	13	1.88e-18
HS_450	Chr_XVIII	155	78.71	26	6.76e-18
HS_451	Chr_XVIII	90	86.667	7	2.43e-17
HS_452	Chr_XVIII	104	83.654	8	1.13e-15
HS_453	Chr_XVIII	70	90	4	4.07e-15
HS_454	Chr_XVIII	83	85.542	9	5.27e-14
HS_455	Chr_XVIII	76	86.842	9	5.27e-14
HS_456	Chr_XVIII	105	81.905	11	1.89e-13
HS_457	Chr_XVIII	62	90.323	5	6.81e-13
HS_458	Chr_XVIII	62	90.323	5	6.81e-13
HS_459	Chr_XVIII	68	88.235	7	6.81e-13
HS_460	Chr_XVIII	68	86.765	8	3.17e-11
HS_461	Chr_XVIII	50	92	1	5.3e-09
HS_462	Chr_XVIII	45	93.333	2	1.91e-08
HS_463	Chr_XVIII	50	90	2	2.47e-07
HS_464	Chr_XVIII	41	92.683	3	8.88e-07
HS_465	Chr_XVIII	41	92.683	3	8.88e-07
HS_466	Chr_VII	863	86.211	66	0
HS_467	Chr_VII	622	89.068	47	0
HS_468	Chr_VII	605	89.256	46	0
HS_469	Chr_VII	600	89.333	45	0
HS_470	Chr_VII	609	88.834	49	0
HS_471	Chr_VII	984	81.301	101	0
HS_472	Chr_VII	775	84.387	70	0
HS_473	Chr_VII	551	90.381	35	0
HS_474	Chr_VII	535	90.841	38	0
HS_475	Chr_VII	547	90.128	46	0
HS_476	Chr_VII	637	87.441	48	0
HS_477	Chr_VII	640	87.188	49	0
HS_478	Chr_VII	641	87.207	47	0
HS_479	Chr_VII	640	87.188	49	0
HS_480	Chr_VII	641	86.739	51	0
HS_481	Chr_VII	532	90.038	42	0
HS_482	Chr_VII	689	85.341	61	0
HS_483	Chr_VII	553	89.15	40	0
HS_484	Chr_VII	637	86.342	55	0
HS_485	Chr_VII	642	86.293	52	0
HS_486	Chr_VII	803	82.565	92	0
HS_487	Chr_VII	549	89.071	38	0
HS_488	Chr_VII	548	89.051	37	0
HS_489	Chr_VII	554	88.267	41	0
HS_490	Chr_VII	764	82.723	70	2.51e-176
HS_491	Chr_VII	543	86.924	44	1.18e-164
HS_492	Chr_VII	774	80.62	92	5.59e-153
HS_493	Chr_VII	561	85.383	42	5.59e-153
HS_494	Chr_VII	756	79.497	100	3.44e-135
HS_495	Chr_VII	774	79.07	105	5.75e-133
HS_496	Chr_VII	609	81.445	78	4.48e-129
HS_497	Chr_VII	676	79.882	65	5.87e-118
HS_498	Chr_VII	498	82.731	63	9.83e-116
HS_499	Chr_VII	507	82.446	65	9.83e-116
HS_500	Chr_VII	493	82.759	61	1.27e-114
HS_501	Chr_VII	500	82.4	66	4.57e-114
HS_502	Chr_VII	500	82.4	66	4.57e-114
HS_503	Chr_VII	710	78.31	106	1.64e-113
HS_504	Chr_VII	499	82.164	67	7.65e-112
HS_505	Chr_VII	333	89.79	14	7.65e-112
HS_506	Chr_VII	749	77.704	113	7.65e-112
HS_507	Chr_VII	515	81.553	71	3.56e-110
HS_508	Chr_VII	508	81.496	72	1.66e-108
HS_509	Chr_VII	496	81.855	59	9.97e-106
HS_510	Chr_VII	512	81.055	71	1.29e-104
HS_511	Chr_VII	507	80.868	75	6e-103
HS_512	Chr_VII	506	81.028	68	2.16e-102
HS_513	Chr_VII	501	80.838	71	3.61e-100
HS_514	Chr_VII	341	83.578	41	1.03e-80
HS_515	Chr_VII	429	80.186	60	1.73e-78
HS_516	Chr_VII	394	80.964	55	2.23e-77
HS_517	Chr_VII	218	89.908	17	8.1e-72
HS_518	Chr_VII	223	87.444	23	1.36e-64
HS_519	Chr_VII	180	87.778	20	8.33e-52
HS_520	Chr_VII	364	77.747	42	3.9e-45
HS_521	Chr_VII	251	80.478	28	1.09e-40
HS_522	Chr_VII	183	84.153	14	6.58e-38
HS_523	Chr_VII	183	84.153	14	6.58e-38
HS_524	Chr_VII	143	88.112	10	6.58e-38
HS_525	Chr_VII	178	84.27	15	2.37e-37
HS_526	Chr_VII	181	83.978	16	2.37e-37
HS_527	Chr_VII	179	83.799	16	3.06e-36
HS_528	Chr_VII	133	88.722	8	1.1e-35
HS_529	Chr_VII	133	88.722	8	1.1e-35
HS_530	Chr_VII	183	83.06	18	3.96e-35
HS_531	Chr_VII	181	82.873	18	5.12e-34
HS_532	Chr_VII	133	87.97	9	5.12e-34
HS_533	Chr_VII	166	83.735	17	1.84e-33
HS_534	Chr_VII	166	83.735	17	1.84e-33
HS_535	Chr_VII	179	82.682	18	6.62e-33
HS_536	Chr_VII	133	87.218	10	2.38e-32
HS_537	Chr_VII	133	87.218	10	2.38e-32
HS_538	Chr_VII	183	81.967	18	3.08e-31
HS_539	Chr_VII	180	82.222	17	3.08e-31
HS_540	Chr_VII	133	86.466	10	1.11e-30
HS_541	Chr_VII	177	80.791	21	8.63e-27
HS_542	Chr_VII	174	80.46	25	3.1e-26
HS_543	Chr_VII	185	78.919	31	1.44e-24
HS_544	Chr_VII	164	80.488	22	5.19e-24
HS_545	Chr_VII	163	80.368	24	5.19e-24
HS_546	Chr_VII	133	83.459	15	5.19e-24
HS_547	Chr_VII	164	80.488	20	1.87e-23
HS_548	Chr_VII	164	79.878	25	6.72e-23
HS_549	Chr_VII	153	81.046	18	2.42e-22
HS_550	Chr_VII	162	79.63	28	2.42e-22
HS_551	Chr_VII	157	80.255	21	8.69e-22
HS_552	Chr_VII	153	80.392	20	3.13e-21
HS_553	Chr_VII	167	79.042	26	1.12e-20
HS_554	Chr_VII	124	83.065	13	1.12e-20
HS_555	Chr_VII	124	83.065	12	4.04e-20
HS_556	Chr_VII	151	80.132	21	4.04e-20
HS_557	Chr_VII	128	82.031	15	1.45e-19
HS_558	Chr_VII	125	82.4	12	5.23e-19
HS_559	Chr_VII	128	82.031	14	5.23e-19
HS_560	Chr_VII	128	82.031	14	5.23e-19
HS_561	Chr_VII	84	86.905	9	8.75e-17
HS_562	Chr_VII	107	83.178	13	8.75e-17
HS_563	Chr_VII	108	83.333	9	3.15e-16
HS_564	Chr_VII	100	84	10	3.15e-16
HS_565	Chr_VII	100	84	10	3.15e-16
HS_566	Chr_VII	90	85.556	8	1.13e-15
HS_567	Chr_VII	159	77.358	26	1.46e-14
HS_568	Chr_VII	45	100	0	5.27e-14
HS_569	Chr_VII	45	100	0	5.27e-14
HS_570	Chr_VII	129	79.07	18	6.81e-13
HS_571	Chr_VII	68	88.235	7	6.81e-13
HS_572	Chr_VII	62	90.323	5	6.81e-13
HS_573	Chr_VII	62	90.323	5	6.81e-13
HS_574	Chr_VII	68	88.235	7	6.81e-13
HS_575	Chr_VII	67	88.06	6	2.45e-12
HS_576	Chr_VII	68	86.765	8	3.17e-11
HS_577	Chr_VII	68	86.765	8	3.17e-11
HS_578	Chr_VII	59	89.831	2	1.14e-10
HS_579	Chr_VII	63	87.302	6	4.1e-10
HS_580	Chr_VII	63	87.302	6	4.1e-10
HS_581	Chr_VII	49	91.837	3	5.3e-09
HS_582	Chr_VII	56	89.286	3	5.3e-09
HS_583	Chr_VII	45	93.333	2	1.91e-08
HS_584	Chr_VII	47	91.489	2	6.86e-08
HS_585	Chr_VII	51	90.196	1	6.86e-08
HS_586	Chr_VII	51	90.196	1	6.86e-08
HS_587	Chr_VII	47	91.489	2	6.86e-08
HS_588	Chr_VII	45	91.111	3	8.88e-07
HS_589	Chr_VII	41	92.683	3	8.88e-07
HS_590	Chr_XIX	809	87.021	68	0
HS_591	Chr_XIX	769	87.776	63	0
HS_592	Chr_XIX	667	88.906	52	0
HS_593	Chr_XIX	664	89.006	46	0
HS_594	Chr_XIX	685	88.029	55	0
HS_595	Chr_XIX	664	88.253	58	0
HS_596	Chr_XIX	600	90.167	42	0
HS_597	Chr_XIX	663	87.934	61	0
HS_598	Chr_XIX	699	87.124	57	0
HS_599	Chr_XIX	687	87.336	58	0
HS_600	Chr_XIX	685	87.153	60	0
HS_601	Chr_XIX	751	85.619	68	0
HS_602	Chr_XIX	699	86.552	61	0
HS_603	Chr_XIX	675	87.111	56	0
HS_604	Chr_XIX	596	89.43	45	0
HS_605	Chr_XIX	708	86.299	58	0
HS_606	Chr_XIX	615	88.455	52	0
HS_607	Chr_XIX	821	83.8	72	0
HS_608	Chr_XIX	600	88.667	50	0
HS_609	Chr_XIX	647	87.481	44	0
HS_610	Chr_XIX	684	85.819	78	0
HS_611	Chr_XIX	641	87.363	45	0
HS_612	Chr_XIX	756	84.259	73	0
HS_613	Chr_XIX	551	90.018	36	0
HS_614	Chr_XIX	574	89.024	45	0
HS_615	Chr_XIX	644	86.957	47	0
HS_616	Chr_XIX	584	88.527	47	0
HS_617	Chr_XIX	501	91.816	29	0
HS_618	Chr_XIX	531	90.395	35	0
HS_619	Chr_XIX	549	89.8	35	0
HS_620	Chr_XIX	544	89.89	36	0
HS_621	Chr_XIX	502	91.633	29	0
HS_622	Chr_XIX	721	84.605	72	0
HS_623	Chr_XIX	554	89.35	37	0
HS_624	Chr_XIX	641	86.583	53	0
HS_625	Chr_XIX	552	89.312	39	0
HS_626	Chr_XIX	796	82.915	88	0
HS_627	Chr_XIX	645	86.512	47	0
HS_628	Chr_XIX	503	91.054	34	0
HS_629	Chr_XIX	572	88.287	45	0
HS_630	Chr_XIX	651	86.175	46	0
HS_631	Chr_XIX	650	86.154	48	0
HS_632	Chr_XIX	552	88.768	44	0
HS_633	Chr_XIX	603	87.065	53	0
HS_634	Chr_XIX	643	86.003	50	0
HS_635	Chr_XIX	549	88.707	41	0
HS_636	Chr_XIX	809	82.324	88	0
HS_637	Chr_XIX	651	85.714	50	0
HS_638	Chr_XIX	645	85.426	56	3.22e-180
HS_639	Chr_XIX	564	87.589	51	3.22e-180
HS_640	Chr_XIX	553	87.884	43	5.39e-178
HS_641	Chr_XIX	645	85.271	52	6.98e-177
HS_642	Chr_XIX	514	88.911	31	1.95e-172
HS_643	Chr_XIX	656	84.604	56	1.95e-172
HS_644	Chr_XIX	498	88.554	39	9.15e-166
HS_645	Chr_XIX	551	86.933	36	3.29e-165
HS_646	Chr_XIX	525	87.048	47	2.56e-161
HS_647	Chr_XIX	484	88.223	43	4.29e-159
HS_648	Chr_XIX	562	85.765	35	3.34e-155
HS_649	Chr_XIX	661	83.359	45	1.2e-154
HS_650	Chr_XIX	751	80.692	101	2.01e-152
HS_651	Chr_XIX	551	85.844	33	2.01e-152
HS_652	Chr_XIX	544	85.662	38	3.36e-150
HS_653	Chr_XIX	531	84.746	67	3.39e-145
HS_654	Chr_XIX	744	80.376	88	5.67e-143
HS_655	Chr_XIX	616	82.468	69	3.41e-140
HS_656	Chr_XIX	759	79.71	102	1.23e-139
HS_657	Chr_XIX	762	79.528	110	1.23e-139
HS_658	Chr_XIX	771	79.637	93	5.71e-138
HS_659	Chr_XIX	736	79.484	114	9.55e-136
HS_660	Chr_XIX	543	83.61	63	3.44e-135
HS_661	Chr_XIX	675	80.593	77	9.62e-131
HS_662	Chr_XIX	729	79.287	105	1.24e-129
HS_663	Chr_XIX	498	84.137	61	4.48e-129
HS_664	Chr_XIX	597	82.412	42	5.79e-128
HS_665	Chr_XIX	693	79.076	92	2.11e-117
HS_666	Chr_XIX	511	82.387	68	7.6e-117
HS_667	Chr_XIX	510	82.353	69	2.73e-116
HS_668	Chr_XIX	507	82.446	66	9.83e-116
HS_669	Chr_XIX	501	82.635	63	9.83e-116
HS_670	Chr_XIX	501	82.435	63	1.64e-113
HS_671	Chr_XIX	490	82.653	64	1.64e-113
HS_672	Chr_XIX	512	82.031	68	1.64e-113
HS_673	Chr_XIX	489	82.618	64	5.91e-113
HS_674	Chr_XIX	499	82.164	65	2.75e-111
HS_675	Chr_XIX	500	82.2	64	2.75e-111
HS_676	Chr_XIX	498	82.129	64	3.56e-110
HS_677	Chr_XIX	510	81.765	68	3.56e-110
HS_678	Chr_XIX	503	81.909	63	4.6e-109
HS_679	Chr_XIX	501	81.836	67	4.6e-109
HS_680	Chr_XIX	583	80.103	78	4.6e-109
HS_681	Chr_XIX	514	81.712	62	4.6e-109
HS_682	Chr_XIX	512	81.25	79	1.66e-108
HS_683	Chr_XIX	508	81.496	70	5.96e-108
HS_684	Chr_XIX	513	81.092	74	9.97e-106
HS_685	Chr_XIX	494	81.377	70	4.64e-104
HS_686	Chr_XIX	507	81.262	64	1.67e-103
HS_687	Chr_XIX	446	82.511	58	2.79e-101
HS_688	Chr_XIX	516	80.62	73	2.79e-101
HS_689	Chr_XIX	552	79.529	80	6.04e-98
HS_690	Chr_XIX	420	82.857	54	2.17e-97
HS_691	Chr_XIX	519	80.347	64	7.81e-97
HS_692	Chr_XIX	365	84.384	39	7.87e-92
HS_693	Chr_XIX	454	80.617	75	1.02e-90
HS_694	Chr_XIX	374	83.69	46	1.02e-90
HS_695	Chr_XIX	351	82.621	47	1.73e-78
HS_696	Chr_XIX	324	83.025	42	1.74e-73
HS_697	Chr_XIX	388	79.639	46	1.76e-63
HS_698	Chr_XIX	339	80.826	37	2.95e-61
HS_699	Chr_XIX	265	83.774	23	4.94e-59
HS_700	Chr_XIX	341	80.352	38	1.78e-58
HS_701	Chr_XIX	148	92.568	10	2.32e-52
HS_702	Chr_XIX	296	79.392	43	8.39e-47
HS_703	Chr_XIX	354	77.684	44	5.05e-44
HS_704	Chr_XIX	135	89.63	12	3.93e-40
HS_705	Chr_XIX	181	84.53	15	5.08e-39
HS_706	Chr_XIX	181	84.53	13	1.83e-38
HS_707	Chr_XIX	169	85.207	13	6.58e-38
HS_708	Chr_XIX	179	84.358	15	6.58e-38
HS_709	Chr_XIX	181	83.978	16	2.37e-37
HS_710	Chr_XIX	167	85.03	13	8.51e-37
HS_711	Chr_XIX	177	84.181	15	8.51e-37
HS_712	Chr_XIX	179	83.799	16	3.06e-36
HS_713	Chr_XIX	135	88.148	13	3.06e-36
HS_714	Chr_XIX	178	83.708	18	3.06e-36
HS_715	Chr_XIX	179	83.799	15	3.06e-36
HS_716	Chr_XIX	179	83.799	16	3.06e-36
HS_717	Chr_XIX	179	83.799	16	3.06e-36
HS_718	Chr_XIX	179	83.799	16	3.06e-36
HS_719	Chr_XIX	125	89.6	10	1.1e-35
HS_720	Chr_XIX	151	85.43	18	3.96e-35
HS_721	Chr_XIX	183	83.06	16	1.42e-34
HS_722	Chr_XIX	179	83.24	17	1.42e-34
HS_723	Chr_XIX	180	83.333	15	1.42e-34
HS_724	Chr_XIX	183	83.06	16	1.42e-34
HS_725	Chr_XIX	133	87.97	9	5.12e-34
HS_726	Chr_XIX	178	83.146	17	5.12e-34
HS_727	Chr_XIX	166	83.735	17	1.84e-33
HS_728	Chr_XIX	166	83.735	17	1.84e-33
HS_729	Chr_XIX	136	86.765	15	1.84e-33
HS_730	Chr_XIX	179	82.682	18	6.62e-33
HS_731	Chr_XIX	178	82.584	20	6.62e-33
HS_732	Chr_XIX	133	87.218	9	2.38e-32
HS_733	Chr_XIX	167	83.234	16	8.57e-32
HS_734	Chr_XIX	181	82.32	17	8.57e-32
HS_735	Chr_XIX	162	83.333	17	3.08e-31
HS_736	Chr_XIX	176	82.386	18	3.08e-31
HS_737	Chr_XIX	134	86.567	10	3.08e-31
HS_738	Chr_XIX	180	82.222	16	3.08e-31
HS_739	Chr_XIX	179	82.123	19	3.08e-31
HS_740	Chr_XIX	133	86.466	10	1.11e-30
HS_741	Chr_XIX	133	86.466	10	1.11e-30
HS_742	Chr_XIX	136	86.029	9	3.99e-30
HS_743	Chr_XIX	213	79.343	28	1.43e-29
HS_744	Chr_XIX	127	86.614	11	1.43e-29
HS_745	Chr_XIX	133	85.714	12	5.16e-29
HS_746	Chr_XIX	190	80	26	6.67e-28
HS_747	Chr_XIX	133	84.962	13	2.4e-27
HS_748	Chr_XIX	119	86.555	10	8.63e-27
HS_749	Chr_XIX	119	86.555	10	8.63e-27
HS_750	Chr_XIX	268	76.493	39	3.1e-26
HS_751	Chr_XIX	133	84.211	14	1.12e-25
HS_752	Chr_XIX	125	84.8	14	4.01e-25
HS_753	Chr_XIX	185	78.919	31	1.44e-24
HS_754	Chr_XIX	162	80.247	28	1.44e-24
HS_755	Chr_XIX	148	81.757	18	1.87e-23
HS_756	Chr_XIX	128	83.594	15	1.87e-23
HS_757	Chr_XIX	110	86.364	8	6.72e-23
HS_758	Chr_XIX	164	80.488	19	6.72e-23
HS_759	Chr_XIX	164	80.488	19	6.72e-23
HS_760	Chr_XIX	166	80.12	22	6.72e-23
HS_761	Chr_XIX	186	78.495	31	6.72e-23
HS_762	Chr_XIX	148	81.081	22	6.72e-23
HS_763	Chr_XIX	166	79.518	26	2.42e-22
HS_764	Chr_XIX	163	79.755	25	2.42e-22
HS_765	Chr_XIX	185	78.378	30	2.42e-22
HS_766	Chr_XIX	165	79.394	26	8.69e-22
HS_767	Chr_XIX	169	79.29	24	3.13e-21
HS_768	Chr_XIX	118	83.898	13	3.13e-21
HS_769	Chr_XIX	174	78.736	28	3.13e-21
HS_770	Chr_XIX	156	80.128	22	3.13e-21
HS_771	Chr_XIX	165	79.394	25	3.13e-21
HS_772	Chr_XIX	163	79.141	25	4.04e-20
HS_773	Chr_XIX	147	80.272	19	1.45e-19
HS_774	Chr_XIX	167	79.042	22	1.45e-19
HS_775	Chr_XIX	164	78.659	27	1.45e-19
HS_776	Chr_XIX	162	79.012	25	1.45e-19
HS_777	Chr_XIX	111	83.784	12	5.23e-19
HS_778	Chr_XIX	125	82.4	11	1.88e-18
HS_779	Chr_XIX	126	81.746	15	1.88e-18
HS_780	Chr_XIX	113	83.186	13	1.88e-18
HS_781	Chr_XIX	125	82.4	11	1.88e-18
HS_782	Chr_XIX	128	81.25	16	6.76e-18
HS_783	Chr_XIX	125	81.6	16	6.76e-18
HS_784	Chr_XIX	149	79.195	24	6.76e-18
HS_785	Chr_XIX	163	78.528	24	6.76e-18
HS_786	Chr_XIX	110	83.636	11	6.76e-18
HS_787	Chr_XIX	108	83.333	13	2.43e-17
HS_788	Chr_XIX	87	87.356	6	2.43e-17
HS_789	Chr_XIX	90	86.667	7	2.43e-17
HS_790	Chr_XIX	106	83.962	8	8.75e-17
HS_791	Chr_XIX	164	78.049	24	8.75e-17
HS_792	Chr_XIX	164	77.439	30	3.15e-16
HS_793	Chr_XIX	69	89.855	5	4.07e-15
HS_794	Chr_XIX	68	89.706	6	1.46e-14
HS_795	Chr_XIX	132	78.788	24	1.46e-14
HS_796	Chr_XIX	68	89.706	6	1.46e-14
HS_797	Chr_XIX	104	82.692	9	5.27e-14
HS_798	Chr_XIX	105	81.905	11	1.89e-13
HS_799	Chr_XIX	62	90.323	5	6.81e-13
HS_800	Chr_XIX	62	90.323	5	6.81e-13
HS_801	Chr_XIX	62	90.323	5	6.81e-13
HS_802	Chr_XIX	62	90.323	5	6.81e-13
HS_803	Chr_XIX	62	90.323	5	6.81e-13
HS_804	Chr_XIX	105	80.952	12	8.81e-12
HS_805	Chr_XIX	69	86.957	7	8.81e-12
HS_806	Chr_XIX	105	80.952	12	8.81e-12
HS_807	Chr_XIX	105	80.952	12	8.81e-12
HS_808	Chr_XIX	61	90.164	3	8.81e-12
HS_809	Chr_XIX	63	88.889	5	8.81e-12
HS_810	Chr_XIX	63	88.889	5	8.81e-12
HS_811	Chr_XIX	49	93.878	3	3.17e-11
HS_812	Chr_XIX	77	84.416	10	3.17e-11
HS_813	Chr_XIX	46	95.652	1	1.14e-10
HS_814	Chr_XIX	46	95.652	1	1.14e-10
HS_815	Chr_XIX	130	77.692	21	1.14e-10
HS_816	Chr_XIX	105	80	13	4.1e-10
HS_817	Chr_XIX	64	87.5	5	4.1e-10
HS_818	Chr_XIX	41	97.561	0	1.47e-09
HS_819	Chr_XIX	65	86.154	5	5.3e-09
HS_820	Chr_XIX	42	95.238	2	5.3e-09
HS_821	Chr_XIX	49	91.837	2	5.3e-09
HS_822	Chr_XIX	50	92	1	5.3e-09
HS_823	Chr_XIX	53	90.566	2	5.3e-09
HS_824	Chr_XIX	46	93.478	1	5.3e-09
HS_825	Chr_XIX	65	86.154	6	5.3e-09
HS_826	Chr_XIX	62	87.097	5	5.3e-09
HS_827	Chr_XIX	131	77.099	21	5.3e-09
HS_828	Chr_XIX	110	79.091	12	1.91e-08
HS_829	Chr_XIX	52	90.385	1	1.91e-08
HS_830	Chr_XIX	52	90.385	1	1.91e-08
HS_831	Chr_XIX	48	91.667	1	6.86e-08
HS_832	Chr_XIX	53	88.679	4	6.86e-08
HS_833	Chr_XIX	47	91.489	1	2.47e-07
HS_834	Chr_XIX	49	89.796	3	2.47e-07
HS_835	Chr_XIX	45	91.111	3	8.88e-07
HS_836	Chr_XIX	31	100	0	3.19e-06
HS_837	Chr_IV	1116	82.168	108	0
HS_838	Chr_IV	765	86.144	70	0
HS_839	Chr_IV	605	89.752	40	0
HS_840	Chr_IV	702	86.895	56	0
HS_841	Chr_IV	690	86.667	59	0
HS_842	Chr_IV	635	87.717	50	0
HS_843	Chr_IV	694	85.879	73	0
HS_844	Chr_IV	570	89.649	45	0
HS_845	Chr_IV	666	86.637	59	0
HS_846	Chr_IV	578	89.1	45	0
HS_847	Chr_IV	568	89.437	42	0
HS_848	Chr_IV	555	90.09	32	0
HS_849	Chr_IV	532	90.789	36	0
HS_850	Chr_IV	534	90.637	37	0
HS_851	Chr_IV	554	89.892	38	0
HS_852	Chr_IV	593	88.364	48	0
HS_853	Chr_IV	690	85.507	66	0
HS_854	Chr_IV	540	90.185	36	0
HS_855	Chr_IV	546	89.927	38	0
HS_856	Chr_IV	599	87.813	55	0
HS_857	Chr_IV	545	89.908	37	0
HS_858	Chr_IV	545	89.908	37	0
HS_859	Chr_IV	545	89.908	37	0
HS_860	Chr_IV	549	89.8	37	0
HS_861	Chr_IV	558	89.427	37	0
HS_862	Chr_IV	545	89.908	36	0
HS_863	Chr_IV	553	89.512	38	0
HS_864	Chr_IV	881	81.612	107	0
HS_865	Chr_IV	560	89.286	35	0
HS_866	Chr_IV	546	89.56	40	0
HS_867	Chr_IV	641	86.427	53	0
HS_868	Chr_IV	553	89.331	31	0
HS_869	Chr_IV	591	87.648	51	0
HS_870	Chr_IV	572	88.287	48	0
HS_871	Chr_IV	674	85.46	59	0
HS_872	Chr_IV	577	88.042	47	0
HS_873	Chr_IV	521	90.211	32	0
HS_874	Chr_IV	540	89.259	36	0
HS_875	Chr_IV	551	88.929	34	0
HS_876	Chr_IV	561	88.414	38	0
HS_877	Chr_IV	555	88.288	43	0
HS_878	Chr_IV	562	88.078	38	0
HS_879	Chr_IV	483	90.89	34	0
HS_880	Chr_IV	679	84.242	81	0
HS_881	Chr_IV	562	87.722	39	5.39e-178
HS_882	Chr_IV	565	87.257	50	6.98e-177
HS_883	Chr_IV	552	87.862	39	2.51e-176
HS_884	Chr_IV	553	87.703	43	9.03e-176
HS_885	Chr_IV	561	87.166	39	2.53e-171
HS_886	Chr_IV	904	80.199	100	9.09e-171
HS_887	Chr_IV	561	86.809	38	1.97e-167
HS_888	Chr_IV	890	79.888	106	1.18e-164
HS_889	Chr_IV	735	81.905	92	4.26e-164
HS_890	Chr_IV	545	86.972	36	1.53e-163
HS_891	Chr_IV	657	83.866	54	5.51e-163
HS_892	Chr_IV	739	81.732	91	1.98e-162
HS_893	Chr_IV	827	78.476	114	4.44e-134
HS_894	Chr_IV	754	79.045	121	4.44e-134
HS_895	Chr_IV	584	82.192	76	2.07e-132
HS_896	Chr_IV	626	81.31	83	2.07e-132
HS_897	Chr_IV	499	84.168	63	3.46e-130
HS_898	Chr_IV	505	83.168	69	1.62e-123
HS_899	Chr_IV	507	82.446	67	2.73e-116
HS_900	Chr_IV	492	82.724	62	4.57e-114
HS_901	Chr_IV	489	83.231	44	1.64e-113
HS_902	Chr_IV	495	82.424	67	1.64e-113
HS_903	Chr_IV	578	80.277	85	7.65e-112
HS_904	Chr_IV	497	82.294	64	7.65e-112
HS_905	Chr_IV	495	82.424	62	7.65e-112
HS_906	Chr_IV	517	81.818	65	2.75e-111
HS_907	Chr_IV	499	81.964	67	1.28e-109
HS_908	Chr_IV	503	81.909	65	1.28e-109
HS_909	Chr_IV	494	82.186	61	4.6e-109
HS_910	Chr_IV	509	81.729	65	4.6e-109
HS_911	Chr_IV	499	81.964	64	4.6e-109
HS_912	Chr_IV	512	81.445	71	1.66e-108
HS_913	Chr_IV	506	81.621	69	1.66e-108
HS_914	Chr_IV	512	81.641	63	5.96e-108
HS_915	Chr_IV	516	81.395	67	2.14e-107
HS_916	Chr_IV	517	81.044	76	7.7e-107
HS_917	Chr_IV	496	81.452	71	3.58e-105
HS_918	Chr_IV	491	81.67	64	1.29e-104
HS_919	Chr_IV	504	80.952	73	2.16e-102
HS_920	Chr_IV	416	83.413	54	1e-100
HS_921	Chr_IV	565	79.115	92	4.67e-99
HS_922	Chr_IV	537	79.888	71	7.81e-97
HS_923	Chr_IV	503	79.92	70	2.83e-91
HS_924	Chr_IV	443	80.587	69	7.93e-87
HS_925	Chr_IV	533	78.236	87	1.72e-83
HS_926	Chr_IV	313	84.984	33	1.03e-80
HS_927	Chr_IV	292	85.274	37	6.21e-78
HS_928	Chr_IV	253	86.561	30	8.1e-72
HS_929	Chr_IV	278	83.453	39	1.36e-64
HS_930	Chr_IV	345	80.29	59	1.36e-64
HS_931	Chr_IV	184	85.326	25	1.08e-45
HS_932	Chr_IV	178	84.27	23	1.41e-39
HS_933	Chr_IV	183	84.153	14	6.58e-38
HS_934	Chr_IV	179	84.358	15	6.58e-38
HS_935	Chr_IV	130	89.231	12	2.37e-37
HS_936	Chr_IV	181	83.978	14	8.51e-37
HS_937	Chr_IV	167	85.03	13	8.51e-37
HS_938	Chr_IV	179	83.799	16	3.06e-36
HS_939	Chr_IV	133	88.722	8	1.1e-35
HS_940	Chr_IV	182	83.516	15	1.1e-35
HS_941	Chr_IV	153	86.275	10	1.1e-35
HS_942	Chr_IV	181	83.425	15	3.96e-35
HS_943	Chr_IV	132	88.636	8	3.96e-35
HS_944	Chr_IV	166	84.337	16	3.96e-35
HS_945	Chr_IV	166	84.337	16	3.96e-35
HS_946	Chr_IV	180	83.333	16	3.96e-35
HS_947	Chr_IV	132	88.636	8	3.96e-35
HS_948	Chr_IV	180	83.333	15	1.42e-34
HS_949	Chr_IV	183	83.06	16	1.42e-34
HS_950	Chr_IV	183	83.06	16	1.42e-34
HS_951	Chr_IV	182	82.967	16	5.12e-34
HS_952	Chr_IV	133	87.97	9	5.12e-34
HS_953	Chr_IV	166	83.735	17	1.84e-33
HS_954	Chr_IV	166	83.735	17	1.84e-33
HS_955	Chr_IV	167	83.832	15	1.84e-33
HS_956	Chr_IV	167	83.832	16	1.84e-33
HS_957	Chr_IV	180	82.778	16	6.62e-33
HS_958	Chr_IV	183	82.514	17	6.62e-33
HS_959	Chr_IV	133	87.218	10	2.38e-32
HS_960	Chr_IV	125	88	12	2.38e-32
HS_961	Chr_IV	125	88	12	2.38e-32
HS_962	Chr_IV	133	87.218	10	2.38e-32
HS_963	Chr_IV	133	87.218	9	2.38e-32
HS_964	Chr_IV	133	87.218	9	2.38e-32
HS_965	Chr_IV	180	82.222	19	8.57e-32
HS_966	Chr_IV	124	87.903	12	8.57e-32
HS_967	Chr_IV	234	79.487	20	3.08e-31
HS_968	Chr_IV	134	86.567	10	3.08e-31
HS_969	Chr_IV	133	86.466	11	1.11e-30
HS_970	Chr_IV	183	81.421	20	3.99e-30
HS_971	Chr_IV	124	87.097	13	3.99e-30
HS_972	Chr_IV	167	82.635	17	3.99e-30
HS_973	Chr_IV	179	81.564	22	3.99e-30
HS_974	Chr_IV	129	84.496	14	1.12e-25
HS_975	Chr_IV	167	80.838	21	4.01e-25
HS_976	Chr_IV	146	81.507	23	5.19e-24
HS_977	Chr_IV	147	81.633	22	5.19e-24
HS_978	Chr_IV	186	79.032	27	5.19e-24
HS_979	Chr_IV	163	80.368	24	5.19e-24
HS_980	Chr_IV	185	78.919	30	5.19e-24
HS_981	Chr_IV	166	80.12	23	1.87e-23
HS_982	Chr_IV	150	81.333	20	1.87e-23
HS_983	Chr_IV	162	80.247	25	1.87e-23
HS_984	Chr_IV	187	78.61	30	1.87e-23
HS_985	Chr_IV	134	82.836	15	6.72e-23
HS_986	Chr_IV	180	78.889	29	6.72e-23
HS_987	Chr_IV	164	79.878	23	2.42e-22
HS_988	Chr_IV	157	80.255	21	8.69e-22
HS_989	Chr_IV	164	79.878	21	8.69e-22
HS_990	Chr_IV	166	78.916	29	3.13e-21
HS_991	Chr_IV	164	79.268	24	1.12e-20
HS_992	Chr_IV	156	80.128	20	1.12e-20
HS_993	Chr_IV	189	77.778	30	1.12e-20
HS_994	Chr_IV	127	82.677	13	4.04e-20
HS_995	Chr_IV	164	79.268	22	4.04e-20
HS_996	Chr_IV	125	82.4	15	1.45e-19
HS_997	Chr_IV	125	82.4	14	1.45e-19
HS_998	Chr_IV	164	78.659	27	1.45e-19
HS_999	Chr_IV	114	84.211	9	1.45e-19
HS_1000	Chr_IV	126	82.54	11	5.23e-19
HS_1001	Chr_IV	125	82.4	12	5.23e-19
HS_1002	Chr_IV	125	82.4	12	5.23e-19
HS_1003	Chr_IV	147	79.592	24	5.23e-19
HS_1004	Chr_IV	128	82.031	14	5.23e-19
HS_1005	Chr_IV	188	77.128	31	1.88e-18
HS_1006	Chr_IV	126	81.746	15	1.88e-18
HS_1007	Chr_IV	126	81.746	15	1.88e-18
HS_1008	Chr_IV	162	79.012	20	1.88e-18
HS_1009	Chr_IV	128	82.031	12	1.88e-18
HS_1010	Chr_IV	128	82.031	12	1.88e-18
HS_1011	Chr_IV	108	84.259	8	6.76e-18
HS_1012	Chr_IV	108	84.259	8	6.76e-18
HS_1013	Chr_IV	108	84.259	8	6.76e-18
HS_1014	Chr_IV	126	81.746	14	6.76e-18
HS_1015	Chr_IV	125	81.6	16	6.76e-18
HS_1016	Chr_IV	125	81.6	16	6.76e-18
HS_1017	Chr_IV	128	81.25	16	6.76e-18
HS_1018	Chr_IV	108	84.259	8	6.76e-18
HS_1019	Chr_IV	125	81.6	16	6.76e-18
HS_1020	Chr_IV	125	81.6	16	6.76e-18
HS_1021	Chr_IV	129	81.395	13	2.43e-17
HS_1022	Chr_IV	108	83.333	10	8.75e-17
HS_1023	Chr_IV	126	80.952	16	8.75e-17
HS_1024	Chr_IV	108	83.333	9	3.15e-16
HS_1025	Chr_IV	90	85.556	8	1.13e-15
HS_1026	Chr_IV	97	84.536	7	1.13e-15
HS_1027	Chr_IV	61	91.803	5	1.46e-14
HS_1028	Chr_IV	134	79.104	16	1.89e-13
HS_1029	Chr_IV	145	78.621	15	1.89e-13
HS_1030	Chr_IV	69	88.406	6	1.89e-13
HS_1031	Chr_IV	105	81.905	11	1.89e-13
HS_1032	Chr_IV	110	80.909	15	1.89e-13
HS_1033	Chr_IV	62	90.323	5	6.81e-13
HS_1034	Chr_IV	62	90.323	5	6.81e-13
HS_1035	Chr_IV	68	88.235	7	6.81e-13
HS_1036	Chr_IV	62	90.323	5	6.81e-13
HS_1037	Chr_IV	62	90.323	5	6.81e-13
HS_1038	Chr_IV	62	90.323	5	6.81e-13
HS_1039	Chr_IV	78	85.897	8	6.81e-13
HS_1040	Chr_IV	69	88.406	5	6.81e-13
HS_1041	Chr_IV	62	90.323	5	6.81e-13
HS_1042	Chr_IV	61	90.164	3	8.81e-12
HS_1043	Chr_IV	61	90.164	3	8.81e-12
HS_1044	Chr_IV	105	80.952	12	8.81e-12
HS_1045	Chr_IV	106	81.132	10	8.81e-12
HS_1046	Chr_IV	62	88.71	6	3.17e-11
HS_1047	Chr_IV	62	88.71	6	3.17e-11
HS_1048	Chr_IV	62	88.71	5	3.17e-11
HS_1049	Chr_IV	111	80.18	12	3.17e-11
HS_1050	Chr_IV	47	95.745	1	3.17e-11
HS_1051	Chr_IV	50	94	1	3.17e-11
HS_1052	Chr_IV	134	78.358	14	1.14e-10
HS_1053	Chr_IV	137	78.102	15	1.14e-10
HS_1054	Chr_IV	48	93.75	1	4.1e-10
HS_1055	Chr_IV	69	85.507	8	4.1e-10
HS_1056	Chr_IV	57	89.474	2	1.47e-09
HS_1057	Chr_IV	67	86.567	4	1.47e-09
HS_1058	Chr_IV	39	97.436	1	5.3e-09
HS_1059	Chr_IV	46	93.478	1	5.3e-09
HS_1060	Chr_IV	49	91.837	2	5.3e-09
HS_1061	Chr_IV	41	95.122	2	1.91e-08
HS_1062	Chr_IV	38	97.368	1	1.91e-08
HS_1063	Chr_IV	51	90.196	1	6.86e-08
HS_1064	Chr_IV	43	93.023	3	6.86e-08
HS_1065	Chr_IV	49	89.796	3	2.47e-07
HS_1066	Chr_IV	46	91.304	2	2.47e-07
HS_1067	Chr_IV	49	89.796	3	2.47e-07
HS_1068	Chr_IV	79	82.278	7	2.47e-07
HS_1069	Chr_IV	46	91.304	2	2.47e-07
HS_1070	Chr_IV	49	89.796	3	2.47e-07
HS_1071	Chr_IV	50	90	2	2.47e-07
HS_1072	Chr_IV	41	92.683	3	8.88e-07
HS_1073	Chr_IV	41	92.683	3	8.88e-07
HS_1074	Chr_XII	719	89.013	52	0
HS_1075	Chr_XII	811	84.71	87	0
HS_1076	Chr_XII	593	90.556	41	0
HS_1077	Chr_XII	628	89.331	46	0
HS_1078	Chr_XII	625	88.8	47	0
HS_1079	Chr_XII	593	88.87	49	0
HS_1080	Chr_XII	575	89.043	44	0
HS_1081	Chr_XII	543	90.239	37	0
HS_1082	Chr_XII	603	87.894	54	0
HS_1083	Chr_XII	598	88.127	48	0
HS_1084	Chr_XII	545	90.092	35	0
HS_1085	Chr_XII	645	86.822	49	0
HS_1086	Chr_XII	545	89.908	37	0
HS_1087	Chr_XII	642	86.76	53	0
HS_1088	Chr_XII	560	89.286	38	0
HS_1089	Chr_XII	550	89.455	42	0
HS_1090	Chr_XII	566	89.046	37	0
HS_1091	Chr_XII	500	91.4	32	0
HS_1092	Chr_XII	596	87.416	60	0
HS_1093	Chr_XII	547	89.397	36	0
HS_1094	Chr_XII	525	89.905	37	0
HS_1095	Chr_XII	546	89.011	42	0
HS_1096	Chr_XII	546	89.194	35	0
HS_1097	Chr_XII	546	88.828	42	0
HS_1098	Chr_XII	553	88.246	50	0
HS_1099	Chr_XII	548	88.504	39	0
HS_1100	Chr_XII	551	88.385	40	0
HS_1101	Chr_XII	556	88.309	36	0
HS_1102	Chr_XII	643	85.537	56	0
HS_1103	Chr_XII	537	88.641	41	3.22e-180
HS_1104	Chr_XII	558	87.993	40	1.16e-179
HS_1105	Chr_XII	648	85.34	52	1.5e-178
HS_1106	Chr_XII	562	87.722	41	1.5e-178
HS_1107	Chr_XII	676	84.615	54	1.94e-177
HS_1108	Chr_XII	827	81.741	76	9.03e-176
HS_1109	Chr_XII	654	84.862	54	1.17e-174
HS_1110	Chr_XII	646	84.83	54	1.95e-172
HS_1111	Chr_XII	561	86.453	45	3.29e-165
HS_1112	Chr_XII	660	83.939	54	1.18e-164
HS_1113	Chr_XII	650	83.846	52	3.32e-160
HS_1114	Chr_XII	551	86.388	33	1.54e-158
HS_1115	Chr_XII	571	85.639	38	2e-157
HS_1116	Chr_XII	556	85.791	42	9.29e-156
HS_1117	Chr_XII	608	84.375	45	1.2e-154
HS_1118	Chr_XII	580	84.828	44	2.01e-152
HS_1119	Chr_XII	387	92.248	22	7.23e-152
HS_1120	Chr_XII	733	81.173	86	7.23e-152
HS_1121	Chr_XII	574	84.146	59	2.02e-147
HS_1122	Chr_XII	552	81.159	81	9.83e-116
HS_1123	Chr_XII	759	77.734	116	4.57e-114
HS_1124	Chr_XII	501	82.036	68	2.75e-111
HS_1125	Chr_XII	506	81.621	71	4.6e-109
HS_1126	Chr_XII	441	83.9	46	1.66e-108
HS_1127	Chr_XII	498	81.928	65	1.66e-108
HS_1128	Chr_XII	491	81.67	66	3.58e-105
HS_1129	Chr_XII	500	81.4	66	4.64e-104
HS_1130	Chr_XII	510	80.98	63	2.79e-101
HS_1131	Chr_XII	506	81.028	65	2.79e-101
HS_1132	Chr_XII	510	80.588	77	2.79e-101
HS_1133	Chr_XII	504	80.952	68	2.79e-101
HS_1134	Chr_XII	290	89.31	29	6.04e-98
HS_1135	Chr_XII	290	88.621	31	1.31e-94
HS_1136	Chr_XII	510	79.412	84	2.83e-91
HS_1137	Chr_XII	720	76.667	104	2.83e-91
HS_1138	Chr_XII	384	81.51	52	1.73e-78
HS_1139	Chr_XII	414	78.744	72	6.3e-68
HS_1140	Chr_XII	493	75.456	78	5.01e-49
HS_1141	Chr_XII	135	92.593	7	3.02e-46
HS_1142	Chr_XII	179	84.358	15	6.58e-38
HS_1143	Chr_XII	179	84.358	15	6.58e-38
HS_1144	Chr_XII	169	85.207	13	6.58e-38
HS_1145	Chr_XII	179	83.799	16	3.06e-36
HS_1146	Chr_XII	133	88.722	8	1.1e-35
HS_1147	Chr_XII	153	85.621	12	1.42e-34
HS_1148	Chr_XII	133	87.97	8	5.12e-34
HS_1149	Chr_XII	166	83.735	17	1.84e-33
HS_1150	Chr_XII	166	83.735	17	1.84e-33
HS_1151	Chr_XII	181	82.873	16	1.84e-33
HS_1152	Chr_XII	169	83.432	16	6.62e-33
HS_1153	Chr_XII	152	84.868	15	6.62e-33
HS_1154	Chr_XII	133	87.218	9	2.38e-32
HS_1155	Chr_XII	167	83.234	16	8.57e-32
HS_1156	Chr_XII	159	83.648	16	3.08e-31
HS_1157	Chr_XII	133	86.466	10	1.11e-30
HS_1158	Chr_XII	114	86.842	15	2.4e-27
HS_1159	Chr_XII	163	81.595	19	3.1e-26
HS_1160	Chr_XII	163	80.368	24	5.19e-24
HS_1161	Chr_XII	163	80.368	24	5.19e-24
HS_1162	Chr_XII	166	80.12	25	5.19e-24
HS_1163	Chr_XII	169	79.882	23	6.72e-23
HS_1164	Chr_XII	177	79.096	25	2.42e-22
HS_1165	Chr_XII	151	80.795	21	2.42e-22
HS_1166	Chr_XII	158	80.38	21	2.42e-22
HS_1167	Chr_XII	181	78.453	29	8.69e-22
HS_1168	Chr_XII	125	83.2	14	3.13e-21
HS_1169	Chr_XII	128	82.812	12	1.12e-20
HS_1170	Chr_XII	186	77.957	28	4.04e-20
HS_1171	Chr_XII	115	83.478	11	5.23e-19
HS_1172	Chr_XII	125	82.4	12	5.23e-19
HS_1173	Chr_XII	125	82.4	11	1.88e-18
HS_1174	Chr_XII	86	87.209	8	2.43e-17
HS_1175	Chr_XII	68	91.176	4	3.15e-16
HS_1176	Chr_XII	68	91.176	4	3.15e-16
HS_1177	Chr_XII	62	93.548	2	3.15e-16
HS_1178	Chr_XII	159	77.987	24	1.13e-15
HS_1179	Chr_XII	153	78.431	19	4.07e-15
HS_1180	Chr_XII	68	88.235	7	6.81e-13
HS_1181	Chr_XII	62	90.323	5	6.81e-13
HS_1182	Chr_XII	68	88.235	7	6.81e-13
HS_1183	Chr_XII	68	88.235	7	6.81e-13
HS_1184	Chr_XII	62	90.323	5	6.81e-13
HS_1185	Chr_XII	46	97.826	0	2.45e-12
HS_1186	Chr_XII	61	90.164	3	8.81e-12
HS_1187	Chr_XII	69	86.957	7	8.81e-12
HS_1188	Chr_XII	105	80.952	12	8.81e-12
HS_1189	Chr_XII	64	89.062	4	8.81e-12
HS_1190	Chr_XII	62	88.71	6	3.17e-11
HS_1191	Chr_XII	68	86.765	8	3.17e-11
HS_1192	Chr_XII	105	80.952	11	3.17e-11
HS_1193	Chr_XII	129	78.295	18	3.17e-11
HS_1194	Chr_XII	62	88.71	3	1.14e-10
HS_1195	Chr_XII	46	95.652	0	1.14e-10
HS_1196	Chr_XII	70	85.714	7	4.1e-10
HS_1197	Chr_XII	48	93.75	1	4.1e-10
HS_1198	Chr_XII	52	90.385	1	1.91e-08
HS_1199	Chr_XII	57	87.719	4	6.86e-08
HS_1200	Chr_XII	46	91.304	4	6.86e-08
HS_1201	Chr_XII	47	91.489	2	6.86e-08
HS_1202	Chr_XII	129	76.744	19	2.47e-07
HS_1203	Chr_XVII	736	87.636	59	0
HS_1204	Chr_XVII	807	85.378	63	0
HS_1205	Chr_XVII	583	90.223	41	0
HS_1206	Chr_XVII	592	89.527	49	0
HS_1207	Chr_XVII	593	89.207	46	0
HS_1208	Chr_XVII	688	86.337	60	0
HS_1209	Chr_XVII	539	91.095	32	0
HS_1210	Chr_XVII	627	87.879	53	0
HS_1211	Chr_XVII	571	89.492	44	0
HS_1212	Chr_XVII	640	87.5	47	0
HS_1213	Chr_XVII	599	88.481	51	0
HS_1214	Chr_XVII	640	87.344	51	0
HS_1215	Chr_XVII	599	88.481	45	0
HS_1216	Chr_XVII	564	89.716	37	0
HS_1217	Chr_XVII	595	88.571	45	0
HS_1218	Chr_XVII	553	89.873	37	0
HS_1219	Chr_XVII	532	90.602	35	0
HS_1220	Chr_XVII	532	90.602	35	0
HS_1221	Chr_XVII	637	86.97	56	0
HS_1222	Chr_XVII	540	90	44	0
HS_1223	Chr_XVII	810	83.21	76	0
HS_1224	Chr_XVII	644	86.801	51	0
HS_1225	Chr_XVII	551	89.655	40	0
HS_1226	Chr_XVII	544	89.89	37	0
HS_1227	Chr_XVII	641	86.739	50	0
HS_1228	Chr_XVII	547	89.58	40	0
HS_1229	Chr_XVII	535	90.093	36	0
HS_1230	Chr_XVII	644	86.646	48	0
HS_1231	Chr_XVII	553	89.331	39	0
HS_1232	Chr_XVII	534	89.888	41	0
HS_1233	Chr_XVII	544	89.522	39	0
HS_1234	Chr_XVII	556	89.209	36	0
HS_1235	Chr_XVII	643	86.47	49	0
HS_1236	Chr_XVII	553	89.15	39	0
HS_1237	Chr_XVII	645	86.357	49	0
HS_1238	Chr_XVII	641	86.271	54	0
HS_1239	Chr_XVII	540	89.444	40	0
HS_1240	Chr_XVII	756	83.862	61	0
HS_1241	Chr_XVII	553	88.969	40	0
HS_1242	Chr_XVII	557	88.869	36	0
HS_1243	Chr_XVII	502	90.837	33	0
HS_1244	Chr_XVII	505	90.495	37	0
HS_1245	Chr_XVII	521	90.019	33	0
HS_1246	Chr_XVII	690	84.783	58	0
HS_1247	Chr_XVII	741	83.401	79	0
HS_1248	Chr_XVII	654	85.78	43	0
HS_1249	Chr_XVII	647	85.626	54	0
HS_1250	Chr_XVII	507	89.941	35	0
HS_1251	Chr_XVII	533	88.743	45	0
HS_1252	Chr_XVII	549	88.342	33	1.5e-178
HS_1253	Chr_XVII	656	84.756	51	5.43e-173
HS_1254	Chr_XVII	658	84.65	51	1.95e-172
HS_1255	Chr_XVII	727	82.806	80	7.03e-172
HS_1256	Chr_XVII	651	84.639	53	9.09e-171
HS_1257	Chr_XVII	644	84.627	57	3.27e-170
HS_1258	Chr_XVII	657	84.323	53	1.52e-168
HS_1259	Chr_XVII	549	87.25	37	5.47e-168
HS_1260	Chr_XVII	546	86.813	55	1.97e-167
HS_1261	Chr_XVII	585	85.299	58	5.51e-163
HS_1262	Chr_XVII	626	84.345	57	7.13e-162
HS_1263	Chr_XVII	706	82.153	89	9.22e-161
HS_1264	Chr_XVII	553	85.714	56	5.55e-158
HS_1265	Chr_XVII	555	85.405	48	5.59e-153
HS_1266	Chr_XVII	601	83.86	68	5.59e-153
HS_1267	Chr_XVII	738	80.894	100	2.01e-152
HS_1268	Chr_XVII	733	79.536	108	1.24e-134
HS_1269	Chr_XVII	730	79.452	111	1.6e-133
HS_1270	Chr_XVII	496	84.476	57	9.62e-131
HS_1271	Chr_XVII	695	80	94	9.62e-131
HS_1272	Chr_XVII	614	81.433	76	1.24e-129
HS_1273	Chr_XVII	766	78.851	94	9.69e-126
HS_1274	Chr_XVII	533	82.739	69	3.48e-125
HS_1275	Chr_XVII	748	78.476	106	9.76e-121
HS_1276	Chr_XVII	569	81.371	75	1.26e-119
HS_1277	Chr_XVII	494	82.794	67	7.6e-117
HS_1278	Chr_XVII	500	82.4	67	4.57e-114
HS_1279	Chr_XVII	497	82.495	63	1.64e-113
HS_1280	Chr_XVII	458	83.406	58	7.65e-112
HS_1281	Chr_XVII	497	82.294	64	7.65e-112
HS_1282	Chr_XVII	510	81.765	72	2.75e-111
HS_1283	Chr_XVII	509	81.925	66	2.75e-111
HS_1284	Chr_XVII	501	82.036	66	9.9e-111
HS_1285	Chr_XVII	496	82.258	62	9.9e-111
HS_1286	Chr_XVII	495	82.222	64	9.9e-111
HS_1287	Chr_XVII	508	81.496	72	1.66e-108
HS_1288	Chr_XVII	508	81.299	73	7.7e-107
HS_1289	Chr_XVII	513	81.287	70	7.7e-107
HS_1290	Chr_XVII	502	81.474	69	2.77e-106
HS_1291	Chr_XVII	466	82.403	64	2.77e-106
HS_1292	Chr_XVII	508	81.299	65	1.29e-104
HS_1293	Chr_XVII	505	80.99	69	7.76e-102
HS_1294	Chr_XVII	467	81.156	62	1.31e-94
HS_1295	Chr_XVII	459	81.046	71	1.31e-94
HS_1296	Chr_XVII	389	83.033	48	3.66e-90
HS_1297	Chr_XVII	318	85.849	33	2.2e-87
HS_1298	Chr_XVII	426	81.455	44	4.77e-84
HS_1299	Chr_XVII	285	85.614	40	1.73e-78
HS_1300	Chr_XVII	195	92.308	12	2.91e-71
HS_1301	Chr_XVII	453	75.938	59	3.9e-45
HS_1302	Chr_XVII	183	84.153	14	6.58e-38
HS_1303	Chr_XVII	166	84.94	15	8.51e-37
HS_1304	Chr_XVII	183	83.607	15	3.06e-36
HS_1305	Chr_XVII	179	83.799	16	3.06e-36
HS_1306	Chr_XVII	179	83.799	16	3.06e-36
HS_1307	Chr_XVII	179	83.799	15	3.06e-36
HS_1308	Chr_XVII	179	83.799	16	3.06e-36
HS_1309	Chr_XVII	154	86.364	10	3.06e-36
HS_1310	Chr_XVII	179	83.799	15	3.06e-36
HS_1311	Chr_XVII	133	88.722	8	1.1e-35
HS_1312	Chr_XVII	181	83.425	16	1.1e-35
HS_1313	Chr_XVII	133	88.722	8	1.1e-35
HS_1314	Chr_XVII	181	83.425	17	1.1e-35
HS_1315	Chr_XVII	135	88.148	9	3.96e-35
HS_1316	Chr_XVII	135	88.148	9	3.96e-35
HS_1317	Chr_XVII	135	88.148	9	3.96e-35
HS_1318	Chr_XVII	166	84.337	16	3.96e-35
HS_1319	Chr_XVII	180	83.333	15	1.42e-34
HS_1320	Chr_XVII	183	83.06	16	1.42e-34
HS_1321	Chr_XVII	179	83.24	17	1.42e-34
HS_1322	Chr_XVII	133	87.97	9	5.12e-34
HS_1323	Chr_XVII	133	87.97	9	5.12e-34
HS_1324	Chr_XVII	264	78.788	26	5.12e-34
HS_1325	Chr_XVII	166	83.735	17	1.84e-33
HS_1326	Chr_XVII	181	82.873	16	1.84e-33
HS_1327	Chr_XVII	180	82.778	18	1.84e-33
HS_1328	Chr_XVII	166	83.735	17	1.84e-33
HS_1329	Chr_XVII	181	82.873	16	1.84e-33
HS_1330	Chr_XVII	165	83.636	17	6.62e-33
HS_1331	Chr_XVII	165	83.636	17	6.62e-33
HS_1332	Chr_XVII	133	87.218	9	2.38e-32
HS_1333	Chr_XVII	133	87.218	10	2.38e-32
HS_1334	Chr_XVII	133	87.218	9	2.38e-32
HS_1335	Chr_XVII	133	87.218	9	2.38e-32
HS_1336	Chr_XVII	181	82.32	18	2.38e-32
HS_1337	Chr_XVII	133	86.466	11	1.11e-30
HS_1338	Chr_XVII	146	84.247	20	1.11e-30
HS_1339	Chr_XVII	126	86.508	11	5.16e-29
HS_1340	Chr_XVII	370	74.595	59	6.67e-28
HS_1341	Chr_XVII	185	79.459	30	3.1e-26
HS_1342	Chr_XVII	185	79.459	29	1.12e-25
HS_1343	Chr_XVII	163	80.368	22	1.87e-23
HS_1344	Chr_XVII	180	78.889	30	1.87e-23
HS_1345	Chr_XVII	180	78.889	30	1.87e-23
HS_1346	Chr_XVII	186	78.495	30	6.72e-23
HS_1347	Chr_XVII	157	80.892	18	6.72e-23
HS_1348	Chr_XVII	163	80.368	20	6.72e-23
HS_1349	Chr_XVII	163	79.755	27	6.72e-23
HS_1350	Chr_XVII	186	78.495	31	6.72e-23
HS_1351	Chr_XVII	163	79.755	26	2.42e-22
HS_1352	Chr_XVII	188	78.191	31	2.42e-22
HS_1353	Chr_XVII	102	87.255	7	2.42e-22
HS_1354	Chr_XVII	161	79.503	29	2.42e-22
HS_1355	Chr_XVII	164	79.878	21	8.69e-22
HS_1356	Chr_XVII	164	79.878	21	8.69e-22
HS_1357	Chr_XVII	125	83.2	13	3.13e-21
HS_1358	Chr_XVII	163	79.141	28	3.13e-21
HS_1359	Chr_XVII	253	75.889	37	3.13e-21
HS_1360	Chr_XVII	127	82.677	14	1.12e-20
HS_1361	Chr_XVII	163	79.755	20	1.12e-20
HS_1362	Chr_XVII	190	77.895	29	1.12e-20
HS_1363	Chr_XVII	187	77.54	32	4.04e-20
HS_1364	Chr_XVII	127	82.677	13	4.04e-20
HS_1365	Chr_XVII	108	85.185	9	4.04e-20
HS_1366	Chr_XVII	107	85.047	11	4.04e-20
HS_1367	Chr_XVII	168	78.571	28	4.04e-20
HS_1368	Chr_XVII	188	77.66	31	4.04e-20
HS_1369	Chr_XVII	188	77.66	30	4.04e-20
HS_1370	Chr_XVII	110	84.545	9	1.45e-19
HS_1371	Chr_XVII	108	84.259	10	1.88e-18
HS_1372	Chr_XVII	125	82.4	11	1.88e-18
HS_1373	Chr_XVII	148	79.73	20	1.88e-18
HS_1374	Chr_XVII	130	81.538	14	1.88e-18
HS_1375	Chr_XVII	95	86.316	7	1.88e-18
HS_1376	Chr_XVII	163	78.528	24	6.76e-18
HS_1377	Chr_XVII	128	81.25	16	6.76e-18
HS_1378	Chr_XVII	129	81.395	12	2.43e-17
HS_1379	Chr_XVII	190	76.842	30	2.43e-17
HS_1380	Chr_XVII	128	81.25	14	2.43e-17
HS_1381	Chr_XVII	107	83.178	10	3.15e-16
HS_1382	Chr_XVII	62	91.935	4	1.46e-14
HS_1383	Chr_XVII	127	79.528	18	5.27e-14
HS_1384	Chr_XVII	47	97.872	1	1.89e-13
HS_1385	Chr_XVII	69	88.406	6	1.89e-13
HS_1386	Chr_XVII	68	88.235	7	6.81e-13
HS_1387	Chr_XVII	68	88.235	7	6.81e-13
HS_1388	Chr_XVII	62	90.323	5	6.81e-13
HS_1389	Chr_XVII	62	90.323	5	6.81e-13
HS_1390	Chr_XVII	62	90.323	5	6.81e-13
HS_1391	Chr_XVII	62	90.323	5	6.81e-13
HS_1392	Chr_XVII	61	90.164	5	2.45e-12
HS_1393	Chr_XVII	60	90	5	8.81e-12
HS_1394	Chr_XVII	69	86.957	7	8.81e-12
HS_1395	Chr_XVII	62	88.71	6	3.17e-11
HS_1396	Chr_XVII	46	95.652	1	1.14e-10
HS_1397	Chr_XVII	70	85.714	6	4.1e-10
HS_1398	Chr_XVII	49	91.837	3	5.3e-09
HS_1399	Chr_XVII	50	92	0	5.3e-09
HS_1400	Chr_XVII	50	90	5	1.91e-08
HS_1401	Chr_XVII	51	90.196	1	6.86e-08
HS_1402	Chr_XVII	40	95	2	6.86e-08
HS_1403	Chr_XVII	51	90.196	1	6.86e-08
HS_1404	Chr_XVII	51	90.196	1	6.86e-08
HS_1405	Chr_XVII	41	95.122	1	6.86e-08
HS_1406	Chr_XVII	47	91.489	1	2.47e-07
HS_1407	Chr_XVII	33	100	0	2.47e-07
HS_1408	Chr_XVII	52	88.462	5	2.47e-07
HS_1409	Chr_XVII	46	91.304	3	2.47e-07
HS_1410	Chr_XVII	41	92.683	3	8.88e-07
HS_1411	Chr_I	803	86.052	73	0
HS_1412	Chr_I	816	85.417	88	0
HS_1413	Chr_I	714	87.535	65	0
HS_1414	Chr_I	688	88.227	59	0
HS_1415	Chr_I	759	86.298	74	0
HS_1416	Chr_I	884	83.824	89	0
HS_1417	Chr_I	760	85.921	61	0
HS_1418	Chr_I	764	85.864	58	0
HS_1419	Chr_I	764	85.471	73	0
HS_1420	Chr_I	701	86.876	57	0
HS_1421	Chr_I	702	86.752	60	0
HS_1422	Chr_I	763	85.19	75	0
HS_1423	Chr_I	600	89.667	45	0
HS_1424	Chr_I	702	86.61	62	0
HS_1425	Chr_I	691	86.831	64	0
HS_1426	Chr_I	598	89.799	37	0
HS_1427	Chr_I	607	89.292	46	0
HS_1428	Chr_I	600	89.333	50	0
HS_1429	Chr_I	670	87.015	70	0
HS_1430	Chr_I	595	89.58	42	0
HS_1431	Chr_I	594	89.394	48	0
HS_1432	Chr_I	810	83.951	83	0
HS_1433	Chr_I	689	86.647	56	0
HS_1434	Chr_I	691	86.541	60	0
HS_1435	Chr_I	581	90.017	32	0
HS_1436	Chr_I	689	86.647	54	0
HS_1437	Chr_I	690	86.232	69	0
HS_1438	Chr_I	598	88.963	48	0
HS_1439	Chr_I	639	87.793	49	0
HS_1440	Chr_I	610	88.525	50	0
HS_1441	Chr_I	579	89.637	43	0
HS_1442	Chr_I	597	88.945	47	0
HS_1443	Chr_I	672	86.756	58	0
HS_1444	Chr_I	549	90.71	36	0
HS_1445	Chr_I	600	88.667	50	0
HS_1446	Chr_I	815	83.558	82	0
HS_1447	Chr_I	755	84.503	84	0
HS_1448	Chr_I	720	85.556	58	0
HS_1449	Chr_I	687	86.026	63	0
HS_1450	Chr_I	592	88.682	49	0
HS_1451	Chr_I	753	84.595	70	0
HS_1452	Chr_I	543	90.608	35	0
HS_1453	Chr_I	571	89.317	47	0
HS_1454	Chr_I	549	90.164	42	0
HS_1455	Chr_I	644	87.267	49	0
HS_1456	Chr_I	642	87.227	49	0
HS_1457	Chr_I	644	87.112	52	0
HS_1458	Chr_I	551	90.018	42	0
HS_1459	Chr_I	596	88.423	47	0
HS_1460	Chr_I	555	89.91	37	0
HS_1461	Chr_I	639	87.167	49	0
HS_1462	Chr_I	558	89.785	35	0
HS_1463	Chr_I	602	88.04	53	0
HS_1464	Chr_I	641	87.051	50	0
HS_1465	Chr_I	642	87.072	48	0
HS_1466	Chr_I	642	87.072	48	0
HS_1467	Chr_I	603	87.894	53	0
HS_1468	Chr_I	639	87.011	50	0
HS_1469	Chr_I	699	85.122	76	0
HS_1470	Chr_I	596	88.087	49	0
HS_1471	Chr_I	645	86.822	50	0
HS_1472	Chr_I	644	86.801	49	0
HS_1473	Chr_I	690	85.362	68	0
HS_1474	Chr_I	522	90.805	33	0
HS_1475	Chr_I	548	89.781	37	0
HS_1476	Chr_I	642	86.76	50	0
HS_1477	Chr_I	555	89.55	35	0
HS_1478	Chr_I	541	90.018	34	0
HS_1479	Chr_I	697	85.222	66	0
HS_1480	Chr_I	500	91.6	33	0
HS_1481	Chr_I	694	85.303	62	0
HS_1482	Chr_I	594	87.879	52	0
HS_1483	Chr_I	649	86.595	45	0
HS_1484	Chr_I	549	89.617	36	0
HS_1485	Chr_I	700	85.143	62	0
HS_1486	Chr_I	548	89.599	37	0
HS_1487	Chr_I	556	89.388	36	0
HS_1488	Chr_I	551	89.474	39	0
HS_1489	Chr_I	549	89.617	36	0
HS_1490	Chr_I	539	89.981	33	0
HS_1491	Chr_I	646	86.533	50	0
HS_1492	Chr_I	758	83.641	85	0
HS_1493	Chr_I	548	89.599	35	0
HS_1494	Chr_I	701	85.021	64	0
HS_1495	Chr_I	544	89.522	41	0
HS_1496	Chr_I	551	89.474	35	0
HS_1497	Chr_I	540	89.815	36	0
HS_1498	Chr_I	649	86.441	48	0
HS_1499	Chr_I	633	86.572	58	0
HS_1500	Chr_I	650	86.462	45	0
HS_1501	Chr_I	556	89.209	37	0
HS_1502	Chr_I	639	86.541	51	0
HS_1503	Chr_I	525	90.286	33	0
HS_1504	Chr_I	640	86.406	55	0
HS_1505	Chr_I	638	86.52	53	0
HS_1506	Chr_I	558	89.068	37	0
HS_1507	Chr_I	643	86.47	50	0
HS_1508	Chr_I	548	89.416	36	0
HS_1509	Chr_I	551	89.111	42	0
HS_1510	Chr_I	537	89.758	36	0
HS_1511	Chr_I	687	85.153	64	0
HS_1512	Chr_I	645	86.357	50	0
HS_1513	Chr_I	598	87.458	53	0
HS_1514	Chr_I	541	89.649	34	0
HS_1515	Chr_I	560	88.929	36	0
HS_1516	Chr_I	556	89.029	37	0
HS_1517	Chr_I	645	86.357	48	0
HS_1518	Chr_I	544	89.338	41	0
HS_1519	Chr_I	505	90.891	32	0
HS_1520	Chr_I	647	86.244	48	0
HS_1521	Chr_I	566	88.693	35	0
HS_1522	Chr_I	547	89.031	45	0
HS_1523	Chr_I	639	86.228	55	0
HS_1524	Chr_I	646	86.223	48	0
HS_1525	Chr_I	551	88.929	42	0
HS_1526	Chr_I	638	86.207	55	0
HS_1527	Chr_I	552	88.768	45	0
HS_1528	Chr_I	641	86.115	55	0
HS_1529	Chr_I	649	85.978	54	0
HS_1530	Chr_I	638	86.207	54	0
HS_1531	Chr_I	641	86.115	56	0
HS_1532	Chr_I	646	86.068	51	0
HS_1533	Chr_I	646	86.068	51	0
HS_1534	Chr_I	530	89.623	37	0
HS_1535	Chr_I	530	89.811	31	0
HS_1536	Chr_I	649	86.133	44	0
HS_1537	Chr_I	551	88.929	37	0
HS_1538	Chr_I	559	88.551	40	0
HS_1539	Chr_I	605	86.612	68	0
HS_1540	Chr_I	553	88.788	39	0
HS_1541	Chr_I	555	88.829	35	0
HS_1542	Chr_I	643	86.003	52	0
HS_1543	Chr_I	647	85.935	51	0
HS_1544	Chr_I	757	83.355	76	0
HS_1545	Chr_I	548	88.869	40	0
HS_1546	Chr_I	543	88.95	42	0
HS_1547	Chr_I	553	88.788	36	0
HS_1548	Chr_I	558	88.53	38	0
HS_1549	Chr_I	533	89.493	33	0
HS_1550	Chr_I	540	89.074	40	0
HS_1551	Chr_I	560	88.393	39	0
HS_1552	Chr_I	542	88.93	41	0
HS_1553	Chr_I	539	89.054	40	0
HS_1554	Chr_I	531	89.266	37	0
HS_1555	Chr_I	757	83.091	82	0
HS_1556	Chr_I	554	88.448	38	0
HS_1557	Chr_I	644	85.714	55	0
HS_1558	Chr_I	530	89.245	37	0
HS_1559	Chr_I	645	85.736	53	0
HS_1560	Chr_I	551	88.385	45	0
HS_1561	Chr_I	548	88.686	35	0
HS_1562	Chr_I	649	85.67	49	0
HS_1563	Chr_I	559	88.193	39	0
HS_1564	Chr_I	519	89.403	42	0
HS_1565	Chr_I	568	87.676	49	0
HS_1566	Chr_I	551	88.385	39	0
HS_1567	Chr_I	650	85.538	51	0
HS_1568	Chr_I	648	85.648	47	0
HS_1569	Chr_I	649	85.516	52	0
HS_1570	Chr_I	649	85.516	50	0
HS_1571	Chr_I	742	83.423	68	0
HS_1572	Chr_I	562	87.9	43	0
HS_1573	Chr_I	507	89.941	31	3.22e-180
HS_1574	Chr_I	554	88.267	36	3.22e-180
HS_1575	Chr_I	563	87.922	38	3.22e-180
HS_1576	Chr_I	537	88.641	37	4.17e-179
HS_1577	Chr_I	646	85.449	50	4.17e-179
HS_1578	Chr_I	549	88.16	41	4.17e-179
HS_1579	Chr_I	551	88.022	44	4.17e-179
HS_1580	Chr_I	646	85.294	55	1.5e-178
HS_1581	Chr_I	547	88.117	44	1.5e-178
HS_1582	Chr_I	580	86.897	52	5.39e-178
HS_1583	Chr_I	560	87.679	41	1.94e-177
HS_1584	Chr_I	550	88.182	34	1.94e-177
HS_1585	Chr_I	602	86.213	53	6.98e-177
HS_1586	Chr_I	657	85.084	46	2.51e-176
HS_1587	Chr_I	741	82.726	87	9.03e-176
HS_1588	Chr_I	654	85.015	51	9.03e-176
HS_1589	Chr_I	657	85.084	45	9.03e-176
HS_1590	Chr_I	655	85.038	47	3.25e-175
HS_1591	Chr_I	549	87.978	34	3.25e-175
HS_1592	Chr_I	583	86.792	39	4.2e-174
HS_1593	Chr_I	671	84.352	58	1.51e-173
HS_1594	Chr_I	701	83.88	51	5.43e-173
HS_1595	Chr_I	658	84.65	52	1.95e-172
HS_1596	Chr_I	450	91.556	23	2.53e-171
HS_1597	Chr_I	569	86.995	36	2.53e-171
HS_1598	Chr_I	564	86.879	46	2.53e-171
HS_1599	Chr_I	852	80.751	96	3.27e-170
HS_1600	Chr_I	852	80.751	96	3.27e-170
HS_1601	Chr_I	546	87.363	39	4.23e-169
HS_1602	Chr_I	540	87.593	38	4.23e-169
HS_1603	Chr_I	500	89	31	1.52e-168
HS_1604	Chr_I	561	86.809	41	5.47e-168
HS_1605	Chr_I	495	89.091	32	5.47e-168
HS_1606	Chr_I	742	82.345	75	1.97e-167
HS_1607	Chr_I	567	86.596	38	7.08e-167
HS_1608	Chr_I	656	84.146	56	7.08e-167
HS_1609	Chr_I	549	86.703	52	2.55e-166
HS_1610	Chr_I	558	86.738	40	2.55e-166
HS_1611	Chr_I	559	86.762	39	2.55e-166
HS_1612	Chr_I	813	80.689	109	9.15e-166
HS_1613	Chr_I	548	87.044	37	9.15e-166
HS_1614	Chr_I	550	86.182	60	1.53e-163
HS_1615	Chr_I	662	83.686	55	7.13e-162
HS_1616	Chr_I	745	81.745	83	2.56e-161
HS_1617	Chr_I	538	86.803	39	9.22e-161
HS_1618	Chr_I	813	80.32	108	1.19e-159
HS_1619	Chr_I	540	86.111	50	7.18e-157
HS_1620	Chr_I	562	85.231	62	7.18e-157
HS_1621	Chr_I	498	87.149	56	7.18e-157
HS_1622	Chr_I	742	81.132	99	2.58e-156
HS_1623	Chr_I	579	85.32	36	3.34e-155
HS_1624	Chr_I	684	82.018	87	4.32e-154
HS_1625	Chr_I	586	84.471	60	4.32e-154
HS_1626	Chr_I	387	92.506	22	1.55e-153
HS_1627	Chr_I	777	80.566	87	2.6e-151
HS_1628	Chr_I	751	80.959	84	2.6e-151
HS_1629	Chr_I	509	86.64	41	9.35e-151
HS_1630	Chr_I	743	80.754	96	3.36e-150
HS_1631	Chr_I	387	91.99	24	3.36e-150
HS_1632	Chr_I	726	80.716	101	5.63e-148
HS_1633	Chr_I	586	83.788	62	7.28e-147
HS_1634	Chr_I	735	80.408	100	3.39e-145
HS_1635	Chr_I	544	85.11	37	4.38e-144
HS_1636	Chr_I	748	80.08	101	5.67e-143
HS_1637	Chr_I	808	79.332	101	2.64e-141
HS_1638	Chr_I	714	80.112	102	5.71e-138
HS_1639	Chr_I	759	79.578	101	2.05e-137
HS_1640	Chr_I	745	79.732	100	7.38e-137
HS_1641	Chr_I	406	89.163	27	2.66e-136
HS_1642	Chr_I	745	79.463	109	9.55e-136
HS_1643	Chr_I	502	84.661	60	1.24e-134
HS_1644	Chr_I	726	79.614	104	1.6e-133
HS_1645	Chr_I	517	83.946	59	2.67e-131
HS_1646	Chr_I	746	78.954	115	3.46e-130
HS_1647	Chr_I	418	87.799	30	3.46e-130
HS_1648	Chr_I	518	83.591	62	1.61e-128
HS_1649	Chr_I	609	81.117	85	2.08e-127
HS_1650	Chr_I	508	83.465	62	3.48e-125
HS_1651	Chr_I	562	82.028	73	3.48e-125
HS_1652	Chr_I	512	83.203	66	1.25e-124
HS_1653	Chr_I	721	79.196	96	1.25e-124
HS_1654	Chr_I	507	83.826	45	1.62e-123
HS_1655	Chr_I	725	79.034	97	5.83e-123
HS_1656	Chr_I	338	90.533	29	2.1e-122
HS_1657	Chr_I	537	82.123	74	2.71e-121
HS_1658	Chr_I	781	78.361	92	1.26e-119
HS_1659	Chr_I	569	81.547	63	1.63e-118
HS_1660	Chr_I	500	83	61	1.63e-118
HS_1661	Chr_I	500	82.6	65	9.83e-116
HS_1662	Chr_I	497	82.696	61	1.27e-114
HS_1663	Chr_I	510	82.353	63	1.27e-114
HS_1664	Chr_I	491	82.688	63	4.57e-114
HS_1665	Chr_I	493	82.556	63	5.91e-113
HS_1666	Chr_I	506	82.016	67	7.65e-112
HS_1667	Chr_I	497	82.294	64	7.65e-112
HS_1668	Chr_I	507	81.854	71	2.75e-111
HS_1669	Chr_I	508	81.89	68	2.75e-111
HS_1670	Chr_I	497	82.294	63	2.75e-111
HS_1671	Chr_I	510	81.765	71	2.75e-111
HS_1672	Chr_I	344	88.372	32	2.75e-111
HS_1673	Chr_I	496	82.258	62	9.9e-111
HS_1674	Chr_I	498	82.129	66	9.9e-111
HS_1675	Chr_I	508	81.693	71	3.56e-110
HS_1676	Chr_I	494	82.186	65	3.56e-110
HS_1677	Chr_I	494	82.186	64	3.56e-110
HS_1678	Chr_I	512	81.641	70	3.56e-110
HS_1679	Chr_I	569	80.316	83	3.56e-110
HS_1680	Chr_I	497	82.093	65	3.56e-110
HS_1681	Chr_I	449	83.519	55	1.28e-109
HS_1682	Chr_I	500	82	65	1.28e-109
HS_1683	Chr_I	501	82.036	63	1.28e-109
HS_1684	Chr_I	502	81.873	66	4.6e-109
HS_1685	Chr_I	498	81.928	67	4.6e-109
HS_1686	Chr_I	498	81.928	65	1.66e-108
HS_1687	Chr_I	495	82.02	62	5.96e-108
HS_1688	Chr_I	544	80.699	76	5.96e-108
HS_1689	Chr_I	507	81.46	71	2.14e-107
HS_1690	Chr_I	505	81.188	81	2.14e-107
HS_1691	Chr_I	505	81.782	59	7.7e-107
HS_1692	Chr_I	567	80.071	82	7.7e-107
HS_1693	Chr_I	521	81.19	69	7.7e-107
HS_1694	Chr_I	504	81.548	65	2.77e-106
HS_1695	Chr_I	511	81.213	72	2.77e-106
HS_1696	Chr_I	509	81.336	67	9.97e-106
HS_1697	Chr_I	505	80.99	81	3.58e-105
HS_1698	Chr_I	514	81.128	69	3.58e-105
HS_1699	Chr_I	514	81.128	69	3.58e-105
HS_1700	Chr_I	498	81.526	67	3.58e-105
HS_1701	Chr_I	470	82.128	66	3.58e-105
HS_1702	Chr_I	529	80.718	72	1.29e-104
HS_1703	Chr_I	506	81.225	70	1.29e-104
HS_1704	Chr_I	510	80.98	75	1.29e-104
HS_1705	Chr_I	513	80.897	74	4.64e-104
HS_1706	Chr_I	502	81.275	69	4.64e-104
HS_1707	Chr_I	497	81.288	69	1.67e-103
HS_1708	Chr_I	429	83.683	45	1.67e-103
HS_1709	Chr_I	517	81.044	65	1.67e-103
HS_1710	Chr_I	500	81.2	67	2.16e-102
HS_1711	Chr_I	480	81.667	62	7.76e-102
HS_1712	Chr_I	523	80.497	73	2.79e-101
HS_1713	Chr_I	727	77.166	110	1e-100
HS_1714	Chr_I	351	86.61	29	1e-100
HS_1715	Chr_I	364	85.714	35	1.3e-99
HS_1716	Chr_I	273	91.209	21	1.3e-99
HS_1717	Chr_I	611	78.56	93	1.3e-99
HS_1718	Chr_I	572	79.371	77	1.68e-98
HS_1719	Chr_I	570	79.123	85	6.04e-98
HS_1720	Chr_I	331	86.707	34	7.81e-97
HS_1721	Chr_I	500	80.2	79	2.81e-96
HS_1722	Chr_I	632	78.165	89	2.81e-96
HS_1723	Chr_I	490	80.816	61	3.64e-95
HS_1724	Chr_I	494	80.162	81	3.64e-95
HS_1725	Chr_I	501	80.439	65	1.31e-94
HS_1726	Chr_I	393	83.969	28	2.19e-92
HS_1727	Chr_I	540	78.889	84	1.02e-90
HS_1728	Chr_I	525	79.238	75	1.32e-89
HS_1729	Chr_I	215	94.884	8	4.74e-89
HS_1730	Chr_I	506	79.447	74	1.7e-88
HS_1731	Chr_I	712	76.264	108	1.03e-85
HS_1732	Chr_I	266	89.098	15	1.33e-84
HS_1733	Chr_I	345	83.768	42	1.72e-83
HS_1734	Chr_I	438	80.594	57	6.17e-83
HS_1735	Chr_I	314	85.032	40	6.17e-83
HS_1736	Chr_I	295	86.102	34	2.22e-82
HS_1737	Chr_I	332	84.639	26	2.87e-81
HS_1738	Chr_I	483	78.882	81	2.87e-81
HS_1739	Chr_I	270	88.148	16	2.87e-81
HS_1740	Chr_I	270	88.148	16	2.87e-81
HS_1741	Chr_I	288	86.458	27	1.03e-80
HS_1742	Chr_I	317	84.227	40	4.8e-79
HS_1743	Chr_I	501	78.842	63	1.73e-78
HS_1744	Chr_I	386	81.347	53	6.21e-78
HS_1745	Chr_I	241	88.797	26	2.23e-77
HS_1746	Chr_I	231	89.61	13	4.84e-74
HS_1747	Chr_I	320	83.125	41	6.26e-73
HS_1748	Chr_I	449	79.065	59	8.1e-72
HS_1749	Chr_I	214	89.252	20	1.75e-68
HS_1750	Chr_I	518	77.22	76	1.75e-68
HS_1751	Chr_I	422	78.436	80	1.75e-68
HS_1752	Chr_I	553	77.034	67	6.3e-68
HS_1753	Chr_I	254	84.252	32	2.95e-61
HS_1754	Chr_I	363	79.89	41	3.82e-60
HS_1755	Chr_I	405	78.025	67	1.37e-59
HS_1756	Chr_I	224	85.714	28	4.94e-59
HS_1757	Chr_I	274	82.117	45	1.78e-58
HS_1758	Chr_I	210	86.19	24	1.07e-55
HS_1759	Chr_I	350	79.143	48	1.38e-54
HS_1760	Chr_I	213	85.915	21	1.38e-54
HS_1761	Chr_I	254	82.677	33	1.79e-53
HS_1762	Chr_I	132	95.455	6	2.32e-52
HS_1763	Chr_I	349	78.51	51	3e-51
HS_1764	Chr_I	179	87.709	20	3e-51
HS_1765	Chr_I	132	94.697	7	1.08e-50
HS_1766	Chr_I	235	82.979	31	3.87e-50
HS_1767	Chr_I	268	81.716	26	1.39e-49
HS_1768	Chr_I	274	80.292	40	2.33e-47
HS_1769	Chr_I	124	93.548	7	5.05e-44
HS_1770	Chr_I	209	83.254	26	5.05e-44
HS_1771	Chr_I	520	74.615	74	8.45e-42
HS_1772	Chr_I	176	85.795	11	3.04e-41
HS_1773	Chr_I	125	92	8	3.04e-41
HS_1774	Chr_I	179	84.916	14	1.41e-39
HS_1775	Chr_I	119	92.437	7	1.41e-39
HS_1776	Chr_I	137	89.051	11	5.08e-39
HS_1777	Chr_I	147	87.075	18	1.83e-38
HS_1778	Chr_I	180	83.889	22	1.83e-38
HS_1779	Chr_I	183	84.153	14	6.58e-38
HS_1780	Chr_I	183	84.153	14	6.58e-38
HS_1781	Chr_I	169	85.207	13	6.58e-38
HS_1782	Chr_I	183	84.153	14	6.58e-38
HS_1783	Chr_I	183	84.153	14	6.58e-38
HS_1784	Chr_I	183	84.153	14	6.58e-38
HS_1785	Chr_I	183	84.153	14	6.58e-38
HS_1786	Chr_I	183	84.153	14	6.58e-38
HS_1787	Chr_I	183	84.153	14	6.58e-38
HS_1788	Chr_I	183	84.153	14	6.58e-38
HS_1789	Chr_I	183	84.153	14	6.58e-38
HS_1790	Chr_I	183	84.153	14	6.58e-38
HS_1791	Chr_I	130	89.231	12	2.37e-37
HS_1792	Chr_I	133	89.474	7	2.37e-37
HS_1793	Chr_I	133	89.474	7	2.37e-37
HS_1794	Chr_I	168	85.119	13	2.37e-37
HS_1795	Chr_I	176	84.091	17	8.51e-37
HS_1796	Chr_I	179	83.799	15	3.06e-36
HS_1797	Chr_I	179	83.799	16	3.06e-36
HS_1798	Chr_I	174	84.483	11	3.06e-36
HS_1799	Chr_I	183	83.607	15	3.06e-36
HS_1800	Chr_I	183	83.607	14	3.06e-36
HS_1801	Chr_I	179	83.799	16	3.06e-36
HS_1802	Chr_I	179	83.799	16	3.06e-36
HS_1803	Chr_I	183	83.607	14	3.06e-36
HS_1804	Chr_I	140	87.143	16	3.06e-36
HS_1805	Chr_I	179	83.799	16	3.06e-36
HS_1806	Chr_I	133	88.722	8	1.1e-35
HS_1807	Chr_I	142	87.324	10	1.1e-35
HS_1808	Chr_I	133	88.722	8	1.1e-35
HS_1809	Chr_I	223	81.166	16	1.1e-35
HS_1810	Chr_I	169	84.615	13	1.1e-35
HS_1811	Chr_I	178	83.708	16	1.1e-35
HS_1812	Chr_I	133	88.722	8	1.1e-35
HS_1813	Chr_I	153	86.275	10	1.1e-35
HS_1814	Chr_I	166	84.337	16	3.96e-35
HS_1815	Chr_I	135	88.148	9	3.96e-35
HS_1816	Chr_I	166	84.337	16	3.96e-35
HS_1817	Chr_I	178	83.708	14	3.96e-35
HS_1818	Chr_I	135	88.148	9	3.96e-35
HS_1819	Chr_I	127	88.976	11	3.96e-35
HS_1820	Chr_I	183	83.06	15	1.42e-34
HS_1821	Chr_I	179	83.24	17	1.42e-34
HS_1822	Chr_I	181	82.873	20	1.42e-34
HS_1823	Chr_I	118	89.831	12	1.42e-34
HS_1824	Chr_I	179	83.24	17	1.42e-34
HS_1825	Chr_I	183	83.06	16	1.42e-34
HS_1826	Chr_I	183	83.06	16	1.42e-34
HS_1827	Chr_I	134	88.06	8	1.42e-34
HS_1828	Chr_I	126	88.889	11	1.42e-34
HS_1829	Chr_I	133	87.97	9	5.12e-34
HS_1830	Chr_I	133	87.97	9	5.12e-34
HS_1831	Chr_I	129	88.372	9	5.12e-34
HS_1832	Chr_I	133	87.97	9	5.12e-34
HS_1833	Chr_I	133	87.97	9	5.12e-34
HS_1834	Chr_I	133	87.97	9	5.12e-34
HS_1835	Chr_I	133	87.97	9	5.12e-34
HS_1836	Chr_I	167	83.832	16	1.84e-33
HS_1837	Chr_I	128	88.281	9	1.84e-33
HS_1838	Chr_I	166	83.735	17	1.84e-33
HS_1839	Chr_I	135	87.407	10	1.84e-33
HS_1840	Chr_I	167	83.832	15	1.84e-33
HS_1841	Chr_I	135	87.407	10	1.84e-33
HS_1842	Chr_I	166	83.735	15	6.62e-33
HS_1843	Chr_I	180	82.778	15	6.62e-33
HS_1844	Chr_I	133	87.218	10	2.38e-32
HS_1845	Chr_I	133	87.218	9	2.38e-32
HS_1846	Chr_I	181	82.32	17	8.57e-32
HS_1847	Chr_I	133	87.218	8	8.57e-32
HS_1848	Chr_I	167	83.234	16	8.57e-32
HS_1849	Chr_I	178	82.022	21	3.08e-31
HS_1850	Chr_I	179	82.123	19	3.08e-31
HS_1851	Chr_I	183	81.967	18	3.08e-31
HS_1852	Chr_I	133	86.466	11	1.11e-30
HS_1853	Chr_I	181	81.768	18	3.99e-30
HS_1854	Chr_I	168	82.738	16	3.99e-30
HS_1855	Chr_I	178	81.461	22	1.43e-29
HS_1856	Chr_I	180	81.111	23	5.16e-29
HS_1857	Chr_I	133	85.714	9	1.85e-28
HS_1858	Chr_I	117	87.179	14	1.85e-28
HS_1859	Chr_I	178	80.899	23	6.67e-28
HS_1860	Chr_I	130	85.385	13	6.67e-28
HS_1861	Chr_I	179	81.006	21	6.67e-28
HS_1862	Chr_I	178	80.899	23	6.67e-28
HS_1863	Chr_I	185	79.459	30	3.1e-26
HS_1864	Chr_I	129	84.496	14	1.12e-25
HS_1865	Chr_I	102	89.216	5	1.12e-25
HS_1866	Chr_I	167	80.838	20	4.01e-25
HS_1867	Chr_I	189	79.365	25	4.01e-25
HS_1868	Chr_I	117	86.325	9	4.01e-25
HS_1869	Chr_I	182	79.67	23	1.44e-24
HS_1870	Chr_I	152	81.579	20	1.44e-24
HS_1871	Chr_I	165	80.606	22	1.44e-24
HS_1872	Chr_I	187	79.144	28	1.44e-24
HS_1873	Chr_I	185	78.919	30	5.19e-24
HS_1874	Chr_I	285	75.789	39	5.19e-24
HS_1875	Chr_I	164	80.488	20	1.87e-23
HS_1876	Chr_I	93	89.247	8	1.87e-23
HS_1877	Chr_I	180	78.889	31	1.87e-23
HS_1878	Chr_I	163	80.368	23	1.87e-23
HS_1879	Chr_I	164	80.488	21	1.87e-23
HS_1880	Chr_I	167	80.24	21	1.87e-23
HS_1881	Chr_I	166	79.518	29	6.72e-23
HS_1882	Chr_I	159	80.503	22	6.72e-23
HS_1883	Chr_I	124	83.871	14	6.72e-23
HS_1884	Chr_I	164	80.488	19	6.72e-23
HS_1885	Chr_I	148	81.081	22	6.72e-23
HS_1886	Chr_I	164	79.878	25	6.72e-23
HS_1887	Chr_I	170	79.412	27	6.72e-23
HS_1888	Chr_I	188	78.723	26	6.72e-23
HS_1889	Chr_I	163	79.755	25	2.42e-22
HS_1890	Chr_I	163	79.755	26	2.42e-22
HS_1891	Chr_I	109	85.321	14	2.42e-22
HS_1892	Chr_I	102	87.255	7	2.42e-22
HS_1893	Chr_I	200	78.5	21	2.42e-22
HS_1894	Chr_I	162	79.63	28	2.42e-22
HS_1895	Chr_I	164	79.878	24	2.42e-22
HS_1896	Chr_I	165	80	21	2.42e-22
HS_1897	Chr_I	198	78.283	24	8.69e-22
HS_1898	Chr_I	147	80.952	20	8.69e-22
HS_1899	Chr_I	186	77.957	34	8.69e-22
HS_1900	Chr_I	182	78.571	28	8.69e-22
HS_1901	Chr_I	148	81.081	18	8.69e-22
HS_1902	Chr_I	167	79.641	22	8.69e-22
HS_1903	Chr_I	188	78.191	30	8.69e-22
HS_1904	Chr_I	157	80.255	19	3.13e-21
HS_1905	Chr_I	122	83.607	12	3.13e-21
HS_1906	Chr_I	167	79.641	21	3.13e-21
HS_1907	Chr_I	180	78.333	30	3.13e-21
HS_1908	Chr_I	133	82.707	12	3.13e-21
HS_1909	Chr_I	146	80.822	20	3.13e-21
HS_1910	Chr_I	157	80.255	20	3.13e-21
HS_1911	Chr_I	164	79.268	26	3.13e-21
HS_1912	Chr_I	166	79.518	22	3.13e-21
HS_1913	Chr_I	153	80.392	19	1.12e-20
HS_1914	Chr_I	146	80.822	19	1.12e-20
HS_1915	Chr_I	164	79.268	24	1.12e-20
HS_1916	Chr_I	85	89.412	5	4.04e-20
HS_1917	Chr_I	107	85.047	10	4.04e-20
HS_1918	Chr_I	189	77.778	29	4.04e-20
HS_1919	Chr_I	166	78.916	26	4.04e-20
HS_1920	Chr_I	162	79.012	27	4.04e-20
HS_1921	Chr_I	145	80.69	19	4.04e-20
HS_1922	Chr_I	148	80.405	19	4.04e-20
HS_1923	Chr_I	167	79.042	23	4.04e-20
HS_1924	Chr_I	173	78.613	26	4.04e-20
HS_1925	Chr_I	164	79.268	22	4.04e-20
HS_1926	Chr_I	128	82.031	15	1.45e-19
HS_1927	Chr_I	118	83.051	14	1.45e-19
HS_1928	Chr_I	114	84.211	9	1.45e-19
HS_1929	Chr_I	114	84.211	9	1.45e-19
HS_1930	Chr_I	160	79.375	21	1.45e-19
HS_1931	Chr_I	107	85.047	9	1.45e-19
HS_1932	Chr_I	125	82.4	15	1.45e-19
HS_1933	Chr_I	146	80.137	22	1.45e-19
HS_1934	Chr_I	108	85.185	7	1.45e-19
HS_1935	Chr_I	127	81.89	16	5.23e-19
HS_1936	Chr_I	113	83.186	15	5.23e-19
HS_1937	Chr_I	146	80.137	20	5.23e-19
HS_1938	Chr_I	188	77.128	34	5.23e-19
HS_1939	Chr_I	230	76.522	27	5.23e-19
HS_1940	Chr_I	164	78.659	25	5.23e-19
HS_1941	Chr_I	174	78.161	26	5.23e-19
HS_1942	Chr_I	165	78.788	24	5.23e-19
HS_1943	Chr_I	125	82.4	12	5.23e-19
HS_1944	Chr_I	128	82.031	14	5.23e-19
HS_1945	Chr_I	148	79.73	20	1.88e-18
HS_1946	Chr_I	125	82.4	11	1.88e-18
HS_1947	Chr_I	125	82.4	11	1.88e-18
HS_1948	Chr_I	165	78.788	22	1.88e-18
HS_1949	Chr_I	153	79.085	24	1.88e-18
HS_1950	Chr_I	128	82.031	12	1.88e-18
HS_1951	Chr_I	105	84.762	9	1.88e-18
HS_1952	Chr_I	157	78.981	24	1.88e-18
HS_1953	Chr_I	125	81.6	15	6.76e-18
HS_1954	Chr_I	107	84.112	9	6.76e-18
HS_1955	Chr_I	108	84.259	8	6.76e-18
HS_1956	Chr_I	67	92.537	5	6.76e-18
HS_1957	Chr_I	108	84.259	8	6.76e-18
HS_1958	Chr_I	140	80.714	12	2.43e-17
HS_1959	Chr_I	165	78.182	25	2.43e-17
HS_1960	Chr_I	170	78.235	22	2.43e-17
HS_1961	Chr_I	109	83.486	8	8.75e-17
HS_1962	Chr_I	165	78.182	23	8.75e-17
HS_1963	Chr_I	62	93.548	4	8.75e-17
HS_1964	Chr_I	100	84	10	3.15e-16
HS_1965	Chr_I	108	83.333	9	3.15e-16
HS_1966	Chr_I	100	84	10	3.15e-16
HS_1967	Chr_I	188	77.128	24	3.15e-16
HS_1968	Chr_I	61	93.443	4	3.15e-16
HS_1969	Chr_I	100	84	10	3.15e-16
HS_1970	Chr_I	155	78.065	23	4.07e-15
HS_1971	Chr_I	130	80	16	4.07e-15
HS_1972	Chr_I	85	85.882	9	4.07e-15
HS_1973	Chr_I	69	89.855	6	4.07e-15
HS_1974	Chr_I	110	82.727	8	4.07e-15
HS_1975	Chr_I	159	77.358	27	1.46e-14
HS_1976	Chr_I	62	91.935	4	1.46e-14
HS_1977	Chr_I	131	79.389	19	1.46e-14
HS_1978	Chr_I	62	91.935	4	1.46e-14
HS_1979	Chr_I	128	80.469	12	1.46e-14
HS_1980	Chr_I	133	79.699	13	5.27e-14
HS_1981	Chr_I	128	79.688	17	5.27e-14
HS_1982	Chr_I	127	79.528	18	5.27e-14
HS_1983	Chr_I	128	79.688	17	5.27e-14
HS_1984	Chr_I	135	79.259	15	1.89e-13
HS_1985	Chr_I	135	79.259	15	1.89e-13
HS_1986	Chr_I	129	79.07	20	1.89e-13
HS_1987	Chr_I	71	87.324	7	6.81e-13
HS_1988	Chr_I	62	90.323	5	6.81e-13
HS_1989	Chr_I	62	90.323	5	6.81e-13
HS_1990	Chr_I	129	79.07	18	6.81e-13
HS_1991	Chr_I	62	90.323	5	6.81e-13
HS_1992	Chr_I	62	90.323	5	6.81e-13
HS_1993	Chr_I	62	90.323	5	6.81e-13
HS_1994	Chr_I	62	90.323	5	6.81e-13
HS_1995	Chr_I	62	90.323	5	6.81e-13
HS_1996	Chr_I	62	90.323	5	6.81e-13
HS_1997	Chr_I	62	90.323	5	6.81e-13
HS_1998	Chr_I	68	88.235	7	6.81e-13
HS_1999	Chr_I	62	90.323	5	6.81e-13
[truncated: 1,847 more rows]

## Sheet: P. tremula (female)
HS of MSL	Position	Length	Identity(%)	Mismatch	E-value
HS_1	Chr_III	870	87.471	62	0
HS_2	Chr_III	871	86.682	74	0
HS_3	Chr_III	682	88.27	54	0
HS_4	Chr_III	590	91.186	41	0
HS_5	Chr_III	679	87.776	60	0
HS_6	Chr_III	748	85.16	63	0
HS_7	Chr_III	586	89.078	49	0
HS_8	Chr_III	634	87.382	54	0
HS_9	Chr_III	532	90.789	33	0
HS_10	Chr_III	551	90.018	35	0
HS_11	Chr_III	640	87.031	49	0
HS_12	Chr_III	556	89.568	42	0
HS_13	Chr_III	546	90.11	33	0
HS_14	Chr_III	556	89.568	39	0
HS_15	Chr_III	636	86.95	52	0
HS_16	Chr_III	635	86.772	55	0
HS_17	Chr_III	637	86.813	51	0
HS_18	Chr_III	640	86.719	48	0
HS_19	Chr_III	637	86.813	47	0
HS_20	Chr_III	499	91.383	34	0
HS_21	Chr_III	641	86.583	49	0
HS_22	Chr_III	799	82.478	107	0
HS_23	Chr_III	644	86.335	52	0
HS_24	Chr_III	560	88.929	36	0
HS_25	Chr_III	552	89.13	39	0
HS_26	Chr_III	639	86.385	53	0
HS_27	Chr_III	638	86.207	55	0
HS_28	Chr_III	643	86.159	51	0
HS_29	Chr_III	547	89.031	39	0
HS_30	Chr_III	639	86.228	46	0
HS_31	Chr_III	642	85.981	54	0
HS_32	Chr_III	640	86.094	52	0
HS_33	Chr_III	640	85.938	55	0
HS_34	Chr_III	590	87.288	50	0
HS_35	Chr_III	766	83.159	76	0
HS_36	Chr_III	642	85.826	54	0
HS_37	Chr_III	652	85.736	48	0
HS_38	Chr_III	643	85.692	56	0
HS_39	Chr_III	735	83.537	75	0
HS_40	Chr_III	639	85.759	55	0
HS_41	Chr_III	644	85.714	52	0
HS_42	Chr_III	548	88.686	35	0
HS_43	Chr_III	653	85.145	51	1.9e-177
HS_44	Chr_III	644	84.627	60	8.89e-171
HS_45	Chr_III	749	82.243	85	3.2e-170
HS_46	Chr_III	552	85.507	66	1.51e-158
HS_47	Chr_III	556	85.971	39	7.02e-157
HS_48	Chr_III	570	84.737	64	4.23e-154
HS_49	Chr_III	550	85.091	57	9.15e-151
HS_50	Chr_III	735	79.32	100	1.22e-129
HS_51	Chr_III	733	79.127	94	1.23e-124
HS_52	Chr_III	736	78.668	98	1.23e-119
HS_53	Chr_III	503	82.306	68	4.47e-114
HS_54	Chr_III	509	82.122	70	4.47e-114
HS_55	Chr_III	505	81.98	73	5.79e-113
HS_56	Chr_III	498	82.129	66	9.68e-111
HS_57	Chr_III	495	82.02	66	4.5e-109
HS_58	Chr_III	503	81.909	64	4.5e-109
HS_59	Chr_III	509	81.336	69	2.71e-106
HS_60	Chr_III	511	81.213	70	9.75e-106
HS_61	Chr_III	578	79.585	91	9.75e-106
HS_62	Chr_III	496	80.847	72	1.27e-99
HS_63	Chr_III	498	80.522	63	1.28e-94
HS_64	Chr_III	336	84.821	29	1.3e-84
HS_65	Chr_III	271	87.454	20	4.7e-79
HS_66	Chr_III	288	85.417	35	7.87e-77
HS_67	Chr_III	203	90.64	8	7.98e-67
HS_68	Chr_III	179	90.503	16	1.34e-59
HS_69	Chr_III	197	88.325	19	4.84e-59
HS_70	Chr_III	136	94.118	8	2.93e-51
HS_71	Chr_III	162	89.506	10	1.76e-48
HS_72	Chr_III	133	90.977	11	2.3e-42
HS_73	Chr_III	133	90.226	12	1.07e-40
HS_74	Chr_III	179	84.358	15	6.43e-38
HS_75	Chr_III	183	84.153	14	6.43e-38
HS_76	Chr_III	183	84.153	14	6.43e-38
HS_77	Chr_III	125	89.6	10	1.08e-35
HS_78	Chr_III	124	89.516	10	3.87e-35
HS_79	Chr_III	183	83.06	16	1.39e-34
HS_80	Chr_III	133	87.97	8	5.01e-34
HS_81	Chr_III	137	86.861	12	1.8e-33
HS_82	Chr_III	179	82.682	18	6.48e-33
HS_83	Chr_III	125	88	12	2.33e-32
HS_84	Chr_III	118	86.441	16	6.53e-28
HS_85	Chr_III	178	80.337	23	3.04e-26
HS_86	Chr_III	185	78.919	30	5.08e-24
HS_87	Chr_III	163	80.368	24	5.08e-24
HS_88	Chr_III	167	80.24	20	6.57e-23
HS_89	Chr_III	148	81.081	18	8.5e-22
HS_90	Chr_III	148	81.081	18	8.5e-22
HS_91	Chr_III	164	79.878	20	3.06e-21
HS_92	Chr_III	164	79.268	26	3.06e-21
HS_93	Chr_III	123	83.74	11	3.06e-21
HS_94	Chr_III	123	83.74	11	3.06e-21
HS_95	Chr_III	150	80.667	20	3.06e-21
HS_96	Chr_III	122	82.787	11	5.12e-19
HS_97	Chr_III	122	81.967	12	2.38e-17
HS_98	Chr_III	61	93.443	4	3.08e-16
HS_99	Chr_III	47	100	0	3.98e-15
HS_100	Chr_III	62	90.323	5	6.67e-13
HS_101	Chr_III	62	90.323	5	6.67e-13
HS_102	Chr_III	62	90.323	5	6.67e-13
HS_103	Chr_III	62	90.323	5	6.67e-13
HS_104	Chr_III	62	90.323	5	6.67e-13
HS_105	Chr_III	62	90.323	5	6.67e-13
HS_106	Chr_III	115	80	17	6.67e-13
HS_107	Chr_III	62	90.323	5	6.67e-13
HS_108	Chr_III	60	90	5	8.62e-12
HS_109	Chr_III	48	95.833	1	8.62e-12
HS_110	Chr_III	62	88.71	6	3.1e-11
HS_111	Chr_III	68	86.765	8	3.1e-11
HS_112	Chr_III	46	95.652	1	1.12e-10
HS_113	Chr_III	84	83.333	9	1.12e-10
HS_114	Chr_III	54	90.741	4	4.01e-10
HS_115	Chr_III	40	97.5	1	1.44e-09
HS_116	Chr_III	58	89.655	0	1.44e-09
HS_117	Chr_III	46	93.478	1	5.19e-09
HS_118	Chr_III	51	90.196	3	1.87e-08
HS_119	Chr_III	45	93.333	0	6.71e-08
HS_120	Chr_III	40	95	2	6.71e-08
HS_121	Chr_III	46	91.304	2	2.41e-07
HS_122	Chr_III	39	94.872	2	2.41e-07
HS_123	scaffold179	768	88.932	54	0
HS_124	scaffold179	634	88.328	42	0
HS_125	scaffold179	599	85.81	47	1.15e-169
HS_126	scaffold179	564	84.752	46	5.51e-148
HS_127	scaffold620	902	85.809	82	0
HS_128	scaffold620	558	89.427	34	0
HS_129	scaffold620	287	86.063	33	1.31e-79
HS_130	scaffold620	135	88.889	8	8.32e-37
HS_131	scaffold620	133	85.714	12	5.04e-29
HS_132	Chr_XIX	763	88.336	61	0
HS_133	Chr_XIX	709	87.447	67	0
HS_134	Chr_XIX	770	85.584	76	0
HS_135	Chr_XIX	747	85.81	70	0
HS_136	Chr_XIX	591	90.017	45	0
HS_137	Chr_XIX	645	88.217	56	0
HS_138	Chr_XIX	561	91.087	39	0
HS_139	Chr_XIX	609	88.998	45	0
HS_140	Chr_XIX	613	88.744	42	0
HS_141	Chr_XIX	570	89.825	46	0
HS_142	Chr_XIX	613	88.418	51	0
HS_143	Chr_XIX	568	89.789	49	0
HS_144	Chr_XIX	561	90.018	46	0
HS_145	Chr_XIX	597	88.777	49	0
HS_146	Chr_XIX	702	85.613	64	0
HS_147	Chr_XIX	814	83.415	75	0
HS_148	Chr_XIX	595	88.571	43	0
HS_149	Chr_XIX	798	83.333	88	0
HS_150	Chr_XIX	636	87.107	50	0
HS_151	Chr_XIX	641	87.051	48	0
HS_152	Chr_XIX	636	86.95	53	0
HS_153	Chr_XIX	639	87.011	47	0
HS_154	Chr_XIX	498	91.968	29	0
HS_155	Chr_XIX	558	89.427	33	0
HS_156	Chr_XIX	548	89.416	47	0
HS_157	Chr_XIX	639	86.698	53	0
HS_158	Chr_XIX	645	86.357	54	0
HS_159	Chr_XIX	640	86.562	49	0
HS_160	Chr_XIX	637	86.499	54	0
HS_161	Chr_XIX	545	89.358	39	0
HS_162	Chr_XIX	593	87.69	48	0
HS_163	Chr_XIX	499	90.782	38	0
HS_164	Chr_XIX	547	89.214	34	0
HS_165	Chr_XIX	641	86.115	53	0
HS_166	Chr_XIX	642	86.137	50	0
HS_167	Chr_XIX	562	88.612	35	0
HS_168	Chr_XIX	641	85.959	55	0
HS_169	Chr_XIX	536	88.619	40	4.08e-179
HS_170	Chr_XIX	642	85.358	59	4.08e-179
HS_171	Chr_XIX	517	87.041	39	7.02e-157
HS_172	Chr_XIX	750	80.8	109	9.09e-156
HS_173	Chr_XIX	521	85.797	58	9.15e-151
HS_174	Chr_XIX	611	83.47	56	1.98e-147
HS_175	Chr_XIX	734	80.245	95	2.58e-141
HS_176	Chr_XIX	731	80.164	96	1.2e-139
HS_177	Chr_XIX	795	78.868	116	2.6e-136
HS_178	Chr_XIX	729	79.835	102	2.6e-136
HS_179	Chr_XIX	598	82.274	75	9.35e-136
HS_180	Chr_XIX	683	80.527	82	2.02e-132
HS_181	Chr_XIX	721	79.334	91	3.41e-125
HS_182	Chr_XIX	504	82.738	65	5.75e-118
HS_183	Chr_XIX	728	78.297	111	7.43e-117
HS_184	Chr_XIX	681	79.148	91	2.67e-116
HS_185	Chr_XIX	507	82.446	65	9.61e-116
HS_186	Chr_XIX	512	82.227	62	1.61e-113
HS_187	Chr_XIX	507	82.051	70	5.79e-113
HS_188	Chr_XIX	496	82.258	68	2.08e-112
HS_189	Chr_XIX	497	82.093	67	9.68e-111
HS_190	Chr_XIX	494	82.186	67	9.68e-111
HS_191	Chr_XIX	498	82.129	64	3.48e-110
HS_192	Chr_XIX	477	82.6	62	1.25e-109
HS_193	Chr_XIX	505	81.584	73	4.5e-109
HS_194	Chr_XIX	507	81.46	73	5.83e-108
HS_195	Chr_XIX	630	80	48	2.1e-107
HS_196	Chr_XIX	589	79.966	75	2.1e-107
HS_197	Chr_XIX	509	81.532	67	2.1e-107
HS_198	Chr_XIX	590	79.831	77	7.54e-107
HS_199	Chr_XIX	508	81.299	71	2.71e-106
HS_200	Chr_XIX	457	82.713	60	9.75e-106
HS_201	Chr_XIX	464	82.328	63	1.26e-104
HS_202	Chr_XIX	390	85.128	31	2.73e-101
HS_203	Chr_XIX	512	80.664	70	3.53e-100
HS_204	Chr_XIX	374	85.561	30	3.53e-100
HS_205	Chr_XIX	432	83.102	45	1.27e-99
HS_206	Chr_XIX	437	82.38	61	4.57e-99
HS_207	Chr_XIX	421	82.185	57	5.95e-93
HS_208	Chr_XIX	364	84.066	37	1.67e-88
HS_209	Chr_XIX	360	83.333	49	1e-85
HS_210	Chr_XIX	287	86.411	37	6.04e-83
HS_211	Chr_XIX	303	85.809	31	2.17e-82
HS_212	Chr_XIX	531	78.531	72	2.17e-82
HS_213	Chr_XIX	525	78.476	71	1.01e-80
HS_214	Chr_XIX	547	76.965	71	2.22e-67
HS_215	Chr_XIX	213	87.324	18	1.34e-59
HS_216	Chr_XIX	213	86.385	20	2.91e-56
HS_217	Chr_XIX	370	78.649	38	2.93e-51
HS_218	Chr_XIX	265	80	33	2.3e-42
HS_219	Chr_XIX	237	81.435	18	3.85e-40
HS_220	Chr_XIX	181	84.53	15	4.97e-39
HS_221	Chr_XIX	181	83.978	17	6.43e-38
HS_222	Chr_XIX	179	84.358	15	6.43e-38
HS_223	Chr_XIX	183	84.153	14	6.43e-38
HS_224	Chr_XIX	137	88.321	10	8.32e-37
HS_225	Chr_XIX	181	83.978	14	8.32e-37
HS_226	Chr_XIX	135	88.889	8	8.32e-37
HS_227	Chr_XIX	179	83.799	16	2.99e-36
HS_228	Chr_XIX	179	83.799	16	2.99e-36
HS_229	Chr_XIX	179	83.799	16	2.99e-36
HS_230	Chr_XIX	180	83.333	17	3.87e-35
HS_231	Chr_XIX	179	83.24	19	3.87e-35
HS_232	Chr_XIX	181	83.425	14	3.87e-35
HS_233	Chr_XIX	181	83.425	15	3.87e-35
HS_234	Chr_XIX	178	83.146	19	1.39e-34
HS_235	Chr_XIX	178	83.146	14	1.8e-33
HS_236	Chr_XIX	181	82.873	16	1.8e-33
HS_237	Chr_XIX	178	82.584	20	6.48e-33
HS_238	Chr_XIX	178	82.584	20	6.48e-33
HS_239	Chr_XIX	153	84.967	12	2.33e-32
HS_240	Chr_XIX	136	86.765	11	2.33e-32
HS_241	Chr_XIX	133	87.218	10	2.33e-32
HS_242	Chr_XIX	166	83.133	18	8.38e-32
HS_243	Chr_XIX	126	86.508	15	3.9e-30
HS_244	Chr_XIX	156	83.333	16	1.4e-29
HS_245	Chr_XIX	156	83.333	16	1.4e-29
HS_246	Chr_XIX	119	87.395	9	1.81e-28
HS_247	Chr_XIX	131	85.496	12	6.53e-28
HS_248	Chr_XIX	163	81.595	19	3.04e-26
HS_249	Chr_XIX	167	80.838	20	3.93e-25
HS_250	Chr_XIX	165	80.606	24	3.93e-25
HS_251	Chr_XIX	163	80.982	18	5.08e-24
HS_252	Chr_XIX	167	80.24	21	1.83e-23
HS_253	Chr_XIX	164	80.488	20	1.83e-23
HS_254	Chr_XIX	153	81.046	21	1.83e-23
HS_255	Chr_XIX	167	80.24	20	6.57e-23
HS_256	Chr_XIX	163	80.368	21	6.57e-23
HS_257	Chr_XIX	165	79.394	25	3.06e-21
HS_258	Chr_XIX	166	79.518	23	3.06e-21
HS_259	Chr_XIX	166	79.518	20	1.1e-20
HS_260	Chr_XIX	125	82.4	11	1.84e-18
HS_261	Chr_XIX	165	78.182	27	6.62e-18
HS_262	Chr_XIX	125	81.6	14	2.38e-17
HS_263	Chr_XIX	125	81.6	12	8.56e-17
HS_264	Chr_XIX	127	80.315	21	8.56e-17
HS_265	Chr_XIX	104	83.654	8	1.11e-15
HS_266	Chr_XIX	104	83.654	8	1.11e-15
HS_267	Chr_XIX	90	85.556	6	3.98e-15
HS_268	Chr_XIX	67	89.552	7	1.43e-14
HS_269	Chr_XIX	68	89.706	6	1.43e-14
HS_270	Chr_XIX	68	89.706	6	1.43e-14
HS_271	Chr_XIX	132	79.545	16	5.15e-14
HS_272	Chr_XIX	50	96	0	6.67e-13
HS_273	Chr_XIX	62	90.323	5	6.67e-13
HS_274	Chr_XIX	62	90.323	5	6.67e-13
HS_275	Chr_XIX	68	88.235	7	6.67e-13
HS_276	Chr_XIX	68	88.235	7	6.67e-13
HS_277	Chr_XIX	68	88.235	7	6.67e-13
HS_278	Chr_XIX	68	88.235	7	6.67e-13
HS_279	Chr_XIX	61	90.164	5	2.4e-12
HS_280	Chr_XIX	60	90	5	8.62e-12
HS_281	Chr_XIX	57	91.228	3	8.62e-12
HS_282	Chr_XIX	62	88.71	5	3.1e-11
HS_283	Chr_XIX	95	82.105	9	3.1e-11
HS_284	Chr_XIX	64	87.5	5	4.01e-10
HS_285	Chr_XIX	64	87.5	5	4.01e-10
HS_286	Chr_XIX	54	90.741	1	1.44e-09
HS_287	Chr_XIX	51	90.196	1	6.71e-08
HS_288	Chr_XIX	51	90.196	1	6.71e-08
HS_289	Chr_XIX	46	91.304	2	2.41e-07
HS_290	scaffold114	754	88.594	57	0
HS_291	scaffold114	164	79.878	21	8.5e-22
HS_292	scaffold114	163	79.141	27	1.1e-20
HS_293	scaffold114	85	88.235	7	1.84e-18
HS_294	scaffold114	85	88.235	5	6.62e-18
HS_295	Chr_XI	841	86.564	69	0
HS_296	Chr_XI	589	90.153	44	0
HS_297	Chr_XI	801	84.644	62	0
HS_298	Chr_XI	786	84.86	62	0
HS_299	Chr_XI	667	87.256	51	0
HS_300	Chr_XI	785	84.586	65	0
HS_301	Chr_XI	665	87.218	53	0
HS_302	Chr_XI	677	86.706	54	0
HS_303	Chr_XI	577	89.255	48	0
HS_304	Chr_XI	571	89.492	44	0
HS_305	Chr_XI	751	84.288	85	0
HS_306	Chr_XI	635	87.244	49	0
HS_307	Chr_XI	637	87.284	45	0
HS_308	Chr_XI	726	84.711	71	0
HS_309	Chr_XI	577	88.562	52	0
HS_310	Chr_XI	682	85.777	56	0
HS_311	Chr_XI	639	87.011	43	0
HS_312	Chr_XI	636	86.95	48	0
HS_313	Chr_XI	533	89.869	44	0
HS_314	Chr_XI	605	86.942	52	0
HS_315	Chr_XI	650	85.846	49	0
HS_316	Chr_XI	542	88.745	38	0
HS_317	Chr_XI	539	87.941	43	4.11e-174
HS_318	Chr_XI	651	84.485	53	4.14e-169
HS_319	Chr_XI	779	81.386	106	4.14e-169
HS_320	Chr_XI	642	84.424	61	5.35e-168
HS_321	Chr_XI	730	81.781	89	9.02e-161
HS_322	Chr_XI	713	81.907	85	5.43e-158
HS_323	Chr_XI	683	81.552	91	1.53e-148
HS_324	Chr_XI	748	80.214	92	1.99e-142
HS_325	Chr_XI	533	83.49	62	2.62e-131
HS_326	Chr_XI	720	79.583	92	1.58e-128
HS_327	Chr_XI	739	79.161	101	5.66e-128
HS_328	Chr_XI	531	83.051	68	5.66e-128
HS_329	Chr_XI	681	80.176	83	5.66e-128
HS_330	Chr_XI	551	82.033	74	5.71e-123
HS_331	Chr_XI	424	86.321	38	2.05e-122
HS_332	Chr_XI	577	81.109	80	1.23e-119
HS_333	Chr_XI	504	82.937	64	1.23e-119
HS_334	Chr_XI	516	82.171	80	4.44e-119
HS_335	Chr_XI	500	82.6	67	2.67e-116
HS_336	Chr_XI	508	82.48	64	9.61e-116
HS_337	Chr_XI	496	82.661	66	9.61e-116
HS_338	Chr_XI	506	82.411	66	3.46e-115
HS_339	Chr_XI	499	82.365	69	4.47e-114
HS_340	Chr_XI	505	82.376	64	4.47e-114
HS_341	Chr_XI	507	81.854	68	9.68e-111
HS_342	Chr_XI	504	81.944	65	3.48e-110
HS_343	Chr_XI	492	82.114	66	1.25e-109
HS_344	Chr_XI	502	81.873	68	1.25e-109
HS_345	Chr_XI	759	77.339	117	1.62e-108
HS_346	Chr_XI	516	81.008	79	7.54e-107
HS_347	Chr_XI	521	80.998	69	3.51e-105
HS_348	Chr_XI	498	81.325	61	7.59e-102
HS_349	Chr_XI	470	81.489	60	2.13e-97
HS_350	Chr_XI	518	80.116	73	7.65e-97
HS_351	Chr_XI	470	80.213	70	1.67e-88
HS_352	Chr_XI	539	78.664	81	2.16e-87
HS_353	Chr_XI	472	79.873	70	1e-85
HS_354	Chr_XI	294	85.714	25	2.19e-77
HS_355	Chr_XI	253	84.98	29	1.73e-63
HS_356	Chr_XI	230	84.348	21	2.27e-52
HS_357	Chr_XI	237	81.857	22	6.39e-43
HS_358	Chr_XI	183	84.153	14	6.43e-38
HS_359	Chr_XI	177	84.181	15	8.32e-37
HS_360	Chr_XI	179	83.799	16	2.99e-36
HS_361	Chr_XI	133	88.722	8	1.08e-35
HS_362	Chr_XI	181	83.425	17	1.08e-35
HS_363	Chr_XI	167	84.431	14	3.87e-35
HS_364	Chr_XI	179	83.24	17	1.39e-34
HS_365	Chr_XI	181	82.873	16	1.8e-33
HS_366	Chr_XI	178	83.146	14	1.8e-33
HS_367	Chr_XI	167	83.832	15	1.8e-33
HS_368	Chr_XI	179	82.682	18	6.48e-33
HS_369	Chr_XI	178	82.584	20	6.48e-33
HS_370	Chr_XI	179	82.682	18	6.48e-33
HS_371	Chr_XI	136	86.029	13	3.01e-31
HS_372	Chr_XI	163	80.982	21	3.93e-25
HS_373	Chr_XI	164	80.488	22	5.08e-24
HS_374	Chr_XI	164	80.488	22	5.08e-24
HS_375	Chr_XI	148	81.081	25	1.83e-23
HS_376	Chr_XI	165	80	24	6.57e-23
HS_377	Chr_XI	147	81.633	17	6.57e-23
HS_378	Chr_XI	156	80.769	19	2.36e-22
HS_379	Chr_XI	146	81.507	15	8.5e-22
HS_380	Chr_XI	162	80.247	18	8.5e-22
HS_381	Chr_XI	152	79.605	24	1.42e-19
HS_382	Chr_XI	156	79.487	22	1.42e-19
HS_383	Chr_XI	85	88.235	7	1.84e-18
HS_384	Chr_XI	85	87.059	10	2.38e-17
HS_385	Chr_XI	93	84.946	6	3.98e-15
HS_386	Chr_XI	49	97.959	1	1.43e-14
HS_387	Chr_XI	128	79.688	16	5.15e-14
HS_388	Chr_XI	72	87.5	8	1.85e-13
HS_389	Chr_XI	62	90.323	5	6.67e-13
HS_390	Chr_XI	63	90.476	3	6.67e-13
HS_391	Chr_XI	63	90.476	3	6.67e-13
HS_392	Chr_XI	63	90.476	3	6.67e-13
HS_393	Chr_XI	68	88.235	7	6.67e-13
HS_394	Chr_XI	63	88.889	5	8.62e-12
HS_395	Chr_XI	105	80.952	12	8.62e-12
HS_396	Chr_XI	62	88.71	5	3.1e-11
HS_397	Chr_XI	49	93.878	2	1.12e-10
HS_398	Chr_XI	46	93.478	1	5.19e-09
HS_399	Chr_XI	52	90.385	3	5.19e-09
HS_400	Chr_XI	46	93.478	1	5.19e-09
HS_401	Chr_XI	39	97.436	1	5.19e-09
HS_402	Chr_XI	51	90.196	1	6.71e-08
HS_403	Chr_XI	51	90.196	1	6.71e-08
HS_404	Chr_XI	51	90.196	1	6.71e-08
HS_405	Chr_XI	51	90.196	1	6.71e-08
HS_406	scaffold206	781	87.58	45	0
HS_407	scaffold133	733	88.404	56	0
HS_408	scaffold133	636	87.107	51	0
HS_409	scaffold133	636	86.95	49	0
HS_410	scaffold133	546	89.56	37	0
HS_411	scaffold133	630	86.19	51	0
HS_412	scaffold133	781	79.001	96	9.41e-131
HS_413	scaffold133	62	90.323	5	6.67e-13
HS_414	scaffold133	129	79.07	18	6.67e-13
HS_415	scaffold133	61	90.164	5	2.4e-12
HS_416	scaffold133	47	91.489	2	6.71e-08
HS_417	Chr_XVII	735	87.891	61	0
HS_418	Chr_XVII	694	87.032	64	0
HS_419	Chr_XVII	596	89.933	47	0
HS_420	Chr_XVII	593	89.882	45	0
HS_421	Chr_XVII	710	86.197	73	0
HS_422	Chr_XVII	591	89.679	43	0
HS_423	Chr_XVII	756	85.185	66	0
HS_424	Chr_XVII	759	85.112	68	0
HS_425	Chr_XVII	599	89.316	45	0
HS_426	Chr_XVII	595	89.076	53	0
HS_427	Chr_XVII	697	86.083	59	0
HS_428	Chr_XVII	579	89.465	43	0
HS_429	Chr_XVII	579	89.465	42	0
HS_430	Chr_XVII	664	86.747	59	0
HS_431	Chr_XVII	664	86.747	55	0
HS_432	Chr_XVII	646	87.307	45	0
HS_433	Chr_XVII	579	88.946	48	0
HS_434	Chr_XVII	562	89.502	46	0
HS_435	Chr_XVII	578	88.927	45	0
HS_436	Chr_XVII	639	87.011	53	0
HS_437	Chr_XVII	605	88.099	44	0
HS_438	Chr_XVII	686	86.152	41	0
HS_439	Chr_XVII	603	88.06	42	0
HS_440	Chr_XVII	635	87.087	47	0
HS_441	Chr_XVII	553	89.693	35	0
HS_442	Chr_XVII	551	89.837	33	0
HS_443	Chr_XVII	637	86.97	49	0
HS_444	Chr_XVII	611	87.561	45	0
HS_445	Chr_XVII	564	89.007	39	0
HS_446	Chr_XVII	591	87.986	46	0
HS_447	Chr_XVII	641	86.271	52	0
HS_448	Chr_XVII	638	86.207	55	0
HS_449	Chr_XVII	643	85.848	53	0
HS_450	Chr_XVII	553	88.427	44	0
HS_451	Chr_XVII	755	83.444	64	0
HS_452	Chr_XVII	545	88.624	42	0
HS_453	Chr_XVII	533	88.931	40	0
HS_454	Chr_XVII	551	88.022	46	1.13e-179
HS_455	Chr_XVII	638	85.423	60	4.08e-179
HS_456	Chr_XVII	597	86.767	44	4.08e-179
HS_457	Chr_XVII	640	85.625	49	4.08e-179
HS_458	Chr_XVII	506	89.328	38	8.83e-176
HS_459	Chr_XVII	637	85.243	51	4.11e-174
HS_460	Chr_XVII	560	86.964	55	1.48e-173
HS_461	Chr_XVII	695	83.597	64	2.47e-171
HS_462	Chr_XVII	554	87.184	43	8.89e-171
HS_463	Chr_XVII	545	87.156	39	2.49e-166
HS_464	Chr_XVII	731	82.079	94	2.49e-166
HS_465	Chr_XVII	648	83.951	56	1.94e-162
HS_466	Chr_XVII	522	86.398	47	4.23e-154
HS_467	Chr_XVII	740	79.73	104	2.01e-137
HS_468	Chr_XVII	743	78.466	120	4.41e-124
HS_469	Chr_XVII	779	78.434	100	5.71e-123
HS_470	Chr_XVII	509	83.104	62	7.38e-122
HS_471	Chr_XVII	731	78.933	92	2.65e-121
HS_472	Chr_XVII	580	80.862	81	5.75e-118
HS_473	Chr_XVII	509	82.515	66	7.43e-117
HS_474	Chr_XVII	330	90.303	20	9.61e-116
HS_475	Chr_XVII	508	82.283	67	1.24e-114
HS_476	Chr_XVII	501	82.236	71	4.47e-114
HS_477	Chr_XVII	497	82.495	65	4.47e-114
HS_478	Chr_XVII	510	82.157	65	1.61e-113
HS_479	Chr_XVII	509	82.122	68	1.61e-113
HS_480	Chr_XVII	509	81.925	68	7.49e-112
HS_481	Chr_XVII	751	77.763	109	7.49e-112
HS_482	Chr_XVII	500	82.2	64	2.69e-111
HS_483	Chr_XVII	500	82.2	63	2.69e-111
HS_484	Chr_XVII	496	82.056	67	3.48e-110
HS_485	Chr_XVII	484	82.438	62	1.25e-109
HS_486	Chr_XVII	498	81.928	66	4.5e-109
HS_487	Chr_XVII	505	81.584	71	1.62e-108
HS_488	Chr_XVII	501	81.637	68	2.1e-107
HS_489	Chr_XVII	509	80.943	72	5.87e-103
HS_490	Chr_XVII	511	81.018	68	5.87e-103
HS_491	Chr_XVII	478	81.799	64	5.87e-103
HS_492	Chr_XVII	314	88.854	24	7.59e-102
HS_493	Chr_XVII	514	80.739	67	9.82e-101
HS_494	Chr_XVII	183	93.989	10	7.92e-72
HS_495	Chr_XVII	507	77.318	84	3.69e-70
HS_496	Chr_XVII	180	88.333	19	1.75e-53
HS_497	Chr_XVII	181	84.53	15	4.97e-39
HS_498	Chr_XVII	183	84.153	14	6.43e-38
HS_499	Chr_XVII	179	84.358	15	6.43e-38
HS_500	Chr_XVII	183	84.153	14	6.43e-38
HS_501	Chr_XVII	135	88.889	8	8.32e-37
HS_502	Chr_XVII	129	89.147	11	2.99e-36
HS_503	Chr_XVII	183	83.607	15	2.99e-36
HS_504	Chr_XVII	181	83.425	17	1.08e-35
HS_505	Chr_XVII	133	87.97	9	5.01e-34
HS_506	Chr_XVII	119	89.076	11	6.48e-33
HS_507	Chr_XVII	181	82.873	14	6.48e-33
HS_508	Chr_XVII	131	87.786	9	6.48e-33
HS_509	Chr_XVII	167	83.234	15	3.01e-31
HS_510	Chr_XVII	163	80.982	18	5.08e-24
HS_511	Chr_XVII	164	80.488	20	1.83e-23
HS_512	Chr_XVII	100	88	6	6.57e-23
HS_513	Chr_XVII	167	80.24	19	6.57e-23
HS_514	Chr_XVII	167	80.24	19	6.57e-23
HS_515	Chr_XVII	167	80.24	19	6.57e-23
HS_516	Chr_XVII	163	79.755	24	8.5e-22
HS_517	Chr_XVII	162	79.63	24	3.06e-21
HS_518	Chr_XVII	162	79.63	24	3.06e-21
HS_519	Chr_XVII	159	79.874	21	1.1e-20
HS_520	Chr_XVII	128	82.031	12	1.84e-18
HS_521	Chr_XVII	126	80.952	18	2.38e-17
HS_522	Chr_XVII	62	90.323	5	6.67e-13
HS_523	Chr_XVII	62	90.323	5	6.67e-13
HS_524	Chr_XVII	62	90.323	5	6.67e-13
HS_525	Chr_XVII	50	96	1	6.67e-13
HS_526	Chr_XVII	68	88.235	7	6.67e-13
HS_527	Chr_XVII	105	80.952	12	8.62e-12
HS_528	Chr_XVII	114	79.825	14	3.1e-11
HS_529	Chr_XVII	68	86.765	8	3.1e-11
HS_530	Chr_XVII	49	93.878	2	1.12e-10
HS_531	Chr_XVII	61	88.525	2	1.44e-09
HS_532	Chr_XVII	53	90.566	2	5.19e-09
HS_533	Chr_XVII	39	97.436	1	5.19e-09
HS_534	Chr_XVII	46	93.478	1	5.19e-09
HS_535	scaffold1689	811	86.436	51	0
HS_536	scaffold1689	134	88.806	14	6.43e-38
HS_537	scaffold1503	804	86.194	68	0
HS_538	scaffold554	812	86.33	51	0
HS_539	scaffold554	749	82.243	95	5.32e-173
HS_540	scaffold554	507	82.051	71	1.61e-113
HS_541	scaffold554	134	88.806	14	6.43e-38
HS_542	scaffold680	710	88.169	65	0
HS_543	scaffold680	178	82.584	18	2.33e-32
HS_544	scaffold680	151	80.132	24	3.06e-21
HS_545	scaffold680	105	80.952	12	8.62e-12
HS_546	Chr_XV	847	85.36	70	0
HS_547	Chr_XV	622	89.389	49	0
HS_548	Chr_XV	570	89.649	47	0
HS_549	Chr_XV	638	87.774	43	0
HS_550	Chr_XV	534	91.011	32	0
HS_551	Chr_XV	551	89.655	42	0
HS_552	Chr_XV	635	86.772	54	0
HS_553	Chr_XV	542	89.852	38	0
HS_554	Chr_XV	543	89.687	40	0
HS_555	Chr_XV	637	86.656	53	0
HS_556	Chr_XV	639	86.698	47	0
HS_557	Chr_XV	636	86.635	47	0
HS_558	Chr_XV	539	89.61	33	0
HS_559	Chr_XV	642	86.137	55	0
HS_560	Chr_XV	547	89.214	35	0
HS_561	Chr_XV	689	84.906	64	0
HS_562	Chr_XV	641	86.115	46	0
HS_563	Chr_XV	638	85.893	54	0
HS_564	Chr_XV	550	88.364	46	0
HS_565	Chr_XV	544	88.419	45	0
HS_566	Chr_XV	542	88.192	50	1.13e-179
HS_567	Chr_XV	650	85.385	52	1.13e-179
HS_568	Chr_XV	548	88.139	40	5.28e-178
HS_569	Chr_XV	504	89.683	37	5.28e-178
HS_570	Chr_XV	550	87.818	46	6.83e-177
HS_571	Chr_XV	552	87.138	48	8.89e-171
HS_572	Chr_XV	551	86.57	54	2.49e-166
HS_573	Chr_XV	726	82.094	95	8.96e-166
HS_574	Chr_XV	723	81.466	95	2.53e-156
HS_575	Chr_XV	731	81.122	91	7.07e-152
HS_576	Chr_XV	696	79.741	107	2.62e-131
HS_577	Chr_XV	742	78.841	103	1.23e-124
HS_578	Chr_XV	475	84.421	54	4.41e-124
HS_579	Chr_XV	501	83.234	63	2.65e-121
HS_580	Chr_XV	509	82.515	67	2.07e-117
HS_581	Chr_XV	755	77.881	120	7.43e-117
HS_582	Chr_XV	499	82.766	65	7.43e-117
HS_583	Chr_XV	507	82.446	65	9.61e-116
HS_584	Chr_XV	509	82.318	66	3.46e-115
HS_585	Chr_XV	503	82.306	66	1.61e-113
HS_586	Chr_XV	503	82.306	64	5.79e-113
HS_587	Chr_XV	500	82.4	60	2.08e-112
HS_588	Chr_XV	504	82.143	63	2.69e-111
HS_589	Chr_XV	500	82	67	3.48e-110
HS_590	Chr_XV	484	82.438	62	1.25e-109
HS_591	Chr_XV	487	82.136	67	4.5e-109
HS_592	Chr_XV	508	81.496	72	1.62e-108
HS_593	Chr_XV	448	83.259	53	7.54e-107
HS_594	Chr_XV	512	81.055	72	1.26e-104
HS_595	Chr_XV	330	87.273	31	4.57e-99
HS_596	Chr_XV	225	91.111	17	1.31e-79
HS_597	Chr_XV	179	84.358	15	6.43e-38
HS_598	Chr_XV	179	83.799	15	2.99e-36
HS_599	Chr_XV	181	83.425	15	3.87e-35
HS_600	Chr_XV	133	87.218	10	2.33e-32
HS_601	Chr_XV	182	81.868	20	3.01e-31
HS_602	Chr_XV	178	81.461	22	1.4e-29
HS_603	Chr_XV	165	81.818	20	6.53e-28
HS_604	Chr_XV	169	79.882	25	1.83e-23
HS_605	Chr_XV	156	80.769	20	6.57e-23
HS_606	Chr_XV	172	79.651	24	6.57e-23
HS_607	Chr_XV	172	79.651	24	6.57e-23
HS_608	Chr_XV	83	91.566	6	6.57e-23
HS_609	Chr_XV	170	79.412	23	8.5e-22
HS_610	Chr_XV	164	79.878	22	8.5e-22
HS_611	Chr_XV	168	79.167	22	3.96e-20
HS_612	Chr_XV	106	84.906	9	5.12e-19
HS_613	Chr_XV	128	82.031	12	1.84e-18
HS_614	Chr_XV	85	88.235	5	6.62e-18
HS_615	Chr_XV	152	78.947	25	6.62e-18
HS_616	Chr_XV	130	80.769	19	6.62e-18
HS_617	Chr_XV	167	77.844	27	2.38e-17
HS_618	Chr_XV	168	77.381	28	3.08e-16
HS_619	Chr_XV	62	90.323	5	6.67e-13
HS_620	Chr_XV	62	90.323	5	6.67e-13
HS_621	Chr_XV	62	90.323	5	6.67e-13
HS_622	Chr_XV	69	88.406	5	6.67e-13
HS_623	Chr_XV	46	95.652	2	3.1e-11
HS_624	Chr_XV	62	88.71	4	1.12e-10
HS_625	Chr_XV	69	85.507	8	4.01e-10
HS_626	Chr_XV	69	85.507	8	4.01e-10
HS_627	Chr_XV	98	80.612	11	1.44e-09
HS_628	Chr_XV	46	93.478	1	5.19e-09
HS_629	Chr_XV	48	91.667	2	1.87e-08
HS_630	Chr_XV	41	95.122	2	1.87e-08
HS_631	Chr_XV	57	87.719	3	6.71e-08
HS_632	Chr_XV	47	91.489	2	6.71e-08
HS_633	Chr_XV	39	94.872	2	2.41e-07
HS_634	Chr_XV	45	91.111	3	8.68e-07
HS_635	Chr_I	860	85	80	0
HS_636	Chr_I	721	87.795	59	0
HS_637	Chr_I	751	85.752	77	0
HS_638	Chr_I	809	84.672	80	0
HS_639	Chr_I	761	85.545	70	0
HS_640	Chr_I	763	85.452	67	0
HS_641	Chr_I	604	89.57	48	0
HS_642	Chr_I	600	89.833	39	0
HS_643	Chr_I	572	90.734	40	0
HS_644	Chr_I	756	85.45	69	0
HS_645	Chr_I	668	87.575	56	0
HS_646	Chr_I	665	87.669	52	0
HS_647	Chr_I	601	89.517	42	0
HS_648	Chr_I	688	86.628	69	0
HS_649	Chr_I	634	88.328	48	0
HS_650	Chr_I	572	90.21	43	0
HS_651	Chr_I	591	89.34	50	0
HS_652	Chr_I	594	89.394	44	0
HS_653	Chr_I	667	87.106	56	0
HS_654	Chr_I	688	86.628	56	0
HS_655	Chr_I	570	90	45	0
HS_656	Chr_I	690	86.522	58	0
HS_657	Chr_I	611	88.543	52	0
HS_658	Chr_I	571	90.018	41	0
HS_659	Chr_I	630	88.095	50	0
HS_660	Chr_I	546	91.026	33	0
HS_661	Chr_I	635	88.031	45	0
HS_662	Chr_I	567	90.123	41	0
HS_663	Chr_I	715	85.594	71	0
HS_664	Chr_I	659	87.102	55	0
HS_665	Chr_I	639	87.793	46	0
HS_666	Chr_I	591	89.002	52	0
HS_667	Chr_I	680	86.324	67	0
HS_668	Chr_I	615	88.293	50	0
HS_669	Chr_I	680	86.324	68	0
HS_670	Chr_I	571	89.842	40	0
HS_671	Chr_I	639	87.637	47	0
HS_672	Chr_I	597	88.61	52	0
HS_673	Chr_I	635	87.717	45	0
HS_674	Chr_I	571	89.492	44	0
HS_675	Chr_I	635	87.559	45	0
HS_676	Chr_I	634	87.382	52	0
HS_677	Chr_I	571	89.317	45	0
HS_678	Chr_I	552	90.217	33	0
HS_679	Chr_I	637	87.284	51	0
HS_680	Chr_I	632	87.342	53	0
HS_681	Chr_I	639	87.167	52	0
HS_682	Chr_I	555	89.91	36	0
HS_683	Chr_I	662	86.254	66	0
HS_684	Chr_I	938	81.557	88	0
HS_685	Chr_I	550	90	38	0
HS_686	Chr_I	641	87.207	43	0
HS_687	Chr_I	636	87.264	46	0
HS_688	Chr_I	543	90.055	41	0
HS_689	Chr_I	640	87.031	48	0
HS_690	Chr_I	643	87.092	42	0
HS_691	Chr_I	764	83.901	79	0
HS_692	Chr_I	705	84.965	72	0
HS_693	Chr_I	642	86.916	45	0
HS_694	Chr_I	499	91.583	34	0
HS_695	Chr_I	612	87.582	47	0
HS_696	Chr_I	638	86.834	48	0
HS_697	Chr_I	573	88.482	52	0
HS_698	Chr_I	686	85.423	65	0
HS_699	Chr_I	573	88.656	43	0
HS_700	Chr_I	639	86.698	52	0
HS_701	Chr_I	638	86.677	53	0
HS_702	Chr_I	556	89.388	36	0
HS_703	Chr_I	540	90	32	0
HS_704	Chr_I	555	89.369	38	0
HS_705	Chr_I	637	86.656	53	0
HS_706	Chr_I	643	86.47	54	0
HS_707	Chr_I	641	86.583	51	0
HS_708	Chr_I	642	86.604	49	0
HS_709	Chr_I	526	90.114	40	0
HS_710	Chr_I	502	91.235	33	0
HS_711	Chr_I	549	89.253	44	0
HS_712	Chr_I	551	89.292	38	0
HS_713	Chr_I	536	89.925	32	0
HS_714	Chr_I	559	89.088	35	0
HS_715	Chr_I	639	86.385	56	0
HS_716	Chr_I	641	86.427	49	0
HS_717	Chr_I	636	86.321	57	0
HS_718	Chr_I	926	80.994	99	0
HS_719	Chr_I	636	86.321	54	0
HS_720	Chr_I	687	85.007	62	0
HS_721	Chr_I	539	89.425	36	0
HS_722	Chr_I	544	89.154	38	0
HS_723	Chr_I	560	88.571	38	0
HS_724	Chr_I	807	82.156	102	0
HS_725	Chr_I	553	88.608	43	0
HS_726	Chr_I	471	91.72	33	0
HS_727	Chr_I	643	85.848	50	0
HS_728	Chr_I	495	90.505	38	0
HS_729	Chr_I	507	90.138	33	0
HS_730	Chr_I	549	88.342	47	0
HS_731	Chr_I	641	85.647	56	0
HS_732	Chr_I	642	85.67	55	0
HS_733	Chr_I	601	86.356	64	0
HS_734	Chr_I	669	84.604	76	0
HS_735	Chr_I	662	85.045	54	4.08e-179
HS_736	Chr_I	504	89.683	37	5.28e-178
HS_737	Chr_I	604	86.093	56	6.83e-177
HS_738	Chr_I	551	87.84	43	6.83e-177
HS_739	Chr_I	764	82.33	91	2.46e-176
HS_740	Chr_I	554	87.545	45	3.18e-175
HS_741	Chr_I	611	85.761	55	1.14e-174
HS_742	Chr_I	593	85.835	67	1.48e-173
HS_743	Chr_I	557	87.433	38	5.32e-173
HS_744	Chr_I	507	88.955	36	6.88e-172
HS_745	Chr_I	635	85.039	53	6.88e-172
HS_746	Chr_I	654	84.098	54	3.22e-165
HS_747	Chr_I	541	86.876	47	1.16e-164
HS_748	Chr_I	549	86.339	60	1.16e-164
HS_749	Chr_I	471	89.172	43	1.5e-163
HS_750	Chr_I	707	82.32	89	1.5e-163
HS_751	Chr_I	678	83.038	71	6.97e-162
HS_752	Chr_I	737	81.411	95	1.51e-158
HS_753	Chr_I	537	86.592	40	1.51e-158
HS_754	Chr_I	494	87.652	47	5.43e-158
HS_755	Chr_I	538	86.431	41	1.95e-157
HS_756	Chr_I	633	83.886	51	2.53e-156
HS_757	Chr_I	769	80.884	81	5.47e-153
HS_758	Chr_I	705	81.56	90	5.47e-153
HS_759	Chr_I	553	85.353	42	3.29e-150
HS_760	Chr_I	847	79.339	103	5.51e-148
HS_761	Chr_I	729	80.658	101	5.51e-148
HS_762	Chr_I	414	90.097	31	5.51e-148
HS_763	Chr_I	606	83.498	51	3.31e-145
HS_764	Chr_I	726	80.441	102	1.19e-144
HS_765	Chr_I	504	86.111	39	1.54e-143
HS_766	Chr_I	509	85.069	56	1.2e-139
HS_767	Chr_I	751	79.494	100	1.21e-134
HS_768	Chr_I	818	78.606	107	5.62e-133
HS_769	Chr_I	532	83.271	70	9.41e-131
HS_770	Chr_I	745	79.195	103	3.39e-130
HS_771	Chr_I	715	79.301	107	5.66e-128
HS_772	Chr_I	655	80.153	99	2.04e-127
HS_773	Chr_I	604	81.126	88	2.04e-127
HS_774	Chr_I	577	81.456	81	4.41e-124
HS_775	Chr_I	608	80.757	88	1.59e-123
HS_776	Chr_I	562	81.851	73	5.71e-123
HS_777	Chr_I	803	77.833	120	2.05e-122
HS_778	Chr_I	512	82.812	68	2.65e-121
HS_779	Chr_I	498	83.333	61	2.65e-121
HS_780	Chr_I	752	78.59	99	2.65e-121
HS_781	Chr_I	677	79.468	95	2.65e-121
HS_782	Chr_I	477	84.067	49	1.23e-119
HS_783	Chr_I	606	80.363	89	4.44e-119
HS_784	Chr_I	506	82.609	68	5.75e-118
HS_785	Chr_I	508	82.677	65	5.75e-118
HS_786	Chr_I	503	82.704	64	7.43e-117
HS_787	Chr_I	510	82.549	64	7.43e-117
HS_788	Chr_I	509	82.515	65	7.43e-117
HS_789	Chr_I	626	79.872	90	7.43e-117
HS_790	Chr_I	507	82.446	67	2.67e-116
HS_791	Chr_I	511	82.387	67	2.67e-116
HS_792	Chr_I	499	82.766	62	2.67e-116
HS_793	Chr_I	506	82.411	67	9.61e-116
HS_794	Chr_I	497	82.696	65	9.61e-116
HS_795	Chr_I	495	82.626	66	3.46e-115
HS_796	Chr_I	499	82.766	59	3.46e-115
HS_797	Chr_I	504	82.341	69	3.46e-115
HS_798	Chr_I	509	82.318	67	3.46e-115
HS_799	Chr_I	508	82.283	67	1.24e-114
HS_800	Chr_I	510	82.157	69	1.24e-114
HS_801	Chr_I	507	82.249	67	4.47e-114
HS_802	Chr_I	511	81.996	70	1.61e-113
HS_803	Chr_I	499	82.365	67	1.61e-113
HS_804	Chr_I	497	82.495	64	1.61e-113
HS_805	Chr_I	577	80.416	82	2.08e-112
HS_806	Chr_I	505	81.98	71	2.08e-112
HS_807	Chr_I	422	85.071	42	2.08e-112
HS_808	Chr_I	505	82.178	62	7.49e-112
HS_809	Chr_I	324	90.123	18	7.49e-112
HS_810	Chr_I	506	81.818	72	2.69e-111
HS_811	Chr_I	500	82.2	63	2.69e-111
HS_812	Chr_I	507	81.854	71	2.69e-111
HS_813	Chr_I	498	82.129	66	9.68e-111
HS_814	Chr_I	601	79.7	90	9.68e-111
HS_815	Chr_I	497	82.294	61	9.68e-111
HS_816	Chr_I	500	82	65	1.25e-109
HS_817	Chr_I	511	81.605	71	1.25e-109
HS_818	Chr_I	499	81.964	67	1.25e-109
HS_819	Chr_I	506	81.818	67	1.25e-109
HS_820	Chr_I	503	81.909	65	1.25e-109
HS_821	Chr_I	507	81.854	62	4.5e-109
HS_822	Chr_I	591	80.034	74	1.62e-108
HS_823	Chr_I	494	81.984	66	1.62e-108
HS_824	Chr_I	585	79.829	85	5.83e-108
HS_825	Chr_I	514	81.518	66	5.83e-108
HS_826	Chr_I	551	80.399	82	5.83e-108
HS_827	Chr_I	519	81.503	62	5.83e-108
HS_828	Chr_I	506	81.423	74	5.83e-108
HS_829	Chr_I	588	79.932	77	2.1e-107
HS_830	Chr_I	497	81.69	67	7.54e-107
HS_831	Chr_I	513	81.287	70	7.54e-107
HS_832	Chr_I	568	79.754	91	2.71e-106
HS_833	Chr_I	506	81.225	75	2.71e-106
HS_834	Chr_I	595	79.664	77	9.75e-106
HS_835	Chr_I	478	82.008	66	9.75e-106
HS_836	Chr_I	514	81.323	65	9.75e-106
HS_837	Chr_I	492	81.707	67	9.75e-106
HS_838	Chr_I	502	81.474	64	1.26e-104
HS_839	Chr_I	385	85.455	34	1.63e-103
HS_840	Chr_I	515	80.777	70	7.59e-102
HS_841	Chr_I	511	80.626	78	7.59e-102
HS_842	Chr_I	517	80.464	78	2.73e-101
HS_843	Chr_I	497	80.483	75	2.13e-97
HS_844	Chr_I	555	79.279	84	7.65e-97
HS_845	Chr_I	566	77.915	94	2.79e-86
HS_846	Chr_I	353	83.569	49	1e-85
HS_847	Chr_I	430	80.93	56	4.67e-84
HS_848	Chr_I	469	78.891	77	1.69e-78
HS_849	Chr_I	346	82.659	44	7.87e-77
HS_850	Chr_I	232	89.655	16	1.02e-75
HS_851	Chr_I	416	79.808	63	4.73e-74
HS_852	Chr_I	254	85.039	33	3.71e-65
HS_853	Chr_I	176	91.477	13	2.89e-61
HS_854	Chr_I	211	86.256	27	2.25e-57
HS_855	Chr_I	239	84.1	29	1.05e-55
HS_856	Chr_I	214	84.112	29	1.36e-49
HS_857	Chr_I	162	89.506	10	1.76e-48
HS_858	Chr_I	180	85.556	19	1.78e-43
HS_859	Chr_I	179	84.916	14	1.38e-39
HS_860	Chr_I	179	84.916	14	1.38e-39
HS_861	Chr_I	181	84.53	15	4.97e-39
HS_862	Chr_I	183	84.153	14	6.43e-38
HS_863	Chr_I	183	84.153	14	6.43e-38
HS_864	Chr_I	179	84.358	15	6.43e-38
HS_865	Chr_I	183	84.153	14	6.43e-38
HS_866	Chr_I	183	84.153	14	6.43e-38
HS_867	Chr_I	178	84.27	15	2.31e-37
HS_868	Chr_I	178	84.27	15	2.31e-37
HS_869	Chr_I	178	84.27	15	2.31e-37
HS_870	Chr_I	175	84.571	12	8.32e-37
HS_871	Chr_I	181	83.978	13	8.32e-37
HS_872	Chr_I	181	83.978	14	8.32e-37
HS_873	Chr_I	143	87.413	12	8.32e-37
HS_874	Chr_I	135	88.889	8	8.32e-37
HS_875	Chr_I	179	83.799	16	2.99e-36
HS_876	Chr_I	179	83.799	16	2.99e-36
HS_877	Chr_I	178	83.708	16	1.08e-35
HS_878	Chr_I	133	88.722	8	1.08e-35
HS_879	Chr_I	133	88.722	8	1.08e-35
HS_880	Chr_I	182	83.516	15	1.08e-35
HS_881	Chr_I	182	83.516	15	1.08e-35
HS_882	Chr_I	133	88.722	8	1.08e-35
HS_883	Chr_I	133	88.722	8	1.08e-35
HS_884	Chr_I	178	83.708	16	1.08e-35
HS_885	Chr_I	153	86.275	10	1.08e-35
HS_886	Chr_I	181	83.425	14	3.87e-35
HS_887	Chr_I	256	78.906	33	3.87e-35
HS_888	Chr_I	166	84.337	16	3.87e-35
HS_889	Chr_I	134	88.06	11	3.87e-35
HS_890	Chr_I	135	88.148	9	3.87e-35
HS_891	Chr_I	179	83.24	16	1.39e-34
HS_892	Chr_I	179	83.24	17	1.39e-34
HS_893	Chr_I	179	83.24	17	1.39e-34
HS_894	Chr_I	179	83.24	17	1.39e-34
HS_895	Chr_I	134	88.06	8	1.39e-34
HS_896	Chr_I	183	83.06	16	1.39e-34
HS_897	Chr_I	133	87.97	9	5.01e-34
HS_898	Chr_I	133	87.97	8	5.01e-34
HS_899	Chr_I	142	86.62	11	5.01e-34
HS_900	Chr_I	153	85.621	9	1.8e-33
HS_901	Chr_I	161	84.472	13	1.8e-33
HS_902	Chr_I	124	88.71	11	1.8e-33
HS_903	Chr_I	179	82.682	18	6.48e-33
HS_904	Chr_I	183	82.514	17	6.48e-33
HS_905	Chr_I	179	82.682	18	6.48e-33
HS_906	Chr_I	133	87.218	9	2.33e-32
HS_907	Chr_I	133	87.218	10	2.33e-32
HS_908	Chr_I	166	83.133	18	8.38e-32
HS_909	Chr_I	265	77.736	36	3.01e-31
HS_910	Chr_I	179	82.123	19	3.01e-31
HS_911	Chr_I	179	82.123	19	3.01e-31
HS_912	Chr_I	133	86.466	11	1.08e-30
HS_913	Chr_I	133	86.466	10	1.08e-30
HS_914	Chr_I	133	86.466	11	1.08e-30
HS_915	Chr_I	128	86.719	11	3.9e-30
HS_916	Chr_I	178	81.461	22	1.4e-29
HS_917	Chr_I	178	81.461	22	1.4e-29
HS_918	Chr_I	119	87.395	14	1.4e-29
HS_919	Chr_I	177	81.356	24	1.4e-29
HS_920	Chr_I	166	81.928	21	1.81e-28
HS_921	Chr_I	176	81.25	20	6.53e-28
HS_922	Chr_I	169	81.065	24	2.35e-27
HS_923	Chr_I	127	85.827	11	2.35e-27
HS_924	Chr_I	142	83.803	15	2.35e-27
HS_925	Chr_I	136	84.559	12	8.44e-27
HS_926	Chr_I	128	85.156	13	8.44e-27
HS_927	Chr_I	128	85.156	13	8.44e-27
HS_928	Chr_I	181	79.558	29	1.09e-25
HS_929	Chr_I	167	80.838	22	1.09e-25
HS_930	Chr_I	185	79.459	29	1.09e-25
HS_931	Chr_I	169	80.473	23	3.93e-25
HS_932	Chr_I	137	82.482	22	1.41e-24
HS_933	Chr_I	149	81.879	20	1.41e-24
HS_934	Chr_I	164	80.488	24	1.41e-24
HS_935	Chr_I	100	89	5	1.41e-24
HS_936	Chr_I	185	78.919	30	5.08e-24
HS_937	Chr_I	157	80.892	23	5.08e-24
HS_938	Chr_I	164	80.488	22	5.08e-24
HS_939	Chr_I	164	80.488	22	5.08e-24
HS_940	Chr_I	163	80.982	18	5.08e-24
HS_941	Chr_I	187	78.61	30	1.83e-23
HS_942	Chr_I	130	83.077	19	1.83e-23
HS_943	Chr_I	181	79.006	29	1.83e-23
HS_944	Chr_I	164	80.488	20	1.83e-23
HS_945	Chr_I	164	80.488	21	1.83e-23
HS_946	Chr_I	163	80.368	20	6.57e-23
HS_947	Chr_I	179	78.771	30	6.57e-23
HS_948	Chr_I	168	79.762	24	6.57e-23
HS_949	Chr_I	190	78.947	23	6.57e-23
HS_950	Chr_I	102	87.255	9	6.57e-23
HS_951	Chr_I	165	80	21	2.36e-22
HS_952	Chr_I	163	79.755	26	2.36e-22
HS_953	Chr_I	163	79.755	26	2.36e-22
HS_954	Chr_I	167	79.641	25	2.36e-22
HS_955	Chr_I	163	79.755	26	2.36e-22
HS_956	Chr_I	163	79.755	26	2.36e-22
HS_957	Chr_I	156	80.128	23	8.5e-22
HS_958	Chr_I	167	79.641	22	8.5e-22
HS_959	Chr_I	153	80.392	23	8.5e-22
HS_960	Chr_I	167	79.641	23	8.5e-22
HS_961	Chr_I	167	79.641	23	8.5e-22
HS_962	Chr_I	164	79.878	21	8.5e-22
HS_963	Chr_I	67	95.522	3	3.06e-21
HS_964	Chr_I	169	79.29	23	3.06e-21
HS_965	Chr_I	164	79.878	20	3.06e-21
HS_966	Chr_I	155	80	24	3.06e-21
HS_967	Chr_I	156	80.128	21	3.06e-21
HS_968	Chr_I	152	80.263	23	3.06e-21
HS_969	Chr_I	180	78.333	29	3.06e-21
HS_970	Chr_I	207	77.295	32	3.06e-21
HS_971	Chr_I	164	79.268	26	3.06e-21
HS_972	Chr_I	181	78.453	28	3.06e-21
HS_973	Chr_I	172	79.07	25	3.06e-21
HS_974	Chr_I	152	80.263	23	3.06e-21
HS_975	Chr_I	148	79.73	28	1.1e-20
HS_976	Chr_I	151	80.132	22	1.1e-20
HS_977	Chr_I	164	79.268	22	3.96e-20
HS_978	Chr_I	71	92.958	5	3.96e-20
HS_979	Chr_I	127	81.89	17	1.42e-19
HS_980	Chr_I	104	85.577	7	1.42e-19
HS_981	Chr_I	147	80.272	17	5.12e-19
HS_982	Chr_I	162	79.012	23	5.12e-19
HS_983	Chr_I	86	88.372	7	5.12e-19
HS_984	Chr_I	105	84.762	9	1.84e-18
HS_985	Chr_I	159	79.245	20	1.84e-18
HS_986	Chr_I	123	82.114	14	1.84e-18
HS_987	Chr_I	140	80	21	6.62e-18
HS_988	Chr_I	67	92.537	5	6.62e-18
HS_989	Chr_I	104	84.615	9	6.62e-18
HS_990	Chr_I	58	96.552	2	6.62e-18
HS_991	Chr_I	123	82.114	13	6.62e-18
HS_992	Chr_I	154	78.571	26	2.38e-17
HS_993	Chr_I	102	84.314	10	2.38e-17
HS_994	Chr_I	57	96.491	0	8.56e-17
HS_995	Chr_I	155	78.71	22	8.56e-17
HS_996	Chr_I	164	78.049	24	8.56e-17
HS_997	Chr_I	58	94.828	3	3.08e-16
HS_998	Chr_I	90	85.556	9	3.08e-16
HS_999	Chr_I	136	80.147	16	3.08e-16
HS_1000	Chr_I	128	80.469	17	3.08e-16
HS_1001	Chr_I	68	91.176	4	3.08e-16
HS_1002	Chr_I	105	83.81	8	3.08e-16
HS_1003	Chr_I	130	80	18	1.11e-15
HS_1004	Chr_I	190	76.842	24	1.11e-15
HS_1005	Chr_I	104	83.654	8	1.11e-15
HS_1006	Chr_I	104	83.654	8	1.11e-15
HS_1007	Chr_I	104	83.654	8	1.11e-15
HS_1008	Chr_I	104	83.654	8	1.11e-15
HS_1009	Chr_I	155	78.065	20	1.43e-14
HS_1010	Chr_I	70	88.571	7	5.15e-14
HS_1011	Chr_I	72	87.5	8	1.85e-13
HS_1012	Chr_I	69	88.406	5	6.67e-13
HS_1013	Chr_I	68	88.235	7	6.67e-13
HS_1014	Chr_I	62	90.323	5	6.67e-13
HS_1015	Chr_I	59	91.525	3	6.67e-13
HS_1016	Chr_I	131	77.863	27	6.67e-13
HS_1017	Chr_I	62	90.323	5	6.67e-13
HS_1018	Chr_I	65	89.231	6	6.67e-13
HS_1019	Chr_I	62	90.323	5	6.67e-13
HS_1020	Chr_I	43	100	0	6.67e-13
HS_1021	Chr_I	69	88.406	5	6.67e-13
HS_1022	Chr_I	62	90.323	5	6.67e-13
HS_1023	Chr_I	60	90	5	8.62e-12
HS_1024	Chr_I	142	76.761	30	8.62e-12
HS_1025	Chr_I	60	90	5	8.62e-12
HS_1026	Chr_I	62	88.71	6	3.1e-11
HS_1027	Chr_I	62	88.71	6	3.1e-11
HS_1028	Chr_I	68	86.765	8	3.1e-11
HS_1029	Chr_I	69	86.957	6	3.1e-11
HS_1030	Chr_I	128	78.125	21	3.1e-11
HS_1031	Chr_I	68	86.765	8	3.1e-11
HS_1032	Chr_I	100	81	13	3.1e-11
HS_1033	Chr_I	49	93.878	1	1.12e-10
HS_1034	Chr_I	46	95.652	0	1.12e-10
HS_1035	Chr_I	45	95.556	1	4.01e-10
HS_1036	Chr_I	115	79.13	14	4.01e-10
HS_1037	Chr_I	50	92	4	4.01e-10
HS_1038	Chr_I	48	93.75	1	4.01e-10
HS_1039	Chr_I	40	97.5	1	1.44e-09
HS_1040	Chr_I	47	93.617	1	1.44e-09
HS_1041	Chr_I	68	85.294	9	1.44e-09
HS_1042	Chr_I	51	92.157	0	1.44e-09
HS_1043	Chr_I	65	86.154	5	5.19e-09
HS_1044	Chr_I	56	89.286	3	5.19e-09
HS_1045	Chr_I	39	97.436	1	5.19e-09
HS_1046	Chr_I	46	93.478	1	5.19e-09
HS_1047	Chr_I	39	97.436	1	5.19e-09
HS_1048	Chr_I	46	93.478	1	5.19e-09
HS_1049	Chr_I	51	90.196	3	1.87e-08
HS_1050	Chr_I	48	91.667	2	1.87e-08
HS_1051	Chr_I	52	90.385	1	1.87e-08
HS_1052	Chr_I	48	91.667	3	1.87e-08
HS_1053	Chr_I	51	90.196	1	6.71e-08
HS_1054	Chr_I	56	87.5	5	6.71e-08
HS_1055	Chr_I	45	93.333	0	6.71e-08
HS_1056	Chr_I	61	86.885	3	6.71e-08
HS_1057	Chr_I	51	90.196	1	6.71e-08
HS_1058	Chr_I	51	90.196	1	6.71e-08
HS_1059	Chr_I	47	91.489	2	6.71e-08
HS_1060	Chr_I	40	95	2	6.71e-08
HS_1061	Chr_I	51	90.196	1	6.71e-08
HS_1062	Chr_I	53	88.679	4	6.71e-08
HS_1063	Chr_I	40	95	2	6.71e-08
HS_1064	Chr_I	46	91.304	2	2.41e-07
HS_1065	Chr_I	49	89.796	3	2.41e-07
HS_1066	Chr_I	43	93.023	2	2.41e-07
HS_1067	Chr_I	41	92.683	3	8.68e-07
HS_1068	Chr_I	44	90.909	3	3.12e-06
HS_1069	Chr_XVIII	848	85.024	78	0
HS_1070	Chr_XVIII	604	90.066	37	0
HS_1071	Chr_XVIII	543	90.608	34	0
HS_1072	Chr_XVIII	553	90.235	31	0
HS_1073	Chr_XVIII	806	83.251	82	0
HS_1074	Chr_XVIII	548	89.599	37	0
HS_1075	Chr_XVIII	639	86.541	52	0
HS_1076	Chr_XVIII	640	86.406	52	0
HS_1077	Chr_XVIII	674	85.015	79	0
HS_1078	Chr_XVIII	642	86.137	52	0
HS_1079	Chr_XVIII	640	86.094	54	0
HS_1080	Chr_XVIII	545	88.991	38	0
HS_1081	Chr_XVIII	706	82.011	85	5.43e-158
HS_1082	Chr_XVIII	728	80.22	100	2.58e-141
HS_1083	Chr_XVIII	763	79.554	93	3.36e-135
HS_1084	Chr_XVIII	766	78.851	98	7.33e-127
HS_1085	Chr_XVIII	510	82.549	65	2.07e-117
HS_1086	Chr_XVIII	497	82.696	68	7.43e-117
HS_1087	Chr_XVIII	510	82.353	64	3.46e-115
HS_1088	Chr_XVIII	566	80.919	79	3.46e-115
HS_1089	Chr_XVIII	510	82.353	65	3.46e-115
HS_1090	Chr_XVIII	494	82.794	58	4.47e-114
HS_1091	Chr_XVIII	477	82.6	62	1.25e-109
HS_1092	Chr_XVIII	508	81.496	70	5.83e-108
HS_1093	Chr_XVIII	731	77.975	91	2.1e-107
HS_1094	Chr_XVIII	510	81.176	75	2.71e-106
HS_1095	Chr_XVIII	504	81.349	68	3.51e-105
HS_1096	Chr_XVIII	513	81.092	70	1.26e-104
HS_1097	Chr_XVIII	503	81.312	65	1.63e-103
HS_1098	Chr_XVIII	520	80.769	67	7.59e-102
HS_1099	Chr_XVIII	369	80.488	52	1.71e-68
HS_1100	Chr_XVIII	181	84.53	13	1.79e-38
HS_1101	Chr_XVIII	183	84.153	14	6.43e-38
HS_1102	Chr_XVIII	183	83.607	15	2.99e-36
HS_1103	Chr_XVIII	167	83.234	16	8.38e-32
HS_1104	Chr_XVIII	131	86.26	11	1.4e-29
HS_1105	Chr_XVIII	178	81.461	22	1.4e-29
HS_1106	Chr_XVIII	141	84.397	13	6.53e-28
HS_1107	Chr_XVIII	185	79.459	29	1.09e-25
HS_1108	Chr_XVIII	178	79.775	25	1.41e-24
HS_1109	Chr_XVIII	133	83.459	15	5.08e-24
HS_1110	Chr_XVIII	169	79.882	23	6.57e-23
HS_1111	Chr_XVIII	163	79.755	26	2.36e-22
HS_1112	Chr_XVIII	86	88.372	5	1.84e-18
HS_1113	Chr_XVIII	104	83.654	8	1.11e-15
HS_1114	Chr_XVIII	104	83.654	8	1.11e-15
HS_1115	Chr_XVIII	104	83.654	8	1.11e-15
HS_1116	Chr_XVIII	105	82.857	10	3.98e-15
HS_1117	Chr_XVIII	123	80.488	14	1.43e-14
HS_1118	Chr_XVIII	105	81.905	11	1.85e-13
HS_1119	Chr_XVIII	69	88.406	6	1.85e-13
HS_1120	Chr_XVIII	68	88.235	7	6.67e-13
HS_1121	Chr_XVIII	62	90.323	5	6.67e-13
HS_1122	Chr_XVIII	62	90.323	5	6.67e-13
HS_1123	Chr_XVIII	134	79.104	15	6.67e-13
HS_1124	Chr_XVIII	62	90.323	5	6.67e-13
HS_1125	Chr_XVIII	43	97.674	1	3.1e-11
HS_1126	Chr_XVIII	45	93.333	3	5.19e-09
HS_1127	Chr_XVIII	47	91.489	2	6.71e-08
HS_1128	Chr_XVIII	51	90.196	1	6.71e-08
HS_1129	Chr_XVIII	51	90.196	1	6.71e-08
HS_1130	Chr_XVIII	49	89.796	3	2.41e-07
HS_1131	Chr_IV	1083	81.625	111	0
HS_1132	Chr_IV	574	90.592	44	0
HS_1133	Chr_IV	728	85.577	69	0
HS_1134	Chr_IV	597	89.112	47	0
HS_1135	Chr_IV	575	89.913	41	0
HS_1136	Chr_IV	800	83.625	91	0
HS_1137	Chr_IV	695	85.899	58	0
HS_1138	Chr_IV	633	87.362	53	0
HS_1139	Chr_IV	553	90.235	31	0
HS_1140	Chr_IV	555	90.09	34	0
HS_1141	Chr_IV	637	87.284	49	0
HS_1142	Chr_IV	591	88.325	55	0
HS_1143	Chr_IV	637	87.127	50	0
HS_1144	Chr_IV	635	87.087	53	0
HS_1145	Chr_IV	695	85.612	57	0
HS_1146	Chr_IV	680	86.176	44	0
HS_1147	Chr_IV	599	87.98	52	0
HS_1148	Chr_IV	564	89.362	36	0
HS_1149	Chr_IV	545	89.908	36	0
HS_1150	Chr_IV	629	86.963	51	0
HS_1151	Chr_IV	592	87.669	55	0
HS_1152	Chr_IV	538	89.777	36	0
HS_1153	Chr_IV	565	88.496	50	0
HS_1154	Chr_IV	639	86.541	47	0
HS_1155	Chr_IV	546	89.377	35	0
HS_1156	Chr_IV	641	86.271	52	0
HS_1157	Chr_IV	597	87.27	57	0
HS_1158	Chr_IV	639	86.228	48	0
HS_1159	Chr_IV	501	90.619	34	0
HS_1160	Chr_IV	691	84.226	67	1.13e-179
HS_1161	Chr_IV	645	85.271	56	5.28e-178
HS_1162	Chr_IV	551	87.84	41	2.46e-176
HS_1163	Chr_IV	890	80.337	117	8.83e-176
HS_1164	Chr_IV	640	85	60	1.14e-174
HS_1165	Chr_IV	561	87.344	38	5.32e-173
HS_1166	Chr_IV	560	87.321	31	8.89e-171
HS_1167	Chr_IV	744	82.258	91	8.89e-171
HS_1168	Chr_IV	703	83.073	66	2.49e-166
HS_1169	Chr_IV	732	80.874	91	1.53e-148
HS_1170	Chr_IV	858	78.904	122	1.98e-147
HS_1171	Chr_IV	429	88.811	30	1.99e-142
HS_1172	Chr_IV	765	79.477	102	7.22e-137
HS_1173	Chr_IV	493	82.759	63	3.46e-115
HS_1174	Chr_IV	501	82.435	66	1.24e-114
HS_1175	Chr_IV	510	82.157	67	4.47e-114
HS_1176	Chr_IV	681	78.708	101	1.61e-113
HS_1177	Chr_IV	510	81.961	70	5.79e-113
HS_1178	Chr_IV	506	82.016	67	7.49e-112
HS_1179	Chr_IV	512	81.641	72	9.68e-111
HS_1180	Chr_IV	510	81.569	72	1.25e-109
HS_1181	Chr_IV	510	81.569	72	1.25e-109
HS_1182	Chr_IV	508	81.693	68	4.5e-109
HS_1183	Chr_IV	503	81.71	71	4.5e-109
HS_1184	Chr_IV	491	82.077	65	1.62e-108
HS_1185	Chr_IV	507	81.46	72	5.83e-108
HS_1186	Chr_IV	506	81.423	72	2.1e-107
HS_1187	Chr_IV	394	85.279	45	2.1e-107
HS_1188	Chr_IV	582	79.897	79	7.54e-107
HS_1189	Chr_IV	586	79.693	84	2.71e-106
HS_1190	Chr_IV	767	77.314	104	9.75e-106
HS_1191	Chr_IV	491	81.67	66	3.51e-105
HS_1192	Chr_IV	511	81.213	69	3.51e-105
HS_1193	Chr_IV	520	81.154	62	1.26e-104
HS_1194	Chr_IV	510	80.98	72	1.63e-103
HS_1195	Chr_IV	506	81.225	66	1.63e-103
HS_1196	Chr_IV	492	80.691	60	4.6e-94
HS_1197	Chr_IV	500	79.4	81	4.63e-89
HS_1198	Chr_IV	494	79.555	77	1.67e-88
HS_1199	Chr_IV	572	77.273	95	3.63e-80
HS_1200	Chr_IV	296	83.108	43	6.17e-68
HS_1201	Chr_IV	172	90.698	13	8.09e-57
HS_1202	Chr_IV	397	78.086	43	2.27e-52
HS_1203	Chr_IV	183	84.153	14	6.43e-38
HS_1204	Chr_IV	183	84.153	14	6.43e-38
HS_1205	Chr_IV	183	84.153	14	6.43e-38
HS_1206	Chr_IV	166	84.94	13	2.99e-36
HS_1207	Chr_IV	208	81.25	26	1.08e-35
HS_1208	Chr_IV	135	88.148	8	3.87e-35
HS_1209	Chr_IV	129	88.372	14	3.87e-35
HS_1210	Chr_IV	153	85.621	11	5.01e-34
HS_1211	Chr_IV	167	83.832	15	1.8e-33
HS_1212	Chr_IV	179	82.682	18	6.48e-33
HS_1213	Chr_IV	133	87.218	9	2.33e-32
HS_1214	Chr_IV	133	87.218	9	2.33e-32
HS_1215	Chr_IV	172	82.558	16	1.08e-30
HS_1216	Chr_IV	133	86.466	11	1.08e-30
HS_1217	Chr_IV	134	85.821	11	1.4e-29
HS_1218	Chr_IV	129	86.047	12	5.04e-29
HS_1219	Chr_IV	183	81.421	17	5.04e-29
HS_1220	Chr_IV	133	85.714	12	5.04e-29
HS_1221	Chr_IV	133	85.714	11	5.04e-29
HS_1222	Chr_IV	133	85.714	12	5.04e-29
HS_1223	Chr_IV	167	82.036	18	1.81e-28
HS_1224	Chr_IV	185	79.459	28	1.09e-25
HS_1225	Chr_IV	185	78.919	30	5.08e-24
HS_1226	Chr_IV	129	83.721	15	5.08e-24
HS_1227	Chr_IV	148	81.757	18	1.83e-23
HS_1228	Chr_IV	134	83.582	11	1.83e-23
HS_1229	Chr_IV	166	80.12	21	6.57e-23
HS_1230	Chr_IV	186	78.495	28	2.36e-22
HS_1231	Chr_IV	186	78.495	29	2.36e-22
HS_1232	Chr_IV	155	80.645	20	2.36e-22
HS_1233	Chr_IV	164	79.878	20	3.06e-21
HS_1234	Chr_IV	164	79.878	20	3.06e-21
HS_1235	Chr_IV	171	78.947	24	1.1e-20
HS_1236	Chr_IV	113	84.071	13	3.96e-20
HS_1237	Chr_IV	128	82.031	12	1.84e-18
HS_1238	Chr_IV	85	88.235	5	6.62e-18
HS_1239	Chr_IV	61	93.443	4	3.08e-16
HS_1240	Chr_IV	126	80.952	14	3.08e-16
HS_1241	Chr_IV	104	83.654	8	1.11e-15
HS_1242	Chr_IV	45	100	0	5.15e-14
HS_1243	Chr_IV	45	100	0	5.15e-14
HS_1244	Chr_IV	68	88.235	7	6.67e-13
HS_1245	Chr_IV	69	88.406	5	6.67e-13
HS_1246	Chr_IV	68	88.235	7	6.67e-13
HS_1247	Chr_IV	105	80.952	12	8.62e-12
HS_1248	Chr_IV	105	80.952	12	8.62e-12
HS_1249	Chr_IV	51	94.118	1	8.62e-12
HS_1250	Chr_IV	105	80.952	12	8.62e-12
HS_1251	Chr_IV	53	92.453	2	3.1e-11
HS_1252	Chr_IV	52	90.385	4	5.19e-09
HS_1253	Chr_IV	49	91.837	3	5.19e-09
HS_1254	Chr_IV	46	93.478	1	5.19e-09
HS_1255	Chr_IV	46	93.478	1	5.19e-09
HS_1256	Chr_IV	46	93.478	1	5.19e-09
HS_1257	Chr_IV	52	90.385	1	1.87e-08
HS_1258	Chr_IV	58	87.931	3	1.87e-08
HS_1259	Chr_IV	51	90.196	1	6.71e-08
HS_1260	Chr_IV	44	93.182	2	6.71e-08
HS_1261	Chr_IV	54	88.889	2	6.71e-08
HS_1262	Chr_IV	51	90.196	1	6.71e-08
HS_1263	Chr_IV	51	90.196	1	6.71e-08
HS_1264	Chr_IV	49	89.796	3	2.41e-07
HS_1265	Chr_IV	44	90.909	4	8.68e-07
HS_1266	Chr_IV	45	91.111	1	3.12e-06
HS_1267	Chr_XII	799	85.607	75	0
HS_1268	Chr_XII	591	89.34	49	0
HS_1269	Chr_XII	570	89.825	46	0
HS_1270	Chr_XII	591	89.002	53	0
HS_1271	Chr_XII	634	87.855	47	0
HS_1272	Chr_XII	599	88.982	41	0
HS_1273	Chr_XII	635	87.087	51	0
HS_1274	Chr_XII	664	85.994	63	0
HS_1275	Chr_XII	638	86.677	53	0
HS_1276	Chr_XII	640	86.719	49	0
HS_1277	Chr_XII	641	86.583	53	0
HS_1278	Chr_XII	646	86.533	45	0
HS_1279	Chr_XII	678	85.546	55	0
HS_1280	Chr_XII	678	85.398	57	0
HS_1281	Chr_XII	644	86.335	49	0
HS_1282	Chr_XII	634	86.593	46	0
HS_1283	Chr_XII	640	86.094	53	0
HS_1284	Chr_XII	561	88.414	41	0
HS_1285	Chr_XII	650	85.846	49	0
HS_1286	Chr_XII	536	89.179	35	0
HS_1287	Chr_XII	550	87.818	43	2.46e-176
HS_1288	Chr_XII	636	85.377	46	4.11e-174
HS_1289	Chr_XII	541	87.246	40	2.49e-166
HS_1290	Chr_XII	387	92.506	22	1.52e-153
HS_1291	Chr_XII	388	92.268	22	1.97e-152
HS_1292	Chr_XII	387	92.248	23	7.07e-152
HS_1293	Chr_XII	639	83.412	46	9.15e-151
HS_1294	Chr_XII	733	80.764	91	1.98e-147
HS_1295	Chr_XII	386	91.451	22	3.31e-145
HS_1296	Chr_XII	720	80.417	98	7.17e-142
HS_1297	Chr_XII	751	78.562	114	1.23e-124
HS_1298	Chr_XII	563	81.883	75	4.41e-124
HS_1299	Chr_XII	583	81.304	78	2.05e-122
HS_1300	Chr_XII	505	82.376	68	3.46e-115
HS_1301	Chr_XII	696	78.879	92	3.46e-115
HS_1302	Chr_XII	510	82.157	67	4.47e-114
HS_1303	Chr_XII	518	81.853	71	1.61e-113
HS_1304	Chr_XII	751	77.763	111	2.08e-112
HS_1305	Chr_XII	588	80.442	74	2.08e-112
HS_1306	Chr_XII	507	82.051	65	7.49e-112
HS_1307	Chr_XII	502	81.873	68	1.25e-109
HS_1308	Chr_XII	437	82.609	51	5.91e-98
HS_1309	Chr_XII	289	89.273	30	2.13e-97
HS_1310	Chr_XII	287	88.85	30	1.28e-94
HS_1311	Chr_XII	286	88.811	31	4.6e-94
HS_1312	Chr_XII	289	87.889	33	9.96e-91
HS_1313	Chr_XII	234	86.752	20	4.8e-64
HS_1314	Chr_XII	233	86.695	21	4.8e-64
HS_1315	Chr_XII	132	95.455	6	2.27e-52
HS_1316	Chr_XII	132	94.697	7	1.05e-50
HS_1317	Chr_XII	132	94.697	7	1.05e-50
HS_1318	Chr_XII	132	94.697	7	1.05e-50
HS_1319	Chr_XII	181	84.53	13	1.79e-38
HS_1320	Chr_XII	179	83.799	16	2.99e-36
HS_1321	Chr_XII	183	83.607	15	2.99e-36
HS_1322	Chr_XII	181	83.425	15	3.87e-35
HS_1323	Chr_XII	179	83.24	17	1.39e-34
HS_1324	Chr_XII	178	83.146	17	5.01e-34
HS_1325	Chr_XII	133	87.97	9	5.01e-34
HS_1326	Chr_XII	166	83.735	17	1.8e-33
HS_1327	Chr_XII	180	82.222	19	8.38e-32
HS_1328	Chr_XII	114	86.842	15	2.35e-27
HS_1329	Chr_XII	146	82.192	15	1.83e-23
HS_1330	Chr_XII	157	80.255	27	1.83e-23
HS_1331	Chr_XII	146	81.507	16	8.5e-22
HS_1332	Chr_XII	167	79.042	23	3.96e-20
HS_1333	Chr_XII	123	82.927	11	1.42e-19
HS_1334	Chr_XII	167	79.042	22	1.42e-19
HS_1335	Chr_XII	124	82.258	13	1.84e-18
HS_1336	Chr_XII	128	82.031	12	1.84e-18
HS_1337	Chr_XII	68	92.647	5	1.84e-18
HS_1338	Chr_XII	68	92.647	5	1.84e-18
HS_1339	Chr_XII	72	88.889	7	3.98e-15
HS_1340	Chr_XII	124	80.645	13	1.43e-14
HS_1341	Chr_XII	115	80.87	13	1.85e-13
HS_1342	Chr_XII	69	88.406	5	6.67e-13
HS_1343	Chr_XII	68	88.235	7	6.67e-13
HS_1344	Chr_XII	62	90.323	5	6.67e-13
HS_1345	Chr_XII	78	85.897	8	6.67e-13
HS_1346	Chr_XII	69	86.957	7	8.62e-12
HS_1347	Chr_XII	69	86.957	7	8.62e-12
HS_1348	Chr_XII	47	93.617	3	4.01e-10
HS_1349	Chr_XII	48	93.75	1	4.01e-10
HS_1350	Chr_XII	48	93.75	1	4.01e-10
HS_1351	Chr_XII	44	95.455	2	4.01e-10
HS_1352	Chr_XII	46	93.478	1	5.19e-09
HS_1353	Chr_XII	39	94.872	2	2.41e-07
HS_1354	scaffold478	605	90.744	41	0
HS_1355	scaffold478	476	81.092	61	3.56e-95
HS_1356	scaffold478	257	77.821	31	1.4e-29
HS_1357	scaffold602	841	84.542	80	0
HS_1358	scaffold602	710	86.197	57	0
HS_1359	scaffold602	658	86.93	47	0
HS_1360	scaffold602	545	89.358	39	0
HS_1361	scaffold602	61	93.443	4	3.08e-16
HS_1362	scaffold602	62	88.71	6	3.1e-11
HS_1363	scaffold602	49	91.837	2	5.19e-09
HS_1364	Chr_XIV	822	84.915	71	0
HS_1365	Chr_XIV	826	84.383	74	0
HS_1366	Chr_XIV	604	89.404	51	0
HS_1367	Chr_XIV	680	87.353	53	0
HS_1368	Chr_XIV	592	89.696	43	0
HS_1369	Chr_XIV	686	86.589	66	0
HS_1370	Chr_XIV	600	89	45	0
HS_1371	Chr_XIV	637	87.755	49	0
HS_1372	Chr_XIV	554	90.253	32	0
HS_1373	Chr_XIV	663	86.425	59	0
HS_1374	Chr_XIV	659	86.343	62	0
HS_1375	Chr_XIV	636	87.107	47	0
HS_1376	Chr_XIV	638	87.147	43	0
HS_1377	Chr_XIV	556	89.568	35	0
HS_1378	Chr_XIV	548	89.416	44	0
HS_1379	Chr_XIV	736	83.832	89	0
HS_1380	Chr_XIV	639	86.228	55	0
HS_1381	Chr_XIV	641	85.959	55	0
HS_1382	Chr_XIV	642	85.826	51	0
HS_1383	Chr_XIV	609	86.207	59	3.15e-180
HS_1384	Chr_XIV	551	87.84	43	6.83e-177
HS_1385	Chr_XIV	676	84.024	80	6.83e-177
HS_1386	Chr_XIV	640	85.156	57	8.83e-176
HS_1387	Chr_XIV	649	84.9	59	3.18e-175
HS_1388	Chr_XIV	576	85.59	54	1.94e-162
HS_1389	Chr_XIV	553	84.991	51	4.26e-149
HS_1390	Chr_XIV	732	80.601	84	5.55e-143
HS_1391	Chr_XIV	508	82.283	69	3.46e-115
HS_1392	Chr_XIV	498	82.731	59	1.24e-114
HS_1393	Chr_XIV	507	82.249	66	4.47e-114
HS_1394	Chr_XIV	498	82.53	61	1.61e-113
HS_1395	Chr_XIV	497	82.294	66	2.08e-112
HS_1396	Chr_XIV	497	82.294	66	2.08e-112
HS_1397	Chr_XIV	503	82.107	64	2.69e-111
HS_1398	Chr_XIV	500	82	68	9.68e-111
HS_1399	Chr_XIV	503	81.909	67	3.48e-110
HS_1400	Chr_XIV	508	81.693	70	1.25e-109
HS_1401	Chr_XIV	505	81.98	61	1.25e-109
HS_1402	Chr_XIV	511	81.605	69	4.5e-109
HS_1403	Chr_XIV	508	81.693	61	2.1e-107
HS_1404	Chr_XIV	524	80.916	64	1.63e-103
HS_1405	Chr_XIV	351	87.179	22	2.11e-102
HS_1406	Chr_XIV	519	80.347	66	2.13e-97
HS_1407	Chr_XIV	521	80.038	71	9.89e-96
HS_1408	Chr_XIV	386	82.642	54	5.99e-88
HS_1409	Chr_XIV	746	75.067	127	7.87e-77
HS_1410	Chr_XIV	284	84.859	36	6.12e-73
HS_1411	Chr_XIV	429	79.487	48	1.33e-69
HS_1412	Chr_XIV	388	79.381	39	1.34e-59
HS_1413	Chr_XIV	316	80.063	50	1.05e-55
HS_1414	Chr_XIV	179	84.916	14	1.38e-39
HS_1415	Chr_XIV	133	89.474	7	2.31e-37
HS_1416	Chr_XIV	135	88.889	8	8.32e-37
HS_1417	Chr_XIV	179	83.799	16	2.99e-36
HS_1418	Chr_XIV	179	83.799	16	2.99e-36
HS_1419	Chr_XIV	133	88.722	8	1.08e-35
HS_1420	Chr_XIV	183	83.607	13	1.08e-35
HS_1421	Chr_XIV	168	84.524	13	3.87e-35
HS_1422	Chr_XIV	179	83.24	17	1.39e-34
HS_1423	Chr_XIV	111	91.892	6	1.39e-34
HS_1424	Chr_XIV	181	82.873	16	1.8e-33
HS_1425	Chr_XIV	154	85.065	11	6.48e-33
HS_1426	Chr_XIV	133	87.218	9	2.33e-32
HS_1427	Chr_XIV	123	86.179	16	1.81e-28
HS_1428	Chr_XIV	185	79.459	29	1.09e-25
HS_1429	Chr_XIV	83	92.771	6	3.93e-25
HS_1430	Chr_XIV	164	80.488	22	5.08e-24
HS_1431	Chr_XIV	179	79.33	27	5.08e-24
HS_1432	Chr_XIV	164	80.488	20	1.83e-23
HS_1433	Chr_XIV	149	81.208	16	8.5e-22
HS_1434	Chr_XIV	164	79.878	18	1.1e-20
HS_1435	Chr_XIV	133	81.203	19	1.42e-19
HS_1436	Chr_XIV	96	86.458	7	5.12e-19
HS_1437	Chr_XIV	190	76.842	30	2.38e-17
HS_1438	Chr_XIV	108	83.333	11	8.56e-17
HS_1439	Chr_XIV	62	90.323	5	6.67e-13
HS_1440	Chr_XIV	69	88.406	5	6.67e-13
HS_1441	Chr_XIV	53	92.453	2	3.1e-11
HS_1442	Chr_XIV	43	95.349	2	1.44e-09
HS_1443	Chr_XIV	47	93.617	1	1.44e-09
HS_1444	Chr_XIV	60	88.333	3	1.44e-09
HS_1445	Chr_XIV	49	91.837	3	5.19e-09
HS_1446	Chr_XIV	39	97.436	1	5.19e-09
HS_1447	Chr_XIV	47	91.489	2	6.71e-08
HS_1448	Chr_XIV	51	90.196	1	6.71e-08
HS_1449	Chr_XIV	51	90.196	1	6.71e-08
HS_1450	Chr_XIV	51	90.196	1	6.71e-08
HS_1451	Chr_XIV	51	90.196	1	6.71e-08
HS_1452	Chr_XIV	46	91.304	3	2.41e-07
HS_1453	scaffold691	669	88.191	53	0
HS_1454	scaffold691	668	85.778	62	0
HS_1455	scaffold691	732	82.104	83	4.17e-164
HS_1456	scaffold691	128	79.688	16	5.15e-14
HS_1457	scaffold219	589	90.492	42	0
HS_1458	scaffold763	708	86.723	67	0
HS_1459	scaffold763	748	80.615	97	1.18e-149
HS_1460	scaffold763	495	81.616	65	3.51e-105
HS_1461	scaffold652	695	87.194	57	0
HS_1462	scaffold652	639	86.698	50	0
HS_1463	scaffold652	642	86.293	52	0
HS_1464	scaffold652	86	88.372	10	3.96e-20
HS_1465	scaffold652	107	85.047	8	1.42e-19
HS_1466	scaffold652	108	83.333	9	3.08e-16
HS_1467	scaffold652	68	88.235	7	6.67e-13
HS_1468	scaffold652	68	88.235	7	6.67e-13
HS_1469	scaffold652	50	90	2	2.41e-07
HS_1470	scaffold338	601	90.017	42	0
HS_1471	scaffold338	544	89.338	39	0
HS_1472	scaffold338	129	90.698	10	3.85e-40
HS_1473	scaffold338	166	80.12	23	1.83e-23
HS_1474	scaffold338	167	80.24	21	1.83e-23
HS_1475	scaffold338	68	91.176	4	3.08e-16
HS_1476	scaffold709	601	89.85	41	0
HS_1477	scaffold709	129	90.698	10	3.85e-40
HS_1478	scaffold659	634	88.644	48	0
HS_1479	scaffold659	623	88.443	53	0
HS_1480	scaffold659	703	79.09	81	2.67e-116
HS_1481	scaffold659	481	82.744	67	1.61e-113
HS_1482	scaffold659	291	86.942	27	4.67e-84
HS_1483	scaffold659	179	84.358	15	6.43e-38
HS_1484	scaffold659	153	86.275	10	1.08e-35
HS_1485	scaffold590	727	85.832	80	0
HS_1486	scaffold266	621	89.05	47	0
HS_1487	scaffold266	181	83.978	14	8.32e-37
HS_1488	Chr_V	679	87.187	64	0
HS_1489	Chr_V	593	89.039	49	0
HS_1490	Chr_V	593	89.039	48	0
HS_1491	Chr_V	594	88.889	48	0
HS_1492	Chr_V	582	89.347	43	0
HS_1493	Chr_V	592	88.682	51	0
HS_1494	Chr_V	688	86.047	57	0
HS_1495	Chr_V	686	85.714	69	0
HS_1496	Chr_V	577	88.908	47	0
HS_1497	Chr_V	537	90.317	39	0
HS_1498	Chr_V	544	90.074	36	0
HS_1499	Chr_V	635	86.772	59	0
HS_1500	Chr_V	552	89.855	28	0
HS_1501	Chr_V	532	90.226	38	0
HS_1502	Chr_V	541	89.834	40	0
HS_1503	Chr_V	550	89.455	40	0
HS_1504	Chr_V	644	86.491	54	0
HS_1505	Chr_V	548	89.599	32	0
HS_1506	Chr_V	557	89.048	36	0
HS_1507	Chr_V	636	86.478	49	0
HS_1508	Chr_V	642	86.293	50	0
HS_1509	Chr_V	638	86.207	55	0
HS_1510	Chr_V	681	85.022	64	0
HS_1511	Chr_V	563	88.455	40	0
HS_1512	Chr_V	561	87.522	49	5.28e-178
HS_1513	Chr_V	738	82.927	78	8.83e-176
HS_1514	Chr_V	731	82.079	85	4.17e-164
HS_1515	Chr_V	743	81.696	86	2.51e-161
HS_1516	Chr_V	744	81.452	88	1.51e-158
HS_1517	Chr_V	736	81.658	83	1.51e-158
HS_1518	Chr_V	729	81.619	89	5.43e-158
HS_1519	Chr_V	798	79.574	100	5.55e-143
HS_1520	Chr_V	719	80.111	101	1.55e-138
HS_1521	Chr_V	739	79.567	100	1.56e-133
HS_1522	Chr_V	752	79.255	106	5.62e-133
HS_1523	Chr_V	361	89.474	23	7.38e-122
HS_1524	Chr_V	498	83.133	59	1.6e-118
HS_1525	Chr_V	500	82.6	65	9.61e-116
HS_1526	Chr_V	581	80.551	83	3.46e-115
HS_1527	Chr_V	496	82.661	63	1.24e-114
HS_1528	Chr_V	509	82.318	64	1.24e-114
HS_1529	Chr_V	502	82.47	63	4.47e-114
HS_1530	Chr_V	512	82.031	68	1.61e-113
HS_1531	Chr_V	779	77.664	108	1.61e-113
HS_1532	Chr_V	510	82.157	66	1.61e-113
HS_1533	Chr_V	500	82.4	64	1.61e-113
HS_1534	Chr_V	497	82.294	66	2.08e-112
HS_1535	Chr_V	503	82.107	68	2.08e-112
HS_1536	Chr_V	491	82.485	64	2.08e-112
HS_1537	Chr_V	503	82.107	66	7.49e-112
HS_1538	Chr_V	503	82.107	64	2.69e-111
HS_1539	Chr_V	578	79.931	85	5.83e-108
HS_1540	Chr_V	509	81.532	69	5.83e-108
HS_1541	Chr_V	505	81.584	68	2.1e-107
HS_1542	Chr_V	503	81.511	68	2.71e-106
HS_1543	Chr_V	456	82.675	60	3.51e-105
HS_1544	Chr_V	507	81.065	74	1.26e-104
HS_1545	Chr_V	333	87.688	29	2.11e-102
HS_1546	Chr_V	501	80.838	76	7.59e-102
HS_1547	Chr_V	218	89.908	12	1.02e-70
HS_1548	Chr_V	410	79.512	50	2.22e-67
HS_1549	Chr_V	521	76.392	76	3.74e-60
HS_1550	Chr_V	194	87.113	22	4.87e-54
HS_1551	Chr_V	274	81.022	38	1.05e-50
HS_1552	Chr_V	139	92.806	10	1.36e-49
HS_1553	Chr_V	168	87.5	18	2.95e-46
HS_1554	Chr_V	176	85.795	9	1.07e-40
HS_1555	Chr_V	179	84.358	15	6.43e-38
HS_1556	Chr_V	181	83.978	14	8.32e-37
HS_1557	Chr_V	133	88.722	8	1.08e-35
HS_1558	Chr_V	166	84.337	16	3.87e-35
HS_1559	Chr_V	134	87.313	9	6.48e-33
HS_1560	Chr_V	256	78.125	33	3.01e-31
HS_1561	Chr_V	167	80.838	23	1.09e-25
HS_1562	Chr_V	189	79.365	25	3.93e-25
HS_1563	Chr_V	182	80.22	19	3.93e-25
HS_1564	Chr_V	166	80.723	20	1.41e-24
HS_1565	Chr_V	186	79.032	29	1.41e-24
HS_1566	Chr_V	166	80.723	19	5.08e-24
HS_1567	Chr_V	169	79.882	23	6.57e-23
HS_1568	Chr_V	180	78.889	29	6.57e-23
HS_1569	Chr_V	113	84.071	11	1.42e-19
HS_1570	Chr_V	103	85.437	6	1.84e-18
HS_1571	Chr_V	104	84.615	7	2.38e-17
HS_1572	Chr_V	151	78.808	23	8.56e-17
HS_1573	Chr_V	104	83.654	8	1.11e-15
HS_1574	Chr_V	72	87.5	8	1.85e-13
HS_1575	Chr_V	62	90.323	5	6.67e-13
HS_1576	Chr_V	62	90.323	5	6.67e-13
HS_1577	Chr_V	62	90.323	5	6.67e-13
HS_1578	Chr_V	45	97.778	1	2.4e-12
HS_1579	Chr_V	45	95.556	2	1.12e-10
HS_1580	Chr_V	64	87.5	5	4.01e-10
HS_1581	Chr_V	63	85.714	7	1.87e-08
HS_1582	Chr_V	41	95.122	0	6.71e-08
HS_1583	Chr_V	51	90.196	1	6.71e-08
HS_1584	Chr_V	51	90.196	1	6.71e-08
HS_1585	Chr_V	58	87.931	2	6.71e-08
HS_1586	Chr_V	51	90.196	1	6.71e-08
HS_1587	Chr_V	49	89.796	3	2.41e-07
HS_1588	scaffold1626	608	89.474	40	0
HS_1589	scaffold257	821	84.409	63	0
HS_1590	scaffold257	731	84.815	59	0
HS_1591	scaffold257	608	85.197	64	1.15e-169
HS_1592	scaffold257	133	88.722	8	1.08e-35
HS_1593	scaffold257	133	87.97	9	5.01e-34
HS_1594	scaffold257	165	78.788	24	5.12e-19
HS_1595	scaffold561	774	84.884	78	0
HS_1596	scaffold561	498	82.329	63	7.49e-112
HS_1597	scaffold177	595	89.58	50	0
HS_1598	scaffold177	179	82.682	18	6.48e-33
HS_1599	scaffold177	46	91.304	2	2.41e-07
HS_1600	Chr_VI	680	87.206	55	0
HS_1601	Chr_VI	599	89.482	44	0
HS_1602	Chr_VI	570	89.825	46	0
HS_1603	Chr_VI	663	87.029	55	0
HS_1604	Chr_VI	591	88.832	52	0
HS_1605	Chr_VI	681	86.49	55	0
HS_1606	Chr_VI	572	89.685	42	0
HS_1607	Chr_VI	541	90.943	32	0
HS_1608	Chr_VI	635	87.559	46	0
HS_1609	Chr_VI	549	90.164	40	0
HS_1610	Chr_VI	638	87.461	43	0
HS_1611	Chr_VI	640	87.188	51	0
HS_1612	Chr_VI	698	85.53	59	0
HS_1613	Chr_VI	681	85.903	58	0
HS_1614	Chr_VI	547	89.945	35	0
HS_1615	Chr_VI	572	88.811	47	0
HS_1616	Chr_VI	640	86.562	52	0
HS_1617	Chr_VI	640	86.562	50	0
HS_1618	Chr_VI	640	86.406	52	0
HS_1619	Chr_VI	817	82.252	98	0
HS_1620	Chr_VI	554	88.628	40	0
HS_1621	Chr_VI	550	88.545	44	0
HS_1622	Chr_VI	641	85.647	56	0
HS_1623	Chr_VI	568	87.676	43	3.15e-180
HS_1624	Chr_VI	639	85.603	54	3.15e-180
HS_1625	Chr_VI	641	84.711	53	4.14e-169
HS_1626	Chr_VI	730	82.192	73	6.97e-162
HS_1627	Chr_VI	546	85.897	47	9.09e-156
HS_1628	Chr_VI	696	81.034	86	5.55e-143
HS_1629	Chr_VI	758	79.551	110	4.32e-139
HS_1630	Chr_VI	418	88.038	28	7.28e-132
HS_1631	Chr_VI	727	78.955	108	3.41e-125
HS_1632	Chr_VI	497	82.897	61	7.43e-117
HS_1633	Chr_VI	512	82.422	67	7.43e-117
HS_1634	Chr_VI	500	82.8	63	7.43e-117
HS_1635	Chr_VI	511	82.192	69	3.46e-115
HS_1636	Chr_VI	508	82.283	68	3.46e-115
HS_1637	Chr_VI	509	82.122	71	1.24e-114
HS_1638	Chr_VI	507	82.249	68	1.24e-114
HS_1639	Chr_VI	490	82.653	66	4.47e-114
HS_1640	Chr_VI	507	81.854	69	9.68e-111
HS_1641	Chr_VI	590	80	84	9.68e-111
HS_1642	Chr_VI	503	81.909	63	4.5e-109
HS_1643	Chr_VI	522	81.609	61	4.5e-109
HS_1644	Chr_VI	520	81.538	60	5.83e-108
HS_1645	Chr_VI	503	81.511	71	2.1e-107
HS_1646	Chr_VI	485	82.062	60	9.75e-106
HS_1647	Chr_VI	511	81.213	70	9.75e-106
HS_1648	Chr_VI	521	81.19	62	3.51e-105
HS_1649	Chr_VI	508	81.102	74	3.51e-105
HS_1650	Chr_VI	501	80.639	83	7.59e-102
HS_1651	Chr_VI	298	89.262	27	1.27e-99
HS_1652	Chr_VI	510	80.196	79	5.91e-98
HS_1653	Chr_VI	508	79.134	78	7.75e-87
HS_1654	Chr_VI	280	87.5	24	6.04e-83
HS_1655	Chr_VI	508	77.559	70	4.77e-69
HS_1656	Chr_VI	186	90.323	10	3.74e-60
HS_1657	Chr_VI	211	86.256	11	6.3e-53
HS_1658	Chr_VI	206	84.951	29	2.93e-51
HS_1659	Chr_VI	206	84.466	30	1.36e-49
HS_1660	Chr_VI	179	84.358	15	6.43e-38
HS_1661	Chr_VI	130	89.231	14	6.43e-38
HS_1662	Chr_VI	180	83.889	15	8.32e-37
HS_1663	Chr_VI	135	88.889	8	8.32e-37
HS_1664	Chr_VI	135	88.889	8	8.32e-37
HS_1665	Chr_VI	179	83.24	17	1.39e-34
HS_1666	Chr_VI	277	76.895	56	5.01e-34
HS_1667	Chr_VI	186	82.258	20	1.8e-33
HS_1668	Chr_VI	133	87.218	9	2.33e-32
HS_1669	Chr_VI	141	85.816	13	8.38e-32
HS_1670	Chr_VI	178	82.022	21	3.01e-31
HS_1671	Chr_VI	133	86.466	10	1.08e-30
HS_1672	Chr_VI	167	82.635	17	3.9e-30
HS_1673	Chr_VI	179	81.006	23	1.81e-28
HS_1674	Chr_VI	130	84.615	12	1.09e-25
HS_1675	Chr_VI	148	81.757	23	3.93e-25
HS_1676	Chr_VI	162	80.864	21	1.41e-24
HS_1677	Chr_VI	163	80.982	19	1.41e-24
HS_1678	Chr_VI	181	79.558	26	1.41e-24
HS_1679	Chr_VI	164	80.488	23	5.08e-24
HS_1680	Chr_VI	163	80.368	24	5.08e-24
HS_1681	Chr_VI	150	81.333	21	1.83e-23
HS_1682	Chr_VI	180	78.889	28	6.57e-23
HS_1683	Chr_VI	124	83.871	12	2.36e-22
HS_1684	Chr_VI	166	80.12	20	2.36e-22
HS_1685	Chr_VI	163	80.368	19	2.36e-22
HS_1686	Chr_VI	163	79.755	26	2.36e-22
HS_1687	Chr_VI	92	89.13	4	8.5e-22
HS_1688	Chr_VI	148	81.081	19	8.5e-22
HS_1689	Chr_VI	145	80.69	22	3.06e-21
HS_1690	Chr_VI	64	95.312	3	1.42e-19
HS_1691	Chr_VI	86	88.372	7	5.12e-19
HS_1692	Chr_VI	166	78.916	19	1.84e-18
HS_1693	Chr_VI	86	88.372	5	1.84e-18
HS_1694	Chr_VI	105	84.762	9	1.84e-18
HS_1695	Chr_VI	147	79.592	21	6.62e-18
HS_1696	Chr_VI	104	83.654	8	1.11e-15
HS_1697	Chr_VI	104	83.654	8	1.11e-15
HS_1698	Chr_VI	89	85.393	10	1.11e-15
HS_1699	Chr_VI	104	83.654	8	1.11e-15
HS_1700	Chr_VI	104	83.654	8	1.11e-15
HS_1701	Chr_VI	112	82.143	12	1.11e-15
HS_1702	Chr_VI	55	94.545	1	5.15e-14
HS_1703	Chr_VI	62	90.323	5	6.67e-13
HS_1704	Chr_VI	77	85.714	10	6.67e-13
HS_1705	Chr_VI	52	94.231	2	2.4e-12
HS_1706	Chr_VI	52	94.231	0	8.62e-12
HS_1707	Chr_VI	105	80.952	12	8.62e-12
HS_1708	Chr_VI	60	90	5	8.62e-12
HS_1709	Chr_VI	49	93.878	0	4.01e-10
HS_1710	Chr_VI	42	95.238	2	5.19e-09
HS_1711	Chr_VI	50	92	0	5.19e-09
HS_1712	Chr_VI	50	92	0	5.19e-09
HS_1713	Chr_VI	50	92	0	5.19e-09
HS_1714	Chr_VI	57	89.474	1	5.19e-09
HS_1715	Chr_VI	39	97.436	1	5.19e-09
HS_1716	Chr_VI	48	91.667	2	1.87e-08
HS_1717	Chr_VI	51	90.196	1	6.71e-08
HS_1718	Chr_VI	51	90.196	1	6.71e-08
HS_1719	Chr_VI	39	94.872	2	2.41e-07
HS_1720	Chr_VI	45	91.111	3	8.68e-07
HS_1721	Chr_XIII	701	86.591	61	0
HS_1722	Chr_XIII	591	89.002	52	0
HS_1723	Chr_XIII	570	89.825	45	0
HS_1724	Chr_XIII	541	90.943	38	0
HS_1725	Chr_XIII	661	86.989	56	0
HS_1726	Chr_XIII	550	90.727	31	0
HS_1727	Chr_XIII	745	84.832	70	0
HS_1728	Chr_XIII	605	88.43	44	0
HS_1729	Chr_XIII	591	88.494	54	0
HS_1730	Chr_XIII	643	87.092	49	0
HS_1731	Chr_XIII	549	90.164	32	0
HS_1732	Chr_XIII	678	85.693	75	0
HS_1733	Chr_XIII	608	87.829	51	0
HS_1734	Chr_XIII	638	86.834	52	0
HS_1735	Chr_XIII	638	86.677	52	0
HS_1736	Chr_XIII	637	86.656	53	0
HS_1737	Chr_XIII	542	89.668	38	0
HS_1738	Chr_XIII	639	86.698	45	0
HS_1739	Chr_XIII	637	86.499	54	0
HS_1740	Chr_XIII	633	86.73	46	0
HS_1741	Chr_XIII	643	86.314	49	0
HS_1742	Chr_XIII	822	82.36	85	0
HS_1743	Chr_XIII	652	86.043	45	0
HS_1744	Chr_XIII	648	86.111	46	0
HS_1745	Chr_XIII	579	87.565	54	0
HS_1746	Chr_XIII	706	84.278	59	0
HS_1747	Chr_XIII	639	84.977	53	6.88e-172
HS_1748	Chr_XIII	561	86.809	50	8.89e-171
HS_1749	Chr_XIII	799	80.726	110	4.17e-164
HS_1750	Chr_XIII	386	93.264	20	1.51e-158
HS_1751	Chr_XIII	756	80.423	87	3.31e-145
HS_1752	Chr_XIII	498	83.333	61	2.65e-121
HS_1753	Chr_XIII	579	80.484	81	1.61e-113
HS_1754	Chr_XIII	492	82.52	63	2.08e-112
HS_1755	Chr_XIII	501	82.236	66	2.08e-112
HS_1756	Chr_XIII	498	82.129	67	2.69e-111
HS_1757	Chr_XIII	498	82.129	65	9.68e-111
HS_1758	Chr_XIII	490	82.041	63	2.1e-107
HS_1759	Chr_XIII	512	81.25	70	2.71e-106
HS_1760	Chr_XIII	501	81.238	78	2.71e-106
HS_1761	Chr_XIII	502	81.474	66	3.51e-105
HS_1762	Chr_XIII	500	81.4	67	1.26e-104
HS_1763	Chr_XIII	582	79.21	88	2.73e-101
HS_1764	Chr_XIII	503	80.716	74	3.53e-100
HS_1765	Chr_XIII	311	88.103	30	5.91e-98
HS_1766	Chr_XIII	336	84.821	44	1.67e-88
HS_1767	Chr_XIII	348	82.759	27	6.12e-73
HS_1768	Chr_XIII	181	87.845	19	8.15e-52
HS_1769	Chr_XIII	132	94.697	7	1.05e-50
HS_1770	Chr_XIII	179	83.799	17	8.32e-37
HS_1771	Chr_XIII	167	85.03	13	8.32e-37
HS_1772	Chr_XIII	167	84.431	14	3.87e-35
HS_1773	Chr_XIII	181	83.425	15	3.87e-35
HS_1774	Chr_XIII	167	84.431	13	1.39e-34
HS_1775	Chr_XIII	178	83.146	17	5.01e-34
HS_1776	Chr_XIII	181	82.873	16	1.8e-33
HS_1777	Chr_XIII	183	82.514	17	6.48e-33
HS_1778	Chr_XIII	178	82.584	20	6.48e-33
HS_1779	Chr_XIII	167	82.635	17	3.9e-30
HS_1780	Chr_XIII	256	77.344	35	6.53e-28
HS_1781	Chr_XIII	185	79.459	29	1.09e-25
HS_1782	Chr_XIII	177	79.661	27	1.41e-24
HS_1783	Chr_XIII	164	80.488	20	1.83e-23
HS_1784	Chr_XIII	156	80.769	21	6.57e-23
HS_1785	Chr_XIII	163	80.368	20	6.57e-23
HS_1786	Chr_XIII	120	84.167	14	2.36e-22
HS_1787	Chr_XIII	120	84.167	14	2.36e-22
HS_1788	Chr_XIII	104	86.538	6	3.06e-21
HS_1789	Chr_XIII	99	85.859	12	3.96e-20
HS_1790	Chr_XIII	108	85.185	8	3.96e-20
HS_1791	Chr_XIII	134	79.104	16	1.85e-13
HS_1792	Chr_XIII	68	88.235	7	6.67e-13
HS_1793	Chr_XIII	60	90	5	8.62e-12
HS_1794	Chr_XIII	48	93.75	1	4.01e-10
HS_1795	Chr_XIII	53	90.566	4	1.44e-09
HS_1796	Chr_XIII	46	93.478	1	5.19e-09
HS_1797	Chr_XIII	51	90.196	3	1.87e-08
HS_1798	scaffold1719	570	90.351	45	0
HS_1799	scaffold1704	684	86.842	63	0
HS_1800	scaffold468	597	89.28	52	0
HS_1801	scaffold468	496	81.452	68	1.26e-104
HS_1802	scaffold468	135	88.148	9	3.87e-35
HS_1803	scaffold468	182	82.418	16	2.33e-32
HS_1804	scaffold752	635	88.346	45	0
HS_1805	scaffold752	637	86.813	54	0
HS_1806	scaffold752	59	91.525	5	1.85e-13
HS_1807	scaffold387	829	83.595	91	0
HS_1808	scaffold290	681	86.931	58	0
HS_1809	scaffold290	686	86.297	60	0
HS_1810	scaffold290	635	87.559	52	0
HS_1811	scaffold290	648	86.42	47	0
HS_1812	scaffold290	752	78.324	101	5.75e-118
HS_1813	scaffold290	68	88.235	7	6.67e-13
HS_1814	scaffold290	68	88.235	7	6.67e-13
HS_1815	scaffold290	69	88.406	5	6.67e-13
HS_1816	scaffold290	40	95	2	6.71e-08
HS_1817	scaffold1048	635	88.189	50	0
HS_1818	scaffold672	756	85.185	67	0
HS_1819	scaffold672	509	81.139	71	1.26e-104
HS_1820	scaffold672	167	77.844	27	2.38e-17
HS_1821	scaffold672	123	81.301	14	3.08e-16
HS_1822	scaffold672	51	92.157	0	1.44e-09
HS_1823	scaffold569	596	89.262	51	0
HS_1824	scaffold156	561	90.553	44	0
HS_1825	scaffold156	183	84.153	14	6.43e-38
HS_1826	scaffold156	166	83.133	18	8.38e-32
HS_1827	scaffold1423	579	89.983	41	0
HS_1828	scaffold591	677	86.854	59	0
HS_1829	scaffold591	504	82.54	63	3.46e-115
HS_1830	scaffold591	513	80.312	76	1.64e-98
HS_1831	scaffold591	50	92	0	5.19e-09
HS_1832	scaffold573	604	89.073	42	0
HS_1833	scaffold538	593	89.207	51	0
HS_1834	scaffold538	731	81.806	86	3.24e-160
HS_1835	scaffold1393	609	88.67	51	0
HS_1836	scaffold1393	68	86.765	8	3.1e-11
HS_1837	Chr_VII	591	89.171	52	0
HS_1838	Chr_VII	591	89.002	53	0
HS_1839	Chr_VII	540	90.37	36	0
HS_1840	Chr_VII	695	85.612	52	0
HS_1841	Chr_VII	542	90.037	34	0
HS_1842	Chr_VII	551	89.474	33	0
HS_1843	Chr_VII	633	86.73	50	0
HS_1844	Chr_VII	640	86.406	45	0
HS_1845	Chr_VII	638	86.207	54	0
HS_1846	Chr_VII	640	86.25	50	0
HS_1847	Chr_VII	641	86.115	53	0
HS_1848	Chr_VII	555	88.649	40	0
HS_1849	Chr_VII	554	88.448	42	0
HS_1850	Chr_VII	543	88.766	42	0
HS_1851	Chr_VII	485	90.928	35	0
HS_1852	Chr_VII	551	87.477	48	4.11e-174
HS_1853	Chr_VII	769	80.364	98	1.18e-149
HS_1854	Chr_VII	596	83.389	69	7.12e-147
HS_1855	Chr_VII	745	80.268	100	1.19e-144
HS_1856	Chr_VII	814	78.624	112	4.35e-134
HS_1857	Chr_VII	497	84.909	42	9.41e-131
HS_1858	Chr_VII	490	84.49	54	1.58e-128
HS_1859	Chr_VII	509	82.711	64	1.6e-118
HS_1860	Chr_VII	510	82.157	65	1.61e-113
HS_1861	Chr_VII	511	81.996	69	5.79e-113
HS_1862	Chr_VII	703	77.667	98	2.73e-101
HS_1863	Chr_VII	524	80.534	69	9.82e-101
HS_1864	Chr_VII	495	81.01	69	3.53e-100
HS_1865	Chr_VII	514	79.767	76	1.65e-93
HS_1866	Chr_VII	314	86.624	18	7.75e-87
HS_1867	Chr_VII	497	78.471	83	3.63e-80
HS_1868	Chr_VII	491	78.819	70	4.7e-79
HS_1869	Chr_VII	311	84.566	30	7.87e-77
HS_1870	Chr_VII	463	79.05	68	2.83e-76
HS_1871	Chr_VII	347	81.844	29	2.22e-67
HS_1872	Chr_VII	277	84.116	32	2.87e-66
HS_1873	Chr_VII	316	81.329	33	4.84e-59
HS_1874	Chr_VII	112	95.536	5	6.39e-43
HS_1875	Chr_VII	179	84.358	15	6.43e-38
HS_1876	Chr_VII	179	84.358	15	6.43e-38
HS_1877	Chr_VII	179	83.799	16	2.99e-36
HS_1878	Chr_VII	178	83.708	18	2.99e-36
HS_1879	Chr_VII	179	83.799	16	2.99e-36
HS_1880	Chr_VII	181	83.425	16	1.08e-35
HS_1881	Chr_VII	179	83.24	17	1.39e-34
HS_1882	Chr_VII	179	83.24	17	1.39e-34
HS_1883	Chr_VII	123	87.805	14	8.38e-32
HS_1884	Chr_VII	133	86.466	10	1.08e-30
HS_1885	Chr_VII	175	81.714	21	1.4e-29
HS_1886	Chr_VII	179	81.564	20	1.4e-29
HS_1887	Chr_VII	133	85.714	11	5.04e-29
HS_1888	Chr_VII	154	82.468	14	1.09e-25
HS_1889	Chr_VII	150	81.333	21	1.83e-23
HS_1890	Chr_VII	169	79.29	24	3.06e-21
HS_1891	Chr_VII	152	80.263	21	1.1e-20
HS_1892	Chr_VII	169	78.698	25	1.42e-19
HS_1893	Chr_VII	283	74.912	42	1.42e-19
HS_1894	Chr_VII	111	83.784	11	1.84e-18
HS_1895	Chr_VII	148	79.73	20	1.84e-18
HS_1896	Chr_VII	100	85	9	6.62e-18
HS_1897	Chr_VII	108	83.333	9	3.08e-16
HS_1898	Chr_VII	76	88.158	8	1.11e-15
HS_1899	Chr_VII	135	79.259	18	1.43e-14
HS_1900	Chr_VII	135	79.259	18	1.43e-14
HS_1901	Chr_VII	133	78.947	22	1.43e-14
HS_1902	Chr_VII	159	77.358	27	1.43e-14
HS_1903	Chr_VII	68	88.235	7	6.67e-13
HS_1904	Chr_VII	129	79.07	18	6.67e-13
HS_1905	Chr_VII	69	88.406	5	6.67e-13
HS_1906	Chr_VII	68	88.235	7	6.67e-13
HS_1907	Chr_VII	160	76.875	22	8.62e-12
HS_1908	Chr_VII	63	87.302	6	4.01e-10
HS_1909	Chr_VII	46	93.478	1	5.19e-09
HS_1910	Chr_VII	51	90.196	1	6.71e-08
HS_1911	Chr_VII	49	89.796	3	2.41e-07
HS_1912	Chr_VII	49	89.796	3	2.41e-07
HS_1913	Chr_VII	39	94.872	1	8.68e-07
HS_1914	Chr_VII	41	92.683	3	8.68e-07
HS_1915	scaffold337	593	89.207	47	0
HS_1916	scaffold337	737	82.09	84	3.22e-165
HS_1917	scaffold337	726	81.956	86	2.51e-161
HS_1918	scaffold1007	592	89.358	39	0
HS_1919	scaffold562	663	87.179	52	0
HS_1920	scaffold562	554	88.448	38	0
HS_1921	scaffold562	469	83.369	57	1.61e-113
HS_1922	scaffold562	183	84.153	14	6.43e-38
HS_1923	scaffold562	69	86.957	7	8.62e-12
HS_1924	Chr_X	569	89.982	43	0
HS_1925	Chr_X	663	87.029	53	0
HS_1926	Chr_X	572	89.685	43	0
HS_1927	Chr_X	547	90.128	39	0
HS_1928	Chr_X	638	87.147	47	0
HS_1929	Chr_X	551	89.474	43	0
HS_1930	Chr_X	639	86.698	50	0
HS_1931	Chr_X	635	86.929	44	0
HS_1932	Chr_X	550	89.273	41	0
HS_1933	Chr_X	638	86.677	48	0
HS_1934	Chr_X	632	86.709	49	0
HS_1935	Chr_X	641	86.427	49	0
HS_1936	Chr_X	535	89.72	38	0
HS_1937	Chr_X	645	86.357	44	0
HS_1938	Chr_X	546	89.194	39	0
HS_1939	Chr_X	568	88.38	43	0
HS_1940	Chr_X	544	89.154	38	0
HS_1941	Chr_X	819	82.54	73	0
HS_1942	Chr_X	640	86.094	54	0
HS_1943	Chr_X	737	83.311	83	0
HS_1944	Chr_X	565	87.965	37	0
HS_1945	Chr_X	540	88.333	39	1.9e-177
HS_1946	Chr_X	720	82.361	92	1.93e-167
HS_1947	Chr_X	804	80.473	105	1.17e-159
HS_1948	Chr_X	510	87.059	47	7.02e-157
HS_1949	Chr_X	812	79.68	110	1.18e-149
HS_1950	Chr_X	743	79.004	96	3.41e-125
HS_1951	Chr_X	379	88.391	31	2.05e-122
HS_1952	Chr_X	499	83.166	61	1.23e-119
HS_1953	Chr_X	513	82.261	65	3.46e-115
HS_1954	Chr_X	506	82.411	66	3.46e-115
HS_1955	Chr_X	513	82.066	66	1.61e-113
HS_1956	Chr_X	496	82.46	65	1.61e-113
HS_1957	Chr_X	500	82.2	64	2.69e-111
HS_1958	Chr_X	508	81.89	69	2.69e-111
HS_1959	Chr_X	512	81.836	68	2.69e-111
HS_1960	Chr_X	498	81.928	67	4.5e-109
HS_1961	Chr_X	504	81.746	66	1.62e-108
HS_1962	Chr_X	510	81.569	66	5.83e-108
HS_1963	Chr_X	493	81.744	71	2.1e-107
HS_1964	Chr_X	521	81.382	60	2.71e-106
HS_1965	Chr_X	439	83.144	63	2.71e-106
HS_1966	Chr_X	501	81.238	72	1.26e-104
HS_1967	Chr_X	463	82.289	57	2.11e-102
HS_1968	Chr_X	588	79.252	76	1.27e-99
HS_1969	Chr_X	355	80.845	46	7.98e-67
HS_1970	Chr_X	147	87.755	10	1.79e-38
HS_1971	Chr_X	183	84.153	14	6.43e-38
HS_1972	Chr_X	183	84.153	14	6.43e-38
HS_1973	Chr_X	179	84.358	15	6.43e-38
HS_1974	Chr_X	142	88.028	9	2.31e-37
HS_1975	Chr_X	181	83.978	14	8.32e-37
HS_1976	Chr_X	181	83.978	14	8.32e-37
HS_1977	Chr_X	179	83.799	16	2.99e-36
HS_1978	Chr_X	179	83.799	16	2.99e-36
HS_1979	Chr_X	180	83.333	17	3.87e-35
HS_1980	Chr_X	307	77.199	39	5.01e-34
HS_1981	Chr_X	179	82.682	18	6.48e-33
HS_1982	Chr_X	133	87.218	9	2.33e-32
HS_1983	Chr_X	179	82.123	19	3.01e-31
HS_1984	Chr_X	163	80.982	21	3.93e-25
HS_1985	Chr_X	166	80.723	20	1.41e-24
HS_1986	Chr_X	163	80.368	24	5.08e-24
HS_1987	Chr_X	166	80.723	19	5.08e-24
HS_1988	Chr_X	163	80.368	24	5.08e-24
HS_1989	Chr_X	164	80.488	20	1.83e-23
HS_1990	Chr_X	166	80.12	21	6.57e-23
HS_1991	Chr_X	178	79.213	26	6.57e-23
HS_1992	Chr_X	132	83.333	12	6.57e-23
HS_1993	Chr_X	166	79.518	23	3.06e-21
HS_1994	Chr_X	122	83.607	12	3.06e-21
HS_1995	Chr_X	124	83.065	12	3.96e-20
HS_1996	Chr_X	100	85	9	6.62e-18
HS_1997	Chr_X	104	83.654	8	1.11e-15
HS_1998	Chr_X	118	80.508	19	3.98e-15
HS_1999	Chr_X	129	79.07	18	6.67e-13
[truncated: 957 more rows]

## Sheet: P. simonii (male)
HS of MSL	Position	Length	Identity(%)	Mismatch	E-value
HS_1	Chr_XIX	2868	96.977	49	0
HS_2	Chr_XIX	1025	88	85	0
HS_3	Chr_XIX	819	91.209	38	0
HS_4	Chr_XIX	935	87.594	82	0
HS_5	Chr_XIX	801	90.637	57	0
HS_6	Chr_XIX	846	88.652	62	0
HS_7	Chr_XIX	832	88.341	64	0
HS_8	Chr_XIX	810	88.519	57	0
HS_9	Chr_XIX	830	87.349	67	0
HS_10	Chr_XIX	632	91.614	38	0
HS_11	Chr_XIX	621	91.626	44	0
HS_12	Chr_XIX	770	85.714	68	0
HS_13	Chr_XIX	560	91.786	31	0
HS_14	Chr_XIX	675	87.704	52	0
HS_15	Chr_XIX	759	85.375	73	0
HS_16	Chr_XIX	1204	79.236	157	0
HS_17	Chr_XIX	607	89.456	49	0
HS_18	Chr_XIX	666	87.538	59	0
HS_19	Chr_XIX	606	88.944	51	0
HS_20	Chr_XIX	673	87.073	52	0
HS_21	Chr_XIX	672	87.054	54	0
HS_22	Chr_XIX	664	86.898	61	0
HS_23	Chr_XIX	751	84.82	67	0
HS_24	Chr_XIX	751	84.687	71	0
HS_25	Chr_XIX	728	84.066	85	0
HS_26	Chr_XIX	582	87.629	56	0
HS_27	Chr_XIX	726	83.747	80	0
HS_28	Chr_XIX	761	82.654	98	0
HS_29	Chr_XIX	726	83.747	69	0
HS_30	Chr_XIX	795	82.264	92	0
HS_31	Chr_XIX	729	83.265	82	1.12e-179
HS_32	Chr_XIX	726	82.92	101	4.02e-179
HS_33	Chr_XIX	728	83.242	83	4.02e-179
HS_34	Chr_XIX	751	82.956	77	1.44e-178
HS_35	Chr_XIX	814	81.818	90	1.44e-178
HS_36	Chr_XIX	709	83.498	70	1.12e-174
HS_37	Chr_XIX	709	83.357	72	1.45e-173
HS_38	Chr_XIX	760	81.974	96	2.43e-171
HS_39	Chr_XIX	729	82.853	71	8.75e-171
HS_40	Chr_XIX	726	82.507	88	1.13e-169
HS_41	Chr_XIX	513	88.694	30	1.13e-169
HS_42	Chr_XIX	730	82.466	78	1.9e-167
HS_43	Chr_XIX	707	82.603	85	2.45e-166
HS_44	Chr_XIX	756	81.481	107	2.45e-166
HS_45	Chr_XIX	776	81.572	87	2.45e-166
HS_46	Chr_XIX	733	82.128	87	8.82e-166
HS_47	Chr_XIX	702	82.479	77	2.47e-161
HS_48	Chr_XIX	733	81.855	85	2.47e-161
HS_49	Chr_XIX	733	81.855	83	8.88e-161
HS_50	Chr_XIX	733	81.855	82	3.19e-160
HS_51	Chr_XIX	737	81.818	78	1.15e-159
HS_52	Chr_XIX	752	81.649	77	1.15e-159
HS_53	Chr_XIX	746	81.635	82	1.15e-159
HS_54	Chr_XIX	738	81.436	84	8.94e-156
HS_55	Chr_XIX	730	81.37	86	4.16e-154
HS_56	Chr_XIX	715	81.259	98	5.38e-153
HS_57	Chr_XIX	844	79.621	105	1.94e-152
HS_58	Chr_XIX	583	84.906	39	1.94e-152
HS_59	Chr_XIX	771	80.415	96	3.24e-150
HS_60	Chr_XIX	778	80.334	82	2.52e-146
HS_61	Chr_XIX	675	81.481	89	9.07e-146
HS_62	Chr_XIX	771	79.896	107	9.07e-146
HS_63	Chr_XIX	769	79.974	103	3.26e-145
HS_64	Chr_XIX	625	82.4	80	1.17e-144
HS_65	Chr_XIX	420	88.81	42	1.96e-142
HS_66	Chr_XIX	347	93.084	21	9.13e-141
HS_67	Chr_XIX	551	84.574	35	1.18e-139
HS_68	Chr_XIX	366	91.803	19	4.25e-139
HS_69	Chr_XIX	633	81.675	80	1.98e-137
HS_70	Chr_XIX	384	90.104	31	7.11e-137
HS_71	Chr_XIX	745	80.134	77	2.56e-136
HS_72	Chr_XIX	698	80.516	85	9.2e-136
HS_73	Chr_XIX	375	90.667	22	3.31e-135
HS_74	Chr_XIX	492	84.959	58	1.19e-134
HS_75	Chr_XIX	518	83.591	72	2.58e-131
HS_76	Chr_XIX	594	81.987	69	3.33e-130
HS_77	Chr_XIX	721	78.918	120	2.01e-127
HS_78	Chr_XIX	335	91.343	25	9.33e-126
HS_79	Chr_XIX	737	79.376	77	4.34e-124
HS_80	Chr_XIX	335	90.746	28	2.02e-122
HS_81	Chr_XIX	531	82.298	72	2.61e-121
HS_82	Chr_XIX	330	90.606	29	3.38e-120
HS_83	Chr_XIX	484	83.678	54	4.37e-119
HS_84	Chr_XIX	335	90.149	29	4.37e-119
HS_85	Chr_XIX	445	84.494	59	1.57e-118
HS_86	Chr_XIX	513	82.456	59	3.4e-115
HS_87	Chr_XIX	692	78.468	100	2.65e-111
HS_88	Chr_XIX	335	88.657	35	9.53e-111
HS_89	Chr_XIX	517	81.625	68	3.43e-110
HS_90	Chr_XIX	341	87.097	34	2.08e-102
HS_91	Chr_XIX	505	81.386	57	2.08e-102
HS_92	Chr_XIX	294	89.796	26	2.69e-101
HS_93	Chr_XIX	758	76.781	118	9.67e-101
HS_94	Chr_XIX	317	88.328	25	3.48e-100
HS_95	Chr_XIX	333	87.087	30	1.62e-98
HS_96	Chr_XIX	259	91.506	22	2.71e-96
HS_97	Chr_XIX	581	77.797	79	5.94e-83
HS_98	Chr_XIX	379	81.003	60	2.78e-76
HS_99	Chr_XIX	316	83.544	42	3.6e-75
HS_100	Chr_XIX	205	89.756	14	1.02e-65
HS_101	Chr_XIX	460	78.043	62	3.65e-65
HS_102	Chr_XIX	317	81.388	42	7.91e-62
HS_103	Chr_XIX	206	87.864	19	3.68e-60
HS_104	Chr_XIX	414	77.778	52	1.33e-54
HS_105	Chr_XIX	211	85.782	22	4.79e-54
HS_106	Chr_XIX	231	84.416	23	1.72e-53
HS_107	Chr_XIX	223	85.202	14	2.23e-52
HS_108	Chr_XIX	291	78.694	49	1.75e-43
HS_109	Chr_XIX	138	88.406	14	1.76e-38
HS_110	Chr_XIX	129	89.922	10	6.33e-38
HS_111	Chr_XIX	393	75.318	70	6.33e-38
HS_112	Chr_XIX	197	82.741	21	6.33e-38
HS_113	Chr_XIX	134	88.806	8	2.95e-36
HS_114	Chr_XIX	99	94.949	3	3.81e-35
HS_115	Chr_XIX	152	85.526	16	3.81e-35
HS_116	Chr_XIX	123	89.431	12	3.81e-35
HS_117	Chr_XIX	132	87.879	10	4.93e-34
HS_118	Chr_XIX	133	87.97	9	4.93e-34
HS_119	Chr_XIX	131	87.786	10	1.77e-33
HS_120	Chr_XIX	182	82.418	21	1.77e-33
HS_121	Chr_XIX	100	94	3	1.77e-33
HS_122	Chr_XIX	100	94	3	1.77e-33
HS_123	Chr_XIX	135	86.667	15	6.38e-33
HS_124	Chr_XIX	178	82.584	20	6.38e-33
HS_125	Chr_XIX	123	88.618	11	6.38e-33
HS_126	Chr_XIX	182	82.418	17	2.29e-32
HS_127	Chr_XIX	215	80	23	2.97e-31
HS_128	Chr_XIX	133	86.466	10	1.07e-30
HS_129	Chr_XIX	133	86.466	10	1.07e-30
HS_130	Chr_XIX	133	86.466	10	1.07e-30
HS_131	Chr_XIX	113	88.496	11	1.38e-29
HS_132	Chr_XIX	133	85.714	12	4.97e-29
HS_133	Chr_XIX	133	85.714	11	4.97e-29
HS_134	Chr_XIX	124	86.29	15	4.97e-29
HS_135	Chr_XIX	260	77.308	33	6.42e-28
HS_136	Chr_XIX	85	94.118	3	2.31e-27
HS_137	Chr_XIX	125	85.6	15	2.31e-27
HS_138	Chr_XIX	128	85.156	13	8.31e-27
HS_139	Chr_XIX	142	83.099	15	3.87e-25
HS_140	Chr_XIX	64	96.875	2	3.01e-21
HS_141	Chr_XIX	89	88.764	7	1.08e-20
HS_142	Chr_XIX	119	83.193	13	1.4e-19
HS_143	Chr_XIX	120	82.5	15	5.04e-19
HS_144	Chr_XIX	98	84.694	13	6.51e-18
HS_145	Chr_XIX	125	81.6	15	6.51e-18
HS_146	Chr_XIX	88	86.364	12	6.51e-18
HS_147	Chr_XIX	84	88.095	5	2.34e-17
HS_148	Chr_XIX	104	83.654	11	8.43e-17
HS_149	Chr_XIX	94	84.043	11	3.92e-15
HS_150	Chr_XIX	83	86.747	3	1.41e-14
HS_151	Chr_XIX	76	86.842	9	5.07e-14
HS_152	Chr_XIX	47	97.872	1	1.82e-13
HS_153	Chr_XIX	50	96	2	1.82e-13
HS_154	Chr_XIX	50	96	2	1.82e-13
HS_155	Chr_XIX	47	97.872	1	1.82e-13
HS_156	Chr_XIX	47	97.872	1	1.82e-13
HS_157	Chr_XIX	50	94	2	3.05e-11
HS_158	Chr_XIX	42	97.619	1	1.1e-10
HS_159	Chr_XIX	42	97.619	0	3.95e-10
HS_160	Chr_XIX	43	93.023	2	2.38e-07
HS_161	Chr_XIX	140	76.429	17	2.38e-07
HS_162	Chr_I	949	90.095	78	0
HS_163	Chr_I	952	87.92	89	0
HS_164	Chr_I	790	91.519	51	0
HS_165	Chr_I	1270	81.89	147	0
HS_166	Chr_I	785	89.172	46	0
HS_167	Chr_I	762	89.239	52	0
HS_168	Chr_I	764	89.136	51	0
HS_169	Chr_I	763	88.467	54	0
HS_170	Chr_I	1235	80.891	136	0
HS_171	Chr_I	1233	80.779	137	0
HS_172	Chr_I	1234	80.632	136	0
HS_173	Chr_I	1234	80.47	141	0
HS_174	Chr_I	630	89.841	38	0
HS_175	Chr_I	810	84.568	72	0
HS_176	Chr_I	1151	79.409	159	0
HS_177	Chr_I	675	86.963	57	0
HS_178	Chr_I	745	85.503	53	0
HS_179	Chr_I	760	84.605	77	0
HS_180	Chr_I	845	83.077	87	0
HS_181	Chr_I	553	90.416	42	0
HS_182	Chr_I	756	85.053	54	0
HS_183	Chr_I	750	84.8	71	0
HS_184	Chr_I	771	84.565	60	0
HS_185	Chr_I	661	86.687	60	0
HS_186	Chr_I	769	83.745	66	0
HS_187	Chr_I	741	83.671	75	0
HS_188	Chr_I	740	83.514	80	0
HS_189	Chr_I	720	83.889	77	0
HS_190	Chr_I	755	82.914	90	0
HS_191	Chr_I	753	82.869	88	0
HS_192	Chr_I	732	83.06	85	5.2e-178
HS_193	Chr_I	729	83.128	79	6.72e-177
HS_194	Chr_I	488	89.754	47	8.69e-176
HS_195	Chr_I	735	82.721	83	1.45e-173
HS_196	Chr_I	725	82.759	88	5.23e-173
HS_197	Chr_I	701	83.31	77	1.88e-172
HS_198	Chr_I	724	82.873	79	6.77e-172
HS_199	Chr_I	750	82.4	83	6.77e-172
HS_200	Chr_I	701	83.167	79	8.75e-171
HS_201	Chr_I	831	80.866	103	3.15e-170
HS_202	Chr_I	496	88.911	45	3.15e-170
HS_203	Chr_I	555	86.847	52	1.13e-169
HS_204	Chr_I	684	83.187	85	4.07e-169
HS_205	Chr_I	833	81.032	89	4.07e-169
HS_206	Chr_I	734	82.289	88	1.47e-168
HS_207	Chr_I	748	81.952	92	1.9e-167
HS_208	Chr_I	748	81.684	98	3.17e-165
HS_209	Chr_I	948	78.797	140	1.48e-163
HS_210	Chr_I	733	81.855	93	1.48e-163
HS_211	Chr_I	387	93.798	17	6.86e-162
HS_212	Chr_I	748	81.551	89	8.88e-161
HS_213	Chr_I	857	80.163	94	8.88e-161
HS_214	Chr_I	761	81.209	91	4.13e-159
HS_215	Chr_I	744	81.317	90	6.91e-157
HS_216	Chr_I	769	80.754	101	2.49e-156
HS_217	Chr_I	712	81.601	86	1.5e-153
HS_218	Chr_I	763	80.865	88	1.5e-153
HS_219	Chr_I	741	80.837	103	5.38e-153
HS_220	Chr_I	747	80.857	97	5.38e-153
HS_221	Chr_I	583	84.22	64	6.96e-152
HS_222	Chr_I	805	80.124	95	2.5e-151
HS_223	Chr_I	819	79.853	97	3.24e-150
HS_224	Chr_I	745	80.805	89	1.17e-149
HS_225	Chr_I	524	85.687	55	1.17e-149
HS_226	Chr_I	386	91.71	26	1.51e-148
HS_227	Chr_I	817	79.804	93	5.42e-148
HS_228	Chr_I	728	81.044	83	5.42e-148
HS_229	Chr_I	728	80.632	94	3.26e-145
HS_230	Chr_I	632	82.753	61	3.26e-145
HS_231	Chr_I	659	81.942	76	1.17e-144
HS_232	Chr_I	747	80.187	103	1.17e-144
HS_233	Chr_I	809	79.604	97	1.17e-144
HS_234	Chr_I	734	80.654	85	4.22e-144
HS_235	Chr_I	728	80.495	96	4.22e-144
HS_236	Chr_I	734	80.518	88	5.46e-143
HS_237	Chr_I	744	80.242	88	9.13e-141
HS_238	Chr_I	540	84.074	67	3.29e-140
HS_239	Chr_I	754	80.371	73	3.29e-140
HS_240	Chr_I	756	79.762	102	1.18e-139
HS_241	Chr_I	528	84.47	61	1.18e-139
HS_242	Chr_I	755	79.868	92	1.53e-138
HS_243	Chr_I	774	79.716	89	1.53e-138
HS_244	Chr_I	585	83.077	58	1.98e-137
HS_245	Chr_I	718	80.501	77	7.11e-137
HS_246	Chr_I	754	79.443	99	4.28e-134
HS_247	Chr_I	762	79.396	97	4.28e-134
HS_248	Chr_I	537	83.426	70	1.54e-133
HS_249	Chr_I	787	79.034	102	1.54e-133
HS_250	Chr_I	525	83.619	73	1.54e-133
HS_251	Chr_I	730	79.589	98	7.16e-132
HS_252	Chr_I	494	84.413	60	3.33e-130
HS_253	Chr_I	777	78.507	119	4.31e-129
HS_254	Chr_I	582	81.959	75	4.31e-129
HS_255	Chr_I	581	81.928	75	1.55e-128
HS_256	Chr_I	751	79.228	93	1.55e-128
HS_257	Chr_I	510	83.529	70	1.55e-128
HS_258	Chr_I	734	79.155	105	1.55e-128
HS_259	Chr_I	508	83.465	68	7.21e-127
HS_260	Chr_I	389	88.175	39	2.59e-126
HS_261	Chr_I	504	83.532	63	3.36e-125
HS_262	Chr_I	390	87.692	40	1.56e-123
HS_263	Chr_I	749	78.638	107	1.56e-123
HS_264	Chr_I	329	91.793	13	5.62e-123
HS_265	Chr_I	467	84.154	61	2.61e-121
HS_266	Chr_I	527	82.732	58	9.4e-121
HS_267	Chr_I	480	83.75	61	9.4e-121
HS_268	Chr_I	487	83.368	67	9.4e-121
HS_269	Chr_I	337	90.208	25	4.37e-119
HS_270	Chr_I	608	80.263	79	3.4e-115
HS_271	Chr_I	508	82.48	61	3.4e-115
HS_272	Chr_I	754	77.984	104	4.4e-114
HS_273	Chr_I	594	80.471	71	5.7e-113
HS_274	Chr_I	799	77.222	117	2.65e-111
HS_275	Chr_I	510	81.569	66	5.74e-108
HS_276	Chr_I	459	82.353	64	4.47e-104
HS_277	Chr_I	761	77.267	97	2.08e-102
HS_278	Chr_I	511	80.626	76	2.69e-101
HS_279	Chr_I	490	80.612	71	2.71e-96
HS_280	Chr_I	575	79.13	74	9.74e-96
HS_281	Chr_I	588	78.401	97	9.74e-96
HS_282	Chr_I	456	81.579	48	2.11e-92
HS_283	Chr_I	314	86.624	33	9.8e-91
HS_284	Chr_I	471	80.042	82	9.8e-91
HS_285	Chr_I	247	91.903	10	3.53e-90
HS_286	Chr_I	511	79.648	59	7.63e-87
HS_287	Chr_I	272	88.971	14	9.87e-86
HS_288	Chr_I	250	90.4	10	4.59e-84
HS_289	Chr_I	464	79.095	63	1e-75
HS_290	Chr_I	341	82.111	51	4.66e-74
HS_291	Chr_I	261	86.59	27	1.68e-73
HS_292	Chr_I	320	83.75	28	1.68e-73
HS_293	Chr_I	285	84.561	38	2.17e-72
HS_294	Chr_I	285	84.561	38	2.17e-72
HS_295	Chr_I	241	87.552	25	2.8e-71
HS_296	Chr_I	356	81.742	38	1.01e-70
HS_297	Chr_I	244	86.475	30	1.69e-68
HS_298	Chr_I	229	87.773	22	6.07e-68
HS_299	Chr_I	324	82.716	28	6.07e-68
HS_300	Chr_I	215	89.302	12	7.85e-67
HS_301	Chr_I	454	77.974	71	2.82e-66
HS_302	Chr_I	499	77.154	74	3.65e-65
HS_303	Chr_I	483	77.226	73	1.7e-63
HS_304	Chr_I	249	83.534	34	7.96e-57
HS_305	Chr_I	420	76.429	74	3.73e-50
HS_306	Chr_I	132	93.939	8	4.83e-49
HS_307	Chr_I	472	75.424	63	6.29e-43
HS_308	Chr_I	215	82.326	24	2.93e-41
HS_309	Chr_I	141	88.652	15	3.78e-40
HS_310	Chr_I	472	75	65	1.36e-39
HS_311	Chr_I	154	86.364	19	4.9e-39
HS_312	Chr_I	313	77.636	35	2.95e-36
HS_313	Chr_I	99	94.949	3	3.81e-35
HS_314	Chr_I	178	83.146	19	1.37e-34
HS_315	Chr_I	149	85.235	20	1.37e-34
HS_316	Chr_I	179	83.24	17	1.37e-34
HS_317	Chr_I	123	88.618	14	4.93e-34
HS_318	Chr_I	133	87.97	9	4.93e-34
HS_319	Chr_I	181	82.873	18	4.93e-34
HS_320	Chr_I	114	90.351	9	1.77e-33
HS_321	Chr_I	114	90.351	9	1.77e-33
HS_322	Chr_I	178	82.584	20	6.38e-33
HS_323	Chr_I	134	87.313	10	6.38e-33
HS_324	Chr_I	120	89.167	8	2.29e-32
HS_325	Chr_I	155	83.871	21	2.29e-32
HS_326	Chr_I	133	87.218	9	2.29e-32
HS_327	Chr_I	133	87.218	9	2.29e-32
HS_328	Chr_I	137	86.131	11	2.97e-31
HS_329	Chr_I	142	85.211	13	1.07e-30
HS_330	Chr_I	341	75.66	49	1.07e-30
HS_331	Chr_I	137	86.131	10	1.07e-30
HS_332	Chr_I	178	80.899	23	6.42e-28
HS_333	Chr_I	118	86.441	15	2.31e-27
HS_334	Chr_I	178	80.337	24	2.99e-26
HS_335	Chr_I	178	79.775	25	1.39e-24
HS_336	Chr_I	94	89.362	10	1.39e-24
HS_337	Chr_I	134	84.328	5	5e-24
HS_338	Chr_I	96	89.583	5	5e-24
HS_339	Chr_I	264	75	60	5e-24
HS_340	Chr_I	75	94.667	4	5e-24
HS_341	Chr_I	64	96.875	2	3.01e-21
HS_342	Chr_I	93	87.097	8	1.4e-19
HS_343	Chr_I	166	78.313	26	1.81e-18
HS_344	Chr_I	85	88.235	7	1.81e-18
HS_345	Chr_I	113	83.186	11	6.51e-18
HS_346	Chr_I	96	84.375	8	3.92e-15
HS_347	Chr_I	57	89.474	5	3.95e-10
HS_348	Chr_I	48	93.75	2	3.95e-10
HS_349	Chr_I	50	92	4	3.95e-10
HS_350	Chr_I	50	92	4	3.95e-10
HS_351	Chr_I	45	93.333	3	5.11e-09
HS_352	Chr_I	46	93.478	1	5.11e-09
HS_353	Chr_I	34	97.059	1	3.07e-06
HS_354	ctg281	908	90.198	69	0
HS_355	ctg281	908	90.088	71	0
HS_356	ctg281	805	85.839	68	0
HS_357	ctg281	738	86.043	62	0
HS_358	ctg281	739	85.927	62	0
HS_359	ctg281	481	82.328	46	1.61e-103
HS_360	ctg281	484	82.025	45	2.69e-101
HS_361	ctg281	156	92.308	12	1.03e-55
HS_362	ctg281	170	90	14	4.79e-54
HS_363	ctg281	97	95.876	2	1.06e-35
HS_364	ctg281	78	96.154	2	8.31e-27
HS_365	ctg281	64	93.75	4	6.51e-18
HS_366	ctg281	64	93.75	4	6.51e-18
HS_367	ctg281	51	92.157	3	3.95e-10
HS_368	ctg281	40	92.5	3	3.07e-06
HS_369	ctg281	40	92.5	3	3.07e-06
HS_370	Chr_VII	909	90.209	68	0
HS_371	Chr_VII	911	89.901	68	0
HS_372	Chr_VII	625	90.4	43	0
HS_373	Chr_VII	675	88.741	52	0
HS_374	Chr_VII	797	85.822	62	0
HS_375	Chr_VII	759	85.639	69	0
HS_376	Chr_VII	626	88.019	54	0
HS_377	Chr_VII	769	84.785	57	0
HS_378	Chr_VII	551	89.655	50	0
HS_379	Chr_VII	756	83.862	83	0
HS_380	Chr_VII	771	83.658	64	0
HS_381	Chr_VII	495	91.111	36	0
HS_382	Chr_VII	765	81.961	98	5.23e-173
HS_383	Chr_VII	746	82.306	82	1.13e-169
HS_384	Chr_VII	568	86.444	54	1.13e-169
HS_385	Chr_VII	756	81.746	92	2.45e-166
HS_386	Chr_VII	701	82.882	70	1.14e-164
HS_387	Chr_VII	469	89.765	24	5.31e-163
HS_388	Chr_VII	744	81.586	87	3.19e-160
HS_389	Chr_VII	736	81.658	85	4.13e-159
HS_390	Chr_VII	598	84.114	69	8.94e-156
HS_391	Chr_VII	830	79.88	103	4.16e-154
HS_392	Chr_VII	742	80.863	94	2.5e-151
HS_393	Chr_VII	746	80.563	95	5.42e-148
HS_394	Chr_VII	745	80.671	89	1.95e-147
HS_395	Chr_VII	627	82.456	81	9.07e-146
HS_396	Chr_VII	707	81.047	88	9.07e-146
HS_397	Chr_VII	626	82.109	80	2.54e-141
HS_398	Chr_VII	629	81.876	82	1.18e-139
HS_399	Chr_VII	804	78.856	118	5.5e-138
HS_400	Chr_VII	738	79.946	83	4.28e-134
HS_401	Chr_VII	558	83.154	64	4.28e-134
HS_402	Chr_VII	330	91.515	25	1.21e-124
HS_403	Chr_VII	802	78.304	103	1.21e-124
HS_404	Chr_VII	503	83.3	70	1.21e-124
HS_405	Chr_VII	510	83.333	62	4.34e-124
HS_406	Chr_VII	515	82.33	66	2.63e-116
HS_407	Chr_VII	510	81.961	66	7.37e-112
HS_408	Chr_VII	328	89.024	29	4.43e-109
HS_409	Chr_VII	597	79.397	87	9.6e-106
HS_410	Chr_VII	642	78.972	73	1.61e-103
HS_411	Chr_VII	441	81.859	46	2.73e-91
HS_412	Chr_VII	322	82.919	52	3.6e-75
HS_413	Chr_VII	314	83.121	35	3.63e-70
HS_414	Chr_VII	260	85.769	31	3.63e-70
HS_415	Chr_VII	248	84.274	32	1.32e-59
HS_416	Chr_VII	239	84.1	25	1.33e-54
HS_417	Chr_VII	140	87.857	14	2.28e-37
HS_418	Chr_VII	182	83.516	19	8.19e-37
HS_419	Chr_VII	133	88.722	8	1.06e-35
HS_420	Chr_VII	149	85.906	18	1.06e-35
HS_421	Chr_VII	99	94.949	3	3.81e-35
HS_422	Chr_VII	123	89.431	12	3.81e-35
HS_423	Chr_VII	176	83.523	18	3.81e-35
HS_424	Chr_VII	413	74.576	74	1.37e-34
HS_425	Chr_VII	117	89.744	9	6.38e-33
HS_426	Chr_VII	134	87.313	10	6.38e-33
HS_427	Chr_VII	216	80.093	21	2.97e-31
HS_428	Chr_VII	152	84.211	15	1.07e-30
HS_429	Chr_VII	100	92	5	3.84e-30
HS_430	Chr_VII	123	86.179	13	6.42e-28
HS_431	Chr_VII	132	82.576	18	2.33e-22
HS_432	Chr_VII	168	77.381	28	3.03e-16
HS_433	Chr_VII	168	77.381	28	3.03e-16
HS_434	Chr_VII	47	97.872	1	1.82e-13
HS_435	Chr_VII	50	92	4	3.95e-10
HS_436	Chr_VII	50	92	4	3.95e-10
HS_437	Chr_XI	951	88.223	88	0
HS_438	Chr_XI	793	91.677	54	0
HS_439	Chr_XI	808	85.891	70	0
HS_440	Chr_XI	555	93.153	26	0
HS_441	Chr_XI	831	84.717	81	0
HS_442	Chr_XI	674	87.834	57	0
HS_443	Chr_XI	838	84.01	71	0
HS_444	Chr_XI	739	85.656	69	0
HS_445	Chr_XI	621	87.762	61	0
HS_446	Chr_XI	569	89.279	47	0
HS_447	Chr_XI	831	82.671	84	0
HS_448	Chr_XI	780	82.821	91	0
HS_449	Chr_XI	728	83.104	82	6.72e-177
HS_450	Chr_XI	799	81.602	101	3.13e-175
HS_451	Chr_XI	732	83.06	74	3.13e-175
HS_452	Chr_XI	754	82.228	96	4.04e-174
HS_453	Chr_XI	747	82.195	96	6.77e-172
HS_454	Chr_XI	756	82.011	97	2.43e-171
HS_455	Chr_XI	823	80.923	101	4.07e-169
HS_456	Chr_XI	754	81.963	83	2.45e-166
HS_457	Chr_XI	744	81.989	89	2.45e-166
HS_458	Chr_XI	727	82.531	72	8.82e-166
HS_459	Chr_XI	750	81.467	95	6.86e-162
HS_460	Chr_XI	704	82.102	91	3.19e-160
HS_461	Chr_XI	736	81.658	86	4.13e-159
HS_462	Chr_XI	567	85.009	65	6.91e-157
HS_463	Chr_XI	714	81.653	86	1.16e-154
HS_464	Chr_XI	823	79.951	96	6.96e-152
HS_465	Chr_XI	659	82.246	79	1.17e-149
HS_466	Chr_XI	377	92.573	16	1.51e-148
HS_467	Chr_XI	821	79.659	98	1.95e-147
HS_468	Chr_XI	751	80.426	85	4.22e-144
HS_469	Chr_XI	514	84.63	55	2.56e-136
HS_470	Chr_XI	334	93.413	13	3.31e-135
HS_471	Chr_XI	750	79.6	96	1.19e-134
HS_472	Chr_XI	617	81.524	87	4.28e-134
HS_473	Chr_XI	336	92.857	14	5.54e-133
HS_474	Chr_XI	332	91.566	24	9.33e-126
HS_475	Chr_XI	330	91.515	26	3.36e-125
HS_476	Chr_XI	597	81.24	78	1.21e-124
HS_477	Chr_XI	585	81.197	80	2.02e-122
HS_478	Chr_XI	725	78.759	105	2.61e-121
HS_479	Chr_XI	684	79.094	91	2.63e-116
HS_480	Chr_XI	573	80.279	85	2.65e-111
HS_481	Chr_XI	720	78.611	74	3.43e-110
HS_482	Chr_XI	509	81.336	70	2.67e-106
HS_483	Chr_XI	417	83.453	52	9.67e-101
HS_484	Chr_XI	572	78.846	81	4.53e-94
HS_485	Chr_XI	239	91.632	18	5.9e-88
HS_486	Chr_XI	576	77.604	100	9.87e-86
HS_487	Chr_XI	445	79.101	69	1.3e-74
HS_488	Chr_XI	289	83.737	43	3.63e-70
HS_489	Chr_XI	290	83.103	45	2.18e-67
HS_490	Chr_XI	204	88.725	15	7.91e-62
HS_491	Chr_XI	309	80.906	49	1.32e-59
HS_492	Chr_XI	101	95.05	1	1.06e-35
HS_493	Chr_XI	461	74.187	78	3.81e-35
HS_494	Chr_XI	91	96.703	3	1.37e-34
HS_495	Chr_XI	178	83.146	19	1.37e-34
HS_496	Chr_XI	224	79.464	32	6.38e-33
HS_497	Chr_XI	212	80.66	20	2.29e-32
HS_498	Chr_XI	185	81.622	23	8.25e-32
HS_499	Chr_XI	122	87.705	14	2.97e-31
HS_500	Chr_XI	92	94.565	3	2.97e-31
HS_501	Chr_XI	122	87.705	12	1.07e-30
HS_502	Chr_XI	163	80.368	23	1.8e-23
HS_503	Chr_XI	90	88.889	10	2.33e-22
HS_504	Chr_XI	99	85.859	13	3.89e-20
HS_505	Chr_XI	101	82.178	15	5.07e-14
HS_506	Chr_XI	50	96	2	1.82e-13
HS_507	Chr_XI	49	93.878	1	1.1e-10
HS_508	Chr_XI	45	93.333	1	1.84e-08
HS_509	Chr_XI	34	97.059	1	3.07e-06
HS_510	Chr_III	844	90.403	65	0
HS_511	Chr_III	845	90.178	65	0
HS_512	Chr_III	798	90.852	53	0
HS_513	Chr_III	812	89.039	58	0
HS_514	Chr_III	799	87.484	65	0
HS_515	Chr_III	816	86.52	65	0
HS_516	Chr_III	1161	80.879	139	0
HS_517	Chr_III	817	85.924	69	0
HS_518	Chr_III	803	85.43	70	0
HS_519	Chr_III	681	87.959	57	0
HS_520	Chr_III	550	89.818	46	0
HS_521	Chr_III	550	89.636	41	0
HS_522	Chr_III	865	82.543	66	0
HS_523	Chr_III	737	84.125	76	0
HS_524	Chr_III	760	82.237	95	3.13e-175
HS_525	Chr_III	687	83.552	77	1.88e-172
HS_526	Chr_III	722	82.687	86	8.75e-171
HS_527	Chr_III	733	82.538	79	4.07e-169
HS_528	Chr_III	739	82.138	83	8.82e-166
HS_529	Chr_III	761	81.472	99	3.17e-165
HS_530	Chr_III	767	81.486	92	1.14e-164
HS_531	Chr_III	755	81.192	79	4.16e-154
HS_532	Chr_III	788	80.457	93	5.38e-153
HS_533	Chr_III	713	81.206	95	9.01e-151
HS_534	Chr_III	565	84.071	78	1.17e-149
HS_535	Chr_III	711	81.013	79	1.52e-143
HS_536	Chr_III	750	79.867	113	1.52e-143
HS_537	Chr_III	810	78.889	115	1.53e-138
HS_538	Chr_III	919	77.476	129	5.54e-133
HS_539	Chr_III	880	77.273	140	5.58e-128
HS_540	Chr_III	568	81.69	75	5.62e-123
HS_541	Chr_III	687	79.33	90	1.22e-119
HS_542	Chr_III	577	80.416	84	5.7e-113
HS_543	Chr_III	490	80.408	61	2.73e-91
HS_544	Chr_III	354	81.356	47	3.63e-70
HS_545	Chr_III	215	89.302	18	1.69e-68
HS_546	Chr_III	490	77.143	55	1.71e-58
HS_547	Chr_III	143	88.811	8	1.36e-39
HS_548	Chr_III	144	88.194	8	6.33e-38
HS_549	Chr_III	183	83.06	19	1.06e-35
HS_550	Chr_III	190	81.579	29	1.37e-34
HS_551	Chr_III	133	87.218	10	2.29e-32
HS_552	Chr_III	254	77.559	47	2.29e-32
HS_553	Chr_III	138	85.507	9	4.97e-29
HS_554	Chr_III	133	85.714	10	1.79e-28
HS_555	Chr_III	135	80	17	3.03e-16
HS_556	Chr_III	50	96	2	1.82e-13
HS_557	Chr_III	41	95.122	1	6.61e-08
HS_558	Chr_XIV	796	91.457	46	0
HS_559	Chr_XIV	802	91.272	44	0
HS_560	Chr_XIV	764	85.34	63	0
HS_561	Chr_XIV	658	86.322	60	0
HS_562	Chr_XIV	824	81.068	94	1.13e-169
HS_563	Chr_XIV	733	82.538	79	4.07e-169
HS_564	Chr_XIV	554	86.643	52	1.9e-167
HS_565	Chr_XIV	733	82.401	75	2.45e-166
HS_566	Chr_XIV	729	82.305	80	3.17e-165
HS_567	Chr_XIV	803	80.697	95	3.19e-160
HS_568	Chr_XIV	809	80.593	95	1.15e-159
HS_569	Chr_XIV	614	84.039	70	4.13e-159
HS_570	Chr_XIV	386	93.005	20	2.49e-156
HS_571	Chr_XIV	767	80.704	96	4.16e-154
HS_572	Chr_XIV	658	82.371	77	3.24e-150
HS_573	Chr_XIV	765	80.654	87	3.24e-150
HS_574	Chr_XIV	752	80.452	96	1.95e-147
HS_575	Chr_XIV	805	79.627	102	9.07e-146
HS_576	Chr_XIV	538	84.758	61	3.26e-145
HS_577	Chr_XIV	826	79.177	107	5.46e-143
HS_578	Chr_XIV	609	82.102	84	1.53e-138
HS_579	Chr_XIV	823	78.979	101	5.5e-138
HS_580	Chr_XIV	766	79.504	98	2.56e-136
HS_581	Chr_XIV	611	81.833	81	3.31e-135
HS_582	Chr_XIV	557	83.124	63	5.54e-133
HS_583	Chr_XIV	567	83.069	54	1.99e-132
HS_584	Chr_XIV	550	82.909	70	2.58e-131
HS_585	Chr_XIV	557	82.585	66	5.58e-128
HS_586	Chr_XIV	892	77.578	117	5.58e-128
HS_587	Chr_XIV	747	78.983	103	2.01e-127
HS_588	Chr_XIV	599	81.302	85	2.01e-127
HS_589	Chr_XIV	528	82.955	62	1.21e-124
HS_590	Chr_XIV	519	82.274	70	5.66e-118
HS_591	Chr_XIV	793	77.554	120	7.32e-117
HS_592	Chr_XIV	495	82.424	71	1.22e-114
HS_593	Chr_XIV	510	81.961	71	5.7e-113
HS_594	Chr_XIV	756	77.91	96	9.53e-111
HS_595	Chr_XIV	577	79.376	92	1.61e-103
HS_596	Chr_XIV	511	79.256	74	2.12e-87
HS_597	Chr_XIV	320	85	45	9.87e-86
HS_598	Chr_XIV	291	85.223	39	5.98e-78
HS_599	Chr_XIV	255	86.275	31	2.8e-71
HS_600	Chr_XIV	132	94.697	7	1.04e-50
HS_601	Chr_XIV	429	75.524	77	1.35e-44
HS_602	Chr_XIV	114	94.737	6	2.26e-42
HS_603	Chr_XIV	179	82.682	18	6.38e-33
HS_604	Chr_XIV	130	86.154	12	1.38e-29
HS_605	Chr_XIV	137	85.401	12	1.38e-29
HS_606	Chr_XIV	128	85.938	16	1.38e-29
HS_607	Chr_XIV	165	81.212	21	2.99e-26
HS_608	Chr_XIV	155	80	23	3.01e-21
HS_609	Chr_XIV	82	89.024	3	6.51e-18
HS_610	Chr_XIV	102	81.373	13	2.36e-12
HS_611	Chr_XIV	46	93.478	1	5.11e-09
HS_612	Chr_XIV	46	93.478	2	5.11e-09
HS_613	Chr_XV	960	87.5	75	0
HS_614	Chr_XV	729	83.402	91	0
HS_615	Chr_XV	755	82.781	100	0
HS_616	Chr_XV	723	83.402	78	4.02e-179
HS_617	Chr_XV	773	82.406	90	4.02e-179
HS_618	Chr_XV	759	81.95	92	1.13e-169
HS_619	Chr_XV	743	81.427	103	6.86e-162
HS_620	Chr_XV	818	80.44	100	3.19e-160
HS_621	Chr_XV	703	82.077	85	5.34e-158
HS_622	Chr_XV	825	80	102	1.16e-154
HS_623	Chr_XV	754	80.106	104	3.26e-145
HS_624	Chr_XV	738	80.217	97	7.06e-142
HS_625	Chr_XV	748	80.08	92	3.29e-140
HS_626	Chr_XV	747	79.652	96	3.31e-135
HS_627	Chr_XV	765	78.431	120	2.59e-126
HS_628	Chr_XV	567	81.834	69	5.62e-123
HS_629	Chr_XV	532	81.767	73	2.63e-116
HS_630	Chr_XV	506	82.016	71	5.7e-113
HS_631	Chr_XV	573	80.279	82	3.43e-110
HS_632	Chr_XV	311	89.389	30	9.6e-106
HS_633	Chr_XV	366	85.246	44	1.25e-99
HS_634	Chr_XV	495	80.202	78	3.5e-95
HS_635	Chr_XV	474	79.958	57	1.65e-83
HS_636	Chr_XV	272	86.029	33	3.6e-75
HS_637	Chr_XV	274	85.036	32	3.63e-70
HS_638	Chr_XV	211	89.1	18	2.82e-66
HS_639	Chr_XV	132	89.394	14	4.9e-39
HS_640	Chr_XV	149	86.577	19	6.33e-38
HS_641	Chr_XV	182	83.516	18	8.19e-37
HS_642	Chr_XV	134	87.313	9	6.38e-33
HS_643	Chr_XV	182	81.319	21	1.38e-29
HS_644	Chr_XV	179	81.564	20	1.38e-29
HS_645	Chr_XII	1320	82.045	155	0
HS_646	Chr_XII	767	85.007	53	0
HS_647	Chr_XII	768	84.505	55	0
HS_648	Chr_XII	661	85.477	78	0
HS_649	Chr_XII	744	83.602	83	0
HS_650	Chr_XII	580	87.586	58	0
HS_651	Chr_XII	725	83.586	78	0
HS_652	Chr_XII	730	83.151	85	4.02e-179
HS_653	Chr_XII	731	82.9	74	1.88e-172
HS_654	Chr_XII	745	82.55	75	8.75e-171
HS_655	Chr_XII	747	82.062	86	1.9e-167
HS_656	Chr_XII	758	81.926	82	2.45e-166
HS_657	Chr_XII	820	80	116	5.34e-158
HS_658	Chr_XII	653	81.776	73	9.13e-141
HS_659	Chr_XII	839	78.665	108	7.11e-137
HS_660	Chr_XII	561	81.818	79	4.34e-124
HS_661	Chr_XII	543	81.215	75	5.7e-113
HS_662	Chr_XII	510	80.784	67	3.48e-100
HS_663	Chr_XII	388	84.021	47	7.53e-97
HS_664	Chr_XII	248	86.29	12	4.73e-64
HS_665	Chr_XII	182	84.066	22	1.36e-39
HS_666	Chr_XII	179	83.24	19	3.81e-35
HS_667	Chr_XII	180	82.778	19	4.93e-34
HS_668	Chr_XII	134	87.313	9	6.38e-33
HS_669	Chr_XII	178	82.022	21	2.97e-31
HS_670	Chr_XII	165	82.424	19	1.38e-29
HS_671	Chr_XII	121	86.777	10	6.42e-28
HS_672	Chr_XII	47	95.745	2	8.49e-12
HS_673	Chr_XII	47	95.745	2	8.49e-12
HS_674	Chr_XII	50	92	4	3.95e-10
HS_675	Chr_XII	50	92	4	3.95e-10
HS_676	Chr_IV	916	87.773	77	0
HS_677	Chr_IV	918	87.691	77	0
HS_678	Chr_IV	666	89.339	52	0
HS_679	Chr_IV	668	89.072	56	0
HS_680	Chr_IV	621	90.499	47	0
HS_681	Chr_IV	605	90.909	42	0
HS_682	Chr_IV	606	90.759	41	0
HS_683	Chr_IV	804	85.075	78	0
HS_684	Chr_IV	611	89.853	42	0
HS_685	Chr_IV	696	87.069	54	0
HS_686	Chr_IV	799	84.23	77	0
HS_687	Chr_IV	822	83.333	97	0
HS_688	Chr_IV	674	85.312	57	0
HS_689	Chr_IV	818	81.174	106	1.45e-173
HS_690	Chr_IV	727	82.806	83	5.23e-173
HS_691	Chr_IV	747	81.928	96	5.27e-168
HS_692	Chr_IV	772	81.736	84	6.82e-167
HS_693	Chr_IV	390	93.077	17	5.34e-158
HS_694	Chr_IV	485	88.041	42	1.92e-157
HS_695	Chr_IV	732	81.557	85	6.91e-157
HS_696	Chr_IV	734	81.608	77	8.94e-156
HS_697	Chr_IV	769	80.884	91	8.94e-156
HS_698	Chr_IV	721	81.553	87	3.22e-155
HS_699	Chr_IV	821	79.903	100	6.96e-152
HS_700	Chr_IV	691	81.621	91	2.5e-151
HS_701	Chr_IV	718	81.058	97	3.24e-150
HS_702	Chr_IV	746	80.831	87	1.17e-149
HS_703	Chr_IV	742	80.458	87	1.52e-143
HS_704	Chr_IV	367	92.371	14	1.96e-142
HS_705	Chr_IV	521	84.453	63	1.53e-138
HS_706	Chr_IV	336	92.56	23	1.54e-133
HS_707	Chr_IV	729	79.835	89	5.54e-133
HS_708	Chr_IV	557	82.406	70	2.01e-127
HS_709	Chr_IV	525	83.048	62	1.21e-124
HS_710	Chr_IV	700	79.571	87	4.34e-124
HS_711	Chr_IV	530	82.83	62	1.56e-123
HS_712	Chr_IV	530	82.83	61	1.56e-123
HS_713	Chr_IV	642	79.283	98	4.4e-114
HS_714	Chr_IV	571	80.736	76	1.58e-113
HS_715	Chr_IV	570	79.649	85	1.61e-103
HS_716	Chr_IV	239	93.305	16	3.5e-95
HS_717	Chr_IV	514	79.183	75	2.12e-87
HS_718	Chr_IV	213	89.671	14	1.69e-68
HS_719	Chr_IV	223	85.65	30	4.76e-59
HS_720	Chr_IV	368	78.261	60	1.33e-54
HS_721	Chr_IV	132	91.667	8	6.29e-43
HS_722	Chr_IV	341	77.126	59	6.29e-43
HS_723	Chr_IV	143	88.811	9	1.36e-39
HS_724	Chr_IV	180	83.889	18	2.28e-37
HS_725	Chr_IV	99	95.96	2	8.19e-37
HS_726	Chr_IV	168	84.524	14	1.06e-35
HS_727	Chr_IV	167	84.431	14	3.81e-35
HS_728	Chr_IV	134	88.06	9	1.37e-34
HS_729	Chr_IV	154	85.714	11	1.37e-34
HS_730	Chr_IV	123	88.618	11	6.38e-33
HS_731	Chr_IV	123	88.618	11	6.38e-33
HS_732	Chr_IV	133	87.218	9	2.29e-32
HS_733	Chr_IV	133	87.218	9	2.29e-32
HS_734	Chr_IV	134	87.313	8	2.29e-32
HS_735	Chr_IV	118	88.983	11	2.29e-32
HS_736	Chr_IV	154	84.416	16	2.29e-32
HS_737	Chr_IV	243	79.012	26	8.25e-32
HS_738	Chr_IV	243	79.012	26	8.25e-32
HS_739	Chr_IV	243	78.601	24	1.38e-29
HS_740	Chr_IV	134	85.821	10	4.97e-29
HS_741	Chr_IV	181	80.663	24	6.42e-28
HS_742	Chr_IV	111	87.387	13	8.31e-27
HS_743	Chr_IV	111	87.387	13	8.31e-27
HS_744	Chr_IV	112	86.607	13	1.07e-25
HS_745	Chr_IV	64	96.875	2	3.01e-21
HS_746	Chr_IV	58	91.379	5	6.56e-13
HS_747	Chr_IV	58	91.379	5	6.56e-13
HS_748	Chr_IV	48	93.75	2	3.95e-10
HS_749	Chr_IV	49	89.796	4	2.38e-07
HS_750	Chr_VIII	784	90.944	51	0
HS_751	Chr_VIII	807	88.971	54	0
HS_752	Chr_VIII	1061	83.318	97	0
HS_753	Chr_VIII	833	85.834	52	0
HS_754	Chr_VIII	754	82.493	97	5.2e-178
HS_755	Chr_VIII	768	82.161	83	1.88e-172
HS_756	Chr_VIII	738	82.52	83	2.43e-171
HS_757	Chr_VIII	751	81.625	99	3.17e-165
HS_758	Chr_VIII	762	81.496	97	3.17e-165
HS_759	Chr_VIII	598	84.281	69	1.92e-157
HS_760	Chr_VIII	730	81.096	109	2.49e-156
HS_761	Chr_VIII	719	81.502	88	4.16e-154
HS_762	Chr_VIII	780	80.641	82	2.5e-151
HS_763	Chr_VIII	662	82.326	80	2.5e-151
HS_764	Chr_VIII	725	81.103	89	3.24e-150
HS_765	Chr_VIII	743	80.485	98	7.01e-147
HS_766	Chr_VIII	744	80.511	89	3.26e-145
HS_767	Chr_VIII	715	80.28	103	9.13e-141
HS_768	Chr_VIII	610	82.295	75	1.53e-138
HS_769	Chr_VIII	606	82.178	76	7.11e-137
HS_770	Chr_VIII	493	84.787	59	1.54e-133
HS_771	Chr_VIII	493	84.584	67	1.54e-133
HS_772	Chr_VIII	665	80.752	79	2.58e-131
HS_773	Chr_VIII	508	83.268	69	3.36e-125
HS_774	Chr_VIII	572	81.469	84	4.34e-124
HS_775	Chr_VIII	477	83.438	69	1.22e-119
HS_776	Chr_VIII	446	83.184	59	2.06e-107
HS_777	Chr_VIII	480	81.25	66	4.5e-99
HS_778	Chr_VIII	380	82.105	43	1.29e-79
HS_779	Chr_VIII	118	93.22	8	2.93e-41
HS_780	Chr_VIII	121	92.562	8	1.05e-40
HS_781	Chr_VIII	163	83.436	25	4.93e-34
HS_782	Chr_VIII	155	83.871	20	8.25e-32
HS_783	Chr_VIII	141	85.106	13	3.84e-30
HS_784	Chr_VIII	134	85.821	11	1.38e-29
HS_785	Chr_VIII	134	85.821	11	1.38e-29
HS_786	Chr_VIII	140	85	13	1.38e-29
HS_787	Chr_VIII	133	85.714	12	4.97e-29
HS_788	Chr_VIII	92	83.696	13	1.41e-14
HS_789	Chr_VIII	70	85.714	8	1.1e-10
HS_790	Chr_XVII	981	86.34	76	0
HS_791	Chr_XVII	792	89.773	47	0
HS_792	Chr_XVII	1219	82.116	145	0
HS_793	Chr_XVII	1155	80	149	0
HS_794	Chr_XVII	800	83.75	94	0
HS_795	Chr_XVII	965	81.658	91	0
HS_796	Chr_XVII	801	82.896	86	0
HS_797	Chr_XVII	737	83.446	92	0
HS_798	Chr_XVII	801	82.147	98	0
HS_799	Chr_XVII	545	88.991	29	0
HS_800	Chr_XVII	731	83.447	72	1.12e-179
HS_801	Chr_XVII	730	83.425	72	4.02e-179
HS_802	Chr_XVII	812	81.65	102	1.44e-178
HS_803	Chr_XVII	547	88.483	30	1.44e-178
HS_804	Chr_XVII	778	82.519	67	3.13e-175
HS_805	Chr_XVII	734	82.97	72	1.45e-173
HS_806	Chr_XVII	731	82.9	76	5.23e-173
HS_807	Chr_XVII	519	88.825	28	1.88e-172
HS_808	Chr_XVII	747	82.062	97	3.15e-170
HS_809	Chr_XVII	720	82.778	79	1.13e-169
HS_810	Chr_XVII	730	82.329	92	4.07e-169
HS_811	Chr_XVII	682	83.284	80	1.47e-168
HS_812	Chr_XVII	830	80.843	97	5.27e-168
HS_813	Chr_XVII	729	82.442	82	5.27e-168
HS_814	Chr_XVII	744	81.855	99	1.9e-167
HS_815	Chr_XVII	523	88.145	30	1.9e-167
HS_816	Chr_XVII	610	84.754	69	2.45e-166
HS_817	Chr_XVII	823	80.802	99	2.45e-166
HS_818	Chr_XVII	734	82.016	81	1.91e-162
HS_819	Chr_XVII	819	80.22	106	1.49e-158
HS_820	Chr_XVII	812	80.542	90	5.34e-158
HS_821	Chr_XVII	757	81.242	84	6.91e-157
HS_822	Chr_XVII	823	80.194	100	6.91e-157
HS_823	Chr_XVII	708	82.062	72	3.22e-155
HS_824	Chr_XVII	755	80.927	91	1.5e-153
HS_825	Chr_XVII	676	81.657	86	1.95e-147
HS_826	Chr_XVII	771	80.026	107	1.95e-147
HS_827	Chr_XVII	605	82.81	78	1.17e-144
HS_828	Chr_XVII	721	80.305	100	2.54e-141
HS_829	Chr_XVII	592	82.77	75	3.29e-140
HS_830	Chr_XVII	696	80.747	84	1.53e-138
HS_831	Chr_XVII	596	82.383	80	5.5e-138
HS_832	Chr_XVII	729	80.11	87	2.56e-136
HS_833	Chr_XVII	750	79.6	99	9.2e-136
HS_834	Chr_XVII	685	80.73	80	3.31e-135
HS_835	Chr_XVII	629	81.399	86	1.19e-134
HS_836	Chr_XVII	494	85.02	55	1.19e-134
HS_837	Chr_XVII	731	79.617	96	7.16e-132
HS_838	Chr_XVII	465	84.946	60	5.58e-128
HS_839	Chr_XVII	456	85.307	52	2.59e-126
HS_840	Chr_XVII	328	91.768	25	9.33e-126
HS_841	Chr_XVII	328	91.768	25	9.33e-126
HS_842	Chr_XVII	481	84.2	50	2.02e-122
HS_843	Chr_XVII	510	82.941	62	3.38e-120
HS_844	Chr_XVII	577	81.282	70	4.37e-119
HS_845	Chr_XVII	335	89.851	31	2.03e-117
HS_846	Chr_XVII	328	90.244	30	2.03e-117
HS_847	Chr_XVII	553	81.555	69	7.32e-117
HS_848	Chr_XVII	595	80.672	69	3.4e-115
HS_849	Chr_XVII	738	78.32	92	1.58e-113
HS_850	Chr_XVII	808	77.228	118	5.7e-113
HS_851	Chr_XVII	504	82.143	67	2.05e-112
HS_852	Chr_XVII	841	76.932	108	4.43e-109
HS_853	Chr_XVII	503	81.909	57	2.06e-107
HS_854	Chr_XVII	687	78.02	103	9.6e-106
HS_855	Chr_XVII	562	79.181	77	3.5e-95
HS_856	Chr_XVII	801	75.655	132	2.73e-91
HS_857	Chr_XVII	285	85.614	34	7.74e-77
HS_858	Chr_XVII	296	82.77	34	1.7e-63
HS_859	Chr_XVII	245	84.898	26	3.68e-60
HS_860	Chr_XVII	188	88.83	18	2.21e-57
HS_861	Chr_XVII	151	87.417	15	3.78e-40
HS_862	Chr_XVII	151	87.417	15	3.78e-40
HS_863	Chr_XVII	229	80.349	40	1.36e-39
HS_864	Chr_XVII	179	83.24	18	3.81e-35
HS_865	Chr_XVII	100	94	3	1.77e-33
HS_866	Chr_XVII	100	94	3	1.77e-33
HS_867	Chr_XVII	134	87.313	9	6.38e-33
HS_868	Chr_XVII	133	87.218	9	2.29e-32
HS_869	Chr_XVII	133	87.218	9	2.29e-32
HS_870	Chr_XVII	133	87.218	9	2.29e-32
HS_871	Chr_XVII	133	87.218	9	2.29e-32
HS_872	Chr_XVII	133	87.218	9	2.29e-32
HS_873	Chr_XVII	150	84	22	8.25e-32
HS_874	Chr_XVII	114	89.474	9	2.97e-31
HS_875	Chr_XVII	134	86.567	10	2.97e-31
HS_876	Chr_XVII	133	86.466	10	1.07e-30
HS_877	Chr_XVII	164	82.927	18	1.07e-30
HS_878	Chr_XVII	135	85.185	11	6.42e-28
HS_879	Chr_XVII	276	75.362	32	5.04e-19
HS_880	Chr_XVII	113	82.301	17	2.34e-17
HS_881	Chr_XVII	92	84.783	6	1.41e-14
HS_882	Chr_XVII	50	92	4	3.95e-10
HS_883	Chr_XVII	44	93.182	3	1.84e-08
HS_884	Chr_XVII	49	89.796	5	6.61e-08
HS_885	Chr_XVI	812	89.409	54	0
HS_886	Chr_XVI	813	89.176	56	0
HS_887	Chr_XVI	623	87.64	63	0
HS_888	Chr_XVI	603	88.391	48	0
HS_889	Chr_XVI	769	83.615	75	0
HS_890	Chr_XVI	772	83.42	67	0
HS_891	Chr_XVI	824	82.039	101	0
HS_892	Chr_XVI	777	83.14	66	0
HS_893	Chr_XVI	737	83.175	78	4.02e-179
HS_894	Chr_XVI	772	82.254	83	1.12e-174
HS_895	Chr_XVI	806	81.762	80	5.23e-173
HS_896	Chr_XVI	750	82.4	82	6.77e-172
HS_897	Chr_XVI	720	82.639	80	5.27e-168
HS_898	Chr_XVI	778	81.748	82	5.27e-168
HS_899	Chr_XVI	814	80.958	95	2.45e-166
HS_900	Chr_XVI	736	82.337	76	2.45e-166
HS_901	Chr_XVI	391	93.606	23	4.1e-164
HS_902	Chr_XVI	755	81.192	99	1.15e-159
HS_903	Chr_XVI	759	81.159	97	1.15e-159
HS_904	Chr_XVI	713	81.627	85	4.16e-154
HS_905	Chr_XVI	759	80.896	90	1.5e-153
HS_906	Chr_XVI	762	80.709	98	1.5e-153
HS_907	Chr_XVI	733	81.31	81	1.94e-152
HS_908	Chr_XVI	744	80.645	102	9.01e-151
HS_909	Chr_XVI	440	88.864	32	7.01e-147
HS_910	Chr_XVI	496	85.484	53	4.25e-139
HS_911	Chr_XVI	723	80.221	94	1.53e-138
HS_912	Chr_XVI	491	85.54	50	1.98e-137
HS_913	Chr_XVI	487	85.421	53	2.56e-136
HS_914	Chr_XVI	613	81.077	86	5.58e-128
HS_915	Chr_XVI	710	79.437	92	3.36e-125
HS_916	Chr_XVI	516	82.946	74	3.36e-125
HS_917	Chr_XVI	527	81.214	75	3.43e-110
HS_918	Chr_XVI	781	77.081	106	4.47e-104
HS_919	Chr_XVI	247	93.117	16	2.09e-97
HS_920	Chr_XVI	579	78.756	92	7.53e-97
HS_921	Chr_XVI	342	85.673	38	4.53e-94
HS_922	Chr_XVI	496	80.242	56	1.27e-89
HS_923	Chr_XVI	322	84.161	43	9.94e-81
HS_924	Chr_XVI	569	77.153	78	4.66e-74
HS_925	Chr_XVI	170	90.588	15	2.86e-56
HS_926	Chr_XVI	280	80.357	37	6.24e-48
HS_927	Chr_XVI	160	88.125	13	1.35e-44
HS_928	Chr_XVI	183	84.153	16	1.76e-38
HS_929	Chr_XVI	183	84.153	16	1.76e-38
HS_930	Chr_XVI	178	82.584	20	6.38e-33
HS_931	Chr_XVI	133	87.218	9	2.29e-32
HS_932	Chr_XVI	133	87.218	9	2.29e-32
HS_933	Chr_XVI	133	86.466	11	1.07e-30
HS_934	Chr_XVI	179	81.564	21	3.84e-30
HS_935	Chr_XVI	104	90.385	6	4.97e-29
HS_936	Chr_XVI	118	85.593	13	3.87e-25
HS_937	Chr_XVI	73	90.411	7	6.51e-18
HS_938	Chr_XVI	47	100	0	3.92e-15
HS_939	Chr_XVI	45	97.778	1	2.36e-12
HS_940	Chr_XVI	50	92	4	3.95e-10
HS_941	Chr_XVI	48	93.75	1	3.95e-10
HS_942	Chr_XVI	47	93.617	1	1.42e-09
HS_943	Chr_XVI	43	95.349	1	5.11e-09
HS_944	Chr_XVI	42	92.857	3	2.38e-07
HS_945	Chr_XVI	52	88.462	4	2.38e-07
HS_946	Chr_XVI	31	100	0	3.07e-06
HS_947	Chr_VI	859	87.427	79	0
HS_948	Chr_VI	572	91.608	32	0
HS_949	Chr_VI	763	85.452	68	0
HS_950	Chr_VI	801	84.02	87	0
HS_951	Chr_VI	748	84.759	68	0
HS_952	Chr_VI	737	83.718	76	0
HS_953	Chr_VI	551	88.203	48	0
HS_954	Chr_VI	700	84	72	3.1e-180
HS_955	Chr_VI	512	89.062	40	8.69e-176
HS_956	Chr_VI	559	87.12	50	1.45e-173
HS_957	Chr_VI	557	86.894	51	8.75e-171
HS_958	Chr_VI	749	82.109	94	8.75e-171
HS_959	Chr_VI	860	80.698	90	4.07e-169
HS_960	Chr_VI	713	82.468	86	8.82e-166
HS_961	Chr_VI	734	80.926	87	1.51e-148
HS_962	Chr_VI	762	80.184	100	2.52e-146
HS_963	Chr_VI	759	80.105	104	9.07e-146
HS_964	Chr_VI	597	82.747	85	4.22e-144
HS_965	Chr_VI	738	80.081	101	2.54e-141
HS_966	Chr_VI	505	85.149	58	1.18e-139
HS_967	Chr_VI	686	80.175	95	7.16e-132
HS_968	Chr_VI	623	81.059	74	2.59e-126
HS_969	Chr_VI	638	80.721	77	9.33e-126
HS_970	Chr_VI	601	81.364	75	9.33e-126
HS_971	Chr_VI	527	82.922	64	1.21e-124
HS_972	Chr_VI	537	82.309	73	5.62e-123
HS_973	Chr_VI	583	81.304	73	2.61e-121
HS_974	Chr_VI	522	82.567	70	2.61e-121
HS_975	Chr_VI	516	82.558	71	3.38e-120
HS_976	Chr_VI	730	78.767	96	1.22e-119
HS_977	Chr_VI	569	80.844	82	9.46e-116
HS_978	Chr_VI	579	80.656	80	3.4e-115
HS_979	Chr_VI	362	84.53	37	2.73e-91
HS_980	Chr_VI	517	78.53	76	2.76e-81
HS_981	Chr_VI	491	79.226	62	9.94e-81
HS_982	Chr_VI	299	84.95	40	1.66e-78
HS_983	Chr_VI	219	88.128	16	1.31e-64
HS_984	Chr_VI	171	91.228	13	1.71e-58
HS_985	Chr_VI	240	83.75	34	1.03e-55
HS_986	Chr_VI	256	82.422	34	6.2e-53
HS_987	Chr_VI	426	76.761	57	4.83e-49
HS_988	Chr_VI	180	82.778	19	4.93e-34
HS_989	Chr_VI	179	82.123	20	8.25e-32
HS_990	Chr_VI	179	82.123	20	8.25e-32
HS_991	Chr_VI	146	82.877	24	6.42e-28
HS_992	Chr_VI	115	85.217	12	6.47e-23
HS_993	Chr_VI	141	80.142	18	6.51e-18
HS_994	Chr_VI	47	97.872	1	1.82e-13
HS_995	Chr_VI	51	90.196	1	6.61e-08
HS_996	Chr_VI	37	97.297	1	6.61e-08
HS_997	Chr_VI	49	89.796	3	2.38e-07
HS_998	Chr_XVIII	1316	80.851	169	0
HS_999	Chr_XVIII	671	86.885	63	0
HS_1000	Chr_XVIII	731	83.858	91	0
HS_1001	Chr_XVIII	552	87.862	51	1.12e-179
HS_1002	Chr_XVIII	725	83.172	85	5.2e-178
HS_1003	Chr_XVIII	740	82.568	94	3.13e-175
HS_1004	Chr_XVIII	733	81.719	79	1.92e-157
HS_1005	Chr_XVIII	744	81.452	81	2.49e-156
HS_1006	Chr_XVIII	737	81.275	86	4.16e-154
HS_1007	Chr_XVIII	738	81.165	79	9.01e-151
HS_1008	Chr_XVIII	524	85.305	63	5.42e-148
HS_1009	Chr_XVIII	716	81.006	92	5.42e-148
HS_1010	Chr_XVIII	835	79.401	101	2.52e-146
HS_1011	Chr_XVIII	740	80.676	88	2.52e-146
HS_1012	Chr_XVIII	738	80.488	95	3.26e-145
HS_1013	Chr_XVIII	627	82.297	81	4.22e-144
HS_1014	Chr_XVIII	720	80.694	87	5.46e-143
HS_1015	Chr_XVIII	386	90.933	28	5.46e-143
HS_1016	Chr_XVIII	836	79.187	101	5.46e-143
HS_1017	Chr_XVIII	742	80.054	98	9.13e-141
HS_1018	Chr_XVIII	744	80.376	76	1.18e-139
HS_1019	Chr_XVIII	722	79.917	97	3.31e-135
HS_1020	Chr_XVIII	799	78.598	113	7.16e-132
HS_1021	Chr_XVIII	724	79.696	96	7.16e-132
HS_1022	Chr_XVIII	524	83.397	74	2.58e-131
HS_1023	Chr_XVIII	527	82.163	67	2.03e-117
HS_1024	Chr_XVIII	498	82.329	70	4.4e-114
HS_1025	Chr_XVIII	328	89.634	32	4.4e-114
HS_1026	Chr_XVIII	513	81.481	66	2.06e-107
HS_1027	Chr_XVIII	827	76.663	103	7.47e-102
HS_1028	Chr_XVIII	589	78.947	87	4.5e-99
HS_1029	Chr_XVIII	688	77.762	78	3.5e-95
HS_1030	Chr_XVIII	512	79.883	75	4.53e-94
HS_1031	Chr_XVIII	339	83.776	37	9.94e-81
HS_1032	Chr_XVIII	359	80.223	52	1.31e-64
HS_1033	Chr_XVIII	377	78.249	45	2.88e-51
HS_1034	Chr_XVIII	424	77.123	56	2.88e-51
HS_1035	Chr_XVIII	184	86.957	17	4.83e-49
HS_1036	Chr_XVIII	118	89.831	12	1.37e-34
HS_1037	Chr_XVIII	135	86.667	16	1.77e-33
HS_1038	Chr_XVIII	128	88.281	9	1.77e-33
HS_1039	Chr_XVIII	133	87.218	9	2.29e-32
HS_1040	Chr_XVIII	135	86.667	11	8.25e-32
HS_1041	Chr_XVIII	156	83.333	20	1.07e-30
HS_1042	Chr_XVIII	117	87.179	9	2.31e-27
HS_1043	Chr_XVIII	144	79.167	27	6.51e-18
HS_1044	Chr_XVIII	47	97.872	1	1.82e-13
HS_1045	scaffold_34	835	87.665	73	0
HS_1046	scaffold_34	626	90.415	49	0
HS_1047	scaffold_34	734	81.744	86	3.19e-160
HS_1048	scaffold_34	665	81.955	62	1.96e-142
HS_1049	scaffold_34	193	80.829	18	4.97e-29
HS_1050	scaffold_34	50	96	2	1.82e-13
HS_1051	ctg120	808	88.243	60	0
HS_1052	ctg120	743	88.022	55	0
HS_1053	ctg120	776	87.242	53	0
HS_1054	ctg120	676	88.462	52	0
HS_1055	ctg120	566	79.329	84	4.5e-99
HS_1056	ctg120	178	83.708	18	2.95e-36
HS_1057	ctg120	178	83.146	19	1.37e-34
HS_1058	ctg120	137	86.861	10	6.38e-33
HS_1059	ctg120	76	85.526	11	6.56e-13
HS_1060	ctg120	38	94.737	1	3.07e-06
HS_1061	scaffold_22	803	86.301	72	0
HS_1062	scaffold_22	806	85.732	71	0
HS_1063	scaffold_22	674	86.944	57	0
HS_1064	scaffold_22	674	86.647	58	0
HS_1065	scaffold_22	134	87.313	8	2.29e-32
HS_1066	Chr_II	791	86.22	71	0
HS_1067	Chr_II	726	83.471	84	0
HS_1068	Chr_II	728	83.242	89	0
HS_1069	Chr_II	552	87.681	46	2.42e-176
HS_1070	Chr_II	798	81.328	102	8.75e-171
HS_1071	Chr_II	701	83.167	72	4.07e-169
HS_1072	Chr_II	738	82.249	89	4.07e-169
HS_1073	Chr_II	742	82.075	90	1.9e-167
HS_1074	Chr_II	702	82.906	78	1.9e-167
HS_1075	Chr_II	733	81.992	83	1.91e-162
HS_1076	Chr_II	735	81.224	84	1.94e-152
HS_1077	Chr_II	783	80.332	90	1.17e-149
HS_1078	Chr_II	744	80.511	99	5.42e-148
HS_1079	Chr_II	669	81.913	77	7.01e-147
HS_1080	Chr_II	729	80.658	87	4.22e-144
HS_1081	Chr_II	857	78.88	101	2.54e-141
HS_1082	Chr_II	694	80.259	80	3.33e-130
HS_1083	Chr_II	766	78.329	118	1.21e-124
HS_1084	Chr_II	739	79.161	85	1.56e-123
HS_1085	Chr_II	550	81.818	76	2.61e-121
HS_1086	Chr_II	348	89.655	33	2.61e-121
HS_1087	Chr_II	503	82.704	77	9.4e-121
HS_1088	Chr_II	279	90.681	18	1.62e-98
HS_1089	Chr_II	393	83.206	55	4.53e-94
HS_1090	Chr_II	519	79.383	81	7.58e-92
HS_1091	Chr_II	177	86.441	20	2.91e-46
HS_1092	Chr_II	124	83.871	13	2.33e-22
HS_1093	Chr_II	185	76.757	36	6.51e-18
HS_1094	Chr_II	47	97.872	1	1.82e-13
HS_1095	Chr_V	749	86.649	69	0
HS_1096	Chr_V	764	84.817	69	0
HS_1097	Chr_V	557	89.767	43	0
HS_1098	Chr_V	924	80.736	113	0
HS_1099	Chr_V	731	83.447	85	0
HS_1100	Chr_V	733	83.356	83	0
HS_1101	Chr_V	740	83.108	73	1.87e-177
HS_1102	Chr_V	757	82.299	82	6.77e-172
HS_1103	Chr_V	826	80.993	105	6.77e-172
HS_1104	Chr_V	741	81.511	100	6.86e-162
HS_1105	Chr_V	575	85.217	64	8.88e-161
HS_1106	Chr_V	733	81.855	84	8.88e-161
HS_1107	Chr_V	823	80.316	105	3.19e-160
HS_1108	Chr_V	733	81.719	82	1.49e-158
HS_1109	Chr_V	453	88.962	42	3.22e-155
HS_1110	Chr_V	530	85.849	58	1.5e-153
HS_1111	Chr_V	618	82.524	81	1.17e-144
HS_1112	Chr_V	785	80	90	1.17e-144
HS_1113	Chr_V	512	85.547	52	4.22e-144
HS_1114	Chr_V	601	82.696	73	9.13e-141
HS_1115	Chr_V	531	83.804	69	9.2e-136
HS_1116	Chr_V	540	83.333	76	3.31e-135
HS_1117	Chr_V	718	79.666	104	5.54e-133
HS_1118	Chr_V	512	83.203	64	4.34e-124
HS_1119	Chr_V	662	79.607	89	4.37e-119
HS_1120	Chr_V	721	78.641	91	3.4e-115
HS_1121	Chr_V	447	83.669	56	9.53e-111
HS_1122	Chr_V	706	78.329	88	5.74e-108
HS_1123	Chr_V	428	84.112	46	2.06e-107
HS_1124	Chr_V	575	80	78	2.67e-106
HS_1125	Chr_V	599	78.631	93	1.62e-98
HS_1126	Chr_V	428	82.944	45	2.09e-97
HS_1127	Chr_V	429	82.517	46	4.53e-94
HS_1128	Chr_V	529	78.639	94	4.56e-89
HS_1129	Chr_V	575	77.739	93	3.55e-85
HS_1130	Chr_V	452	79.204	66	1e-75
HS_1131	Chr_V	260	86.923	15	2.8e-71
HS_1132	Chr_V	182	83.516	18	8.19e-37
HS_1133	Chr_V	140	87.143	10	1.37e-34
HS_1134	Chr_V	134	87.313	9	6.38e-33
HS_1135	Chr_V	178	81.461	22	1.38e-29
HS_1136	Chr_V	103	89.32	9	2.31e-27
HS_1137	Chr_V	210	78.095	34	1.07e-25
HS_1138	Chr_V	105	87.619	12	3.87e-25
HS_1139	Chr_V	157	80.892	21	1.8e-23
HS_1140	Chr_V	151	80.795	21	2.33e-22
HS_1141	Chr_V	84	89.286	8	3.89e-20
HS_1142	Chr_V	84	89.286	8	3.89e-20
HS_1143	Chr_V	95	86.316	11	1.4e-19
HS_1144	Chr_V	50	96	2	1.82e-13
HS_1145	Chr_V	132	78.03	22	8.49e-12
HS_1146	Chr_V	48	93.75	2	3.95e-10
HS_1147	Chr_V	50	92	4	3.95e-10
HS_1148	ctg1086	616	90.584	37	0
HS_1149	ctg1086	317	93.06	12	9.33e-126
HS_1150	ctg1086	300	90	25	4.47e-104
HS_1151	ctg294	625	89.44	52	0
HS_1152	ctg294	444	88.063	44	1.17e-144
HS_1153	ctg294	538	80.669	69	1.24e-104
HS_1154	ctg294	177	81.356	22	4.97e-29
HS_1155	ctg294	69	89.855	6	3.92e-15
HS_1156	Chr_XIII	821	84.531	81	0
HS_1157	Chr_XIII	625	88.32	60	0
HS_1158	Chr_XIII	556	90.108	40	0
HS_1159	Chr_XIII	550	89.818	46	0
HS_1160	Chr_XIII	733	84.175	89	0
HS_1161	Chr_XIII	808	82.55	92	0
HS_1162	Chr_XIII	731	83.174	92	0
HS_1163	Chr_XIII	744	82.392	89	1.88e-172
HS_1164	Chr_XIII	737	82.225	92	4.07e-169
HS_1165	Chr_XIII	950	79.263	121	1.9e-167
HS_1166	Chr_XIII	756	81.878	78	4.1e-164
HS_1167	Chr_XIII	685	82.482	76	1.92e-157
HS_1168	Chr_XIII	764	80.89	98	6.91e-157
HS_1169	Chr_XIII	749	81.175	91	2.49e-156
HS_1170	Chr_XIII	759	80.896	84	6.96e-152
HS_1171	Chr_XIII	758	80.343	105	1.17e-149
HS_1172	Chr_XIII	815	79.755	100	1.51e-148
HS_1173	Chr_XIII	746	80.429	99	7.01e-147
HS_1174	Chr_XIII	733	80.764	88	2.52e-146
HS_1175	Chr_XIII	512	84.766	64	1.18e-139
HS_1176	Chr_XIII	596	82.047	84	3.31e-135
HS_1177	Chr_XIII	606	81.683	85	1.54e-133
HS_1178	Chr_XIII	761	79.238	102	5.54e-133
HS_1179	Chr_XIII	539	83.302	65	2.58e-131
HS_1180	Chr_XIII	747	79.518	87	9.26e-131
HS_1181	Chr_XIII	526	83.27	62	2.01e-127
HS_1182	Chr_XIII	526	82.7	65	2.02e-122
HS_1183	Chr_XIII	530	82.264	64	1.57e-118
HS_1184	Chr_XIII	507	82.051	73	4.4e-114
HS_1185	Chr_XIII	512	81.836	70	7.37e-112
HS_1186	Chr_XIII	554	80.866	77	7.37e-112
HS_1187	Chr_XIII	540	80.556	92	3.43e-110
HS_1188	Chr_XIII	750	76.267	130	9.74e-96
HS_1189	Chr_XIII	307	86.645	28	2.12e-87
HS_1190	Chr_XIII	386	80.829	55	1.3e-74
HS_1191	Chr_XIII	419	78.998	62	6.07e-68
HS_1192	Chr_XIII	264	82.955	35	6.16e-58
HS_1193	Chr_XIII	194	85.567	14	2.91e-46
HS_1194	Chr_XIII	337	78.042	50	2.91e-46
HS_1195	Chr_XIII	163	87.73	17	3.76e-45
HS_1196	Chr_XIII	151	88.079	14	8.13e-42
HS_1197	Chr_XIII	255	80	30	1.36e-39
HS_1198	Chr_XIII	170	83.529	24	1.06e-35
HS_1199	Chr_XIII	176	82.955	20	4.93e-34
HS_1200	Chr_XIII	120	89.167	12	1.77e-33
HS_1201	Chr_XIII	178	82.584	20	6.38e-33
HS_1202	Chr_XIII	137	86.861	11	6.38e-33
HS_1203	Chr_XIII	133	86.466	10	1.07e-30
HS_1204	Chr_XIII	135	85.926	11	3.84e-30
HS_1205	Chr_XIII	177	81.356	22	4.97e-29
HS_1206	Chr_XIII	178	80.337	25	8.31e-27
HS_1207	Chr_XIII	178	79.775	25	1.39e-24
HS_1208	Chr_XIII	120	82.5	19	3.89e-20
HS_1209	Chr_XIII	47	100	0	3.92e-15
HS_1210	Chr_X	744	86.022	74	0
HS_1211	Chr_X	595	88.739	53	0
HS_1212	Chr_X	764	83.508	77	0
HS_1213	Chr_X	769	83.225	73	0
HS_1214	Chr_X	745	83.221	83	0
HS_1215	Chr_X	721	83.218	71	4.04e-174
HS_1216	Chr_X	717	82.845	87	1.88e-172
HS_1217	Chr_X	727	82.531	88	3.15e-170
HS_1218	Chr_X	795	81.258	101	4.07e-169
HS_1219	Chr_X	822	80.9	102	1.47e-168
HS_1220	Chr_X	742	81.941	96	1.9e-167
HS_1221	Chr_X	798	81.203	89	3.17e-165
HS_1222	Chr_X	873	80.298	90	1.14e-164
HS_1223	Chr_X	753	81.541	78	1.49e-158
HS_1224	Chr_X	607	84.185	61	2.49e-156
HS_1225	Chr_X	754	81.167	85	3.22e-155
HS_1226	Chr_X	825	79.879	98	6.96e-152
HS_1227	Chr_X	746	80.697	103	6.96e-152
HS_1228	Chr_X	550	84.727	56	7.01e-147
HS_1229	Chr_X	679	81.149	77	1.53e-138
HS_1230	Chr_X	577	83.016	62	2.56e-136
HS_1231	Chr_X	758	78.76	116	4.31e-129
HS_1232	Chr_X	591	81.387	84	7.21e-127
HS_1233	Chr_X	753	78.884	100	9.33e-126
HS_1234	Chr_X	759	78.393	116	4.34e-124
HS_1235	Chr_X	494	83.198	68	9.4e-121
HS_1236	Chr_X	559	81.574	68	5.66e-118
HS_1237	Chr_X	519	81.696	79	1.22e-114
HS_1238	Chr_X	512	81.445	55	4.47e-104
HS_1239	Chr_X	408	83.578	34	1.26e-94
HS_1240	Chr_X	428	79.673	67	2.78e-76
HS_1241	Chr_X	421	75.059	57	1.37e-34
HS_1242	Chr_X	136	87.5	8	1.77e-33
HS_1243	Chr_X	134	87.313	10	6.38e-33
HS_1244	Chr_X	181	81.768	20	1.07e-30
HS_1245	Chr_X	192	75.521	35	5.07e-14
HS_1246	Chr_X	50	94	1	3.05e-11
HS_1247	Chr_X	54	90.741	3	3.95e-10
HS_1248	ctg393	806	84.243	80	0
HS_1249	ctg393	253	86.957	31	4.66e-74
HS_1250	scaffold_20	677	87.297	50	0
HS_1251	scaffold_20	665	86.917	56	0
HS_1252	scaffold_20	759	82.74	82	1.44e-178
HS_1253	scaffold_20	734	82.425	78	1.9e-167
HS_1254	scaffold_20	458	84.716	51	2.61e-121
HS_1255	scaffold_20	754	77.719	114	5.7e-113
HS_1256	scaffold_20	362	80.663	38	1.31e-64
HS_1257	scaffold_20	133	84.962	13	2.31e-27
HS_1258	scaffold_20	50	94	3	8.49e-12
HS_1259	ctg534	683	86.676	59	0
HS_1260	ctg534	598	82.609	79	9.13e-141
HS_1261	ctg534	319	84.639	44	5.94e-83
HS_1262	ctg534	192	82.292	24	2.95e-36
HS_1263	ctg534	162	83.951	21	4.93e-34
HS_1264	Chr_IX	730	83.425	85	0
HS_1265	Chr_IX	732	83.06	90	1.12e-179
HS_1266	Chr_IX	809	81.088	106	3.15e-170
HS_1267	Chr_IX	721	80.999	93	4.19e-149
HS_1268	Chr_IX	504	84.524	67	9.2e-136
HS_1269	Chr_IX	758	79.551	91	4.28e-134
HS_1270	Chr_IX	150	86.667	18	1.76e-38
HS_1271	Chr_IX	250	78.8	40	1.06e-35
HS_1272	Chr_IX	146	85.616	20	1.37e-34
HS_1273	scaffold_21	548	87.409	56	1.12e-174
HS_1274	scaffold_21	819	78.877	120	9.13e-141
HS_1275	scaffold_21	674	81.009	83	1.98e-137
HS_1276	scaffold_21	61	90.164	6	6.56e-13
HS_1277	ctg1373	758	82.058	94	6.77e-172
HS_1278	ctg431	620	85	56	5.27e-168
HS_1279	ctg431	498	79.92	49	1.28e-84
HS_1280	ctg431	61	95.082	3	6.51e-18
HS_1281	scaffold_81	727	82.256	82	1.14e-164
HS_1282	scaffold_81	600	82.167	77	9.2e-136
HS_1283	scaffold_81	47	95.745	2	8.49e-12
HS_1284	ctg533	820	79.512	97	1.17e-144
HS_1285	scaffold_27	381	91.601	20	4.22e-144
HS_1286	scaffold_27	380	91.579	19	5.46e-143
HS_1287	scaffold_27	328	90.549	28	1.57e-118
HS_1288	scaffold_27	329	90.274	28	2.03e-117
HS_1289	scaffold_27	464	81.897	56	4.5e-99
HS_1290	scaffold_27	476	77.941	54	4.73e-64
HS_1291	scaffold_27	103	93.204	3	1.77e-33
HS_1292	scaffold_27	100	93	4	8.25e-32
HS_1293	scaffold_27	101	91.089	4	1.79e-28
HS_1294	ctg544	515	82.524	65	5.66e-118
HS_1295	ctg544	106	86.792	12	5e-24
HS_1296	ctg556	324	89.506	31	2.65e-111
HS_1297	ctg507	572	79.545	76	3.48e-100
HS_1298	ctg557	477	79.245	45	4.66e-74
HS_1299	ctg770	438	79.68	47	2.17e-72

## Sheet: P. trichocarpa (female)
HS of MSL	Position	Length	Identity(%)	Mismatch	E-value
HS_1	Chr_XII	1261	87.55	92	0
HS_2	Chr_XII	957	89.133	67	0
HS_3	Chr_XII	845	89.231	56	0
HS_4	Chr_XII	694	88.473	49	0
HS_5	Chr_XII	694	88.329	50	0
HS_6	Chr_XII	604	89.57	42	0
HS_7	Chr_XII	606	89.439	42	0
HS_8	Chr_XII	714	86.134	67	0
HS_9	Chr_XII	488	92.418	34	0
HS_10	Chr_XII	594	88.384	42	0
HS_11	Chr_XII	519	89.595	24	4.33e-179
HS_12	Chr_XII	749	82.377	94	1.21e-174
HS_13	Chr_XII	804	81.343	100	7.3e-172
HS_14	Chr_XII	816	80.637	108	3.42e-165
HS_15	Chr_XII	730	82.055	90	1.23e-164
HS_16	Chr_XII	771	81.064	98	9.58e-161
HS_17	Chr_XII	841	79.667	112	1.25e-154
HS_18	Chr_XII	478	85.983	53	4.58e-139
HS_19	Chr_XII	384	90.365	24	7.67e-137
HS_20	Chr_XII	570	82.632	71	5.97e-133
HS_21	Chr_XII	524	83.779	58	1e-130
HS_22	Chr_XII	574	82.056	74	6.02e-128
HS_23	Chr_XII	473	84.778	55	7.78e-127
HS_24	Chr_XII	392	88.01	38	1.01e-125
HS_25	Chr_XII	525	82.286	61	7.89e-117
HS_26	Chr_XII	737	78.833	75	1.02e-115
HS_27	Chr_XII	374	87.968	15	1.71e-113
HS_28	Chr_XII	324	89.815	31	1.71e-113
HS_29	Chr_XII	254	95.669	9	2.86e-111
HS_30	Chr_XII	520	79.808	75	1.36e-94
HS_31	Chr_XII	479	78.706	46	1.41e-69
HS_32	Chr_XII	99	96.97	1	1.9e-38
HS_33	Chr_XII	99	94.949	3	4.11e-35
HS_34	Chr_XII	179	81.006	23	1.93e-28
HS_35	Chr_XII	179	81.006	23	1.93e-28
HS_36	Chr_XII	64	95.312	3	1.51e-19
HS_37	Chr_XII	50	92	4	4.26e-10
HS_38	Chr_XII	43	93.023	1	2.56e-07
HS_39	Chr_XII	43	93.023	1	2.56e-07
HS_40	Chr_XII	43	93.023	1	2.56e-07
HS_41	Chr_XII	46	91.304	1	9.22e-07
HS_42	Chr_XIX	999	90.691	73	0
HS_43	Chr_XIX	948	91.667	63	0
HS_44	Chr_XIX	992	90.524	74	0
HS_45	Chr_XIX	949	91.149	65	0
HS_46	Chr_XIX	940	90.426	70	0
HS_47	Chr_XIX	1006	88.767	84	0
HS_48	Chr_XIX	1098	86.339	93	0
HS_49	Chr_XIX	1032	85.853	90	0
HS_50	Chr_XIX	817	88.984	54	0
HS_51	Chr_XIX	929	86.006	74	0
HS_52	Chr_XIX	626	92.812	28	0
HS_53	Chr_XIX	727	88.446	55	0
HS_54	Chr_XIX	727	88.308	56	0
HS_55	Chr_XIX	691	88.857	49	0
HS_56	Chr_XIX	674	89.318	49	0
HS_57	Chr_XIX	612	91.34	37	0
HS_58	Chr_XIX	612	91.34	37	0
HS_59	Chr_XIX	755	86.887	64	0
HS_60	Chr_XIX	698	88.395	52	0
HS_61	Chr_XIX	604	90.894	41	0
HS_62	Chr_XIX	695	87.338	58	0
HS_63	Chr_XIX	795	84.654	80	0
HS_64	Chr_XIX	697	86.801	61	0
HS_65	Chr_XIX	794	84.383	84	0
HS_66	Chr_XIX	695	86.619	62	0
HS_67	Chr_XIX	557	90.664	44	0
HS_68	Chr_XIX	619	88.53	46	0
HS_69	Chr_XIX	619	88.53	46	0
HS_70	Chr_XIX	602	89.037	43	0
HS_71	Chr_XIX	757	84.941	63	0
HS_72	Chr_XIX	608	88.651	40	0
HS_73	Chr_XIX	533	90.807	39	0
HS_74	Chr_XIX	726	84.711	85	0
HS_75	Chr_XIX	604	88.245	46	0
HS_76	Chr_XIX	604	88.245	46	0
HS_77	Chr_XIX	605	88.099	43	0
HS_78	Chr_XIX	727	84.319	80	0
HS_79	Chr_XIX	726	84.16	82	0
HS_80	Chr_XIX	753	83.798	77	0
HS_81	Chr_XIX	811	82.614	85	0
HS_82	Chr_XIX	780	83.462	59	0
HS_83	Chr_XIX	522	90.038	25	0
HS_84	Chr_XIX	523	89.866	25	0
HS_85	Chr_XIX	673	84.993	61	0
HS_86	Chr_XIX	740	83.514	73	0
HS_87	Chr_XIX	602	87.043	39	0
HS_88	Chr_XIX	762	82.415	101	1.2e-179
HS_89	Chr_XIX	748	83.021	80	1.2e-179
HS_90	Chr_XIX	745	82.685	95	1.56e-178
HS_91	Chr_XIX	810	81.852	91	1.56e-178
HS_92	Chr_XIX	725	83.172	83	2.02e-177
HS_93	Chr_XIX	814	81.818	87	2.02e-177
HS_94	Chr_XIX	787	81.703	106	9.38e-176
HS_95	Chr_XIX	689	83.745	76	3.37e-175
HS_96	Chr_XIX	510	89.412	25	4.36e-174
HS_97	Chr_XIX	531	88.136	44	1.57e-173
HS_98	Chr_XIX	731	82.9	72	7.3e-172
HS_99	Chr_XIX	735	82.177	92	5.68e-168
HS_100	Chr_XIX	815	80.736	100	4.43e-164
HS_101	Chr_XIX	377	94.695	13	5.72e-163
HS_102	Chr_XIX	377	94.695	13	5.72e-163
HS_103	Chr_XIX	735	81.633	93	9.58e-161
HS_104	Chr_XIX	377	94.164	15	1.24e-159
HS_105	Chr_XIX	749	80.908	89	7.51e-152
HS_106	Chr_XIX	756	80.952	82	7.51e-152
HS_107	Chr_XIX	376	93.085	17	7.51e-152
HS_108	Chr_XIX	379	92.876	13	9.72e-151
HS_109	Chr_XIX	379	92.876	13	9.72e-151
HS_110	Chr_XIX	802	80.299	85	9.72e-151
HS_111	Chr_XIX	738	80.759	95	4.52e-149
HS_112	Chr_XIX	793	80.076	97	4.52e-149
HS_113	Chr_XIX	374	92.246	13	4.55e-144
HS_114	Chr_XIX	693	80.952	96	4.55e-144
HS_115	Chr_XIX	384	90.625	23	1.65e-138
HS_116	Chr_XIX	730	80.137	92	5.93e-138
HS_117	Chr_XIX	772	79.275	110	2.13e-137
HS_118	Chr_XIX	571	82.837	74	2.76e-136
HS_119	Chr_XIX	571	82.837	74	2.76e-136
HS_120	Chr_XIX	384	90.104	25	3.57e-135
HS_121	Chr_XIX	390	89.231	37	4.62e-134
HS_122	Chr_XIX	384	89.844	23	5.97e-133
HS_123	Chr_XIX	696	79.741	104	3.59e-130
HS_124	Chr_XIX	390	88.462	40	4.65e-129
HS_125	Chr_XIX	394	88.071	41	6.02e-128
HS_126	Chr_XIX	392	88.265	37	2.16e-127
HS_127	Chr_XIX	417	87.05	39	2.8e-126
HS_128	Chr_XIX	392	88.01	38	1.01e-125
HS_129	Chr_XIX	593	81.282	75	1.68e-123
HS_130	Chr_XIX	710	79.296	94	1.68e-123
HS_131	Chr_XIX	325	91.692	21	6.06e-123
HS_132	Chr_XIX	712	79.213	94	6.06e-123
HS_133	Chr_XIX	345	90.145	26	7.84e-122
HS_134	Chr_XIX	345	90.145	26	7.84e-122
HS_135	Chr_XIX	517	82.979	58	2.82e-121
HS_136	Chr_XIX	507	83.235	57	2.82e-121
HS_137	Chr_XIX	374	88.235	35	1.01e-120
HS_138	Chr_XIX	325	91.077	23	1.31e-119
HS_139	Chr_XIX	325	90.462	25	2.84e-116
HS_140	Chr_XIX	493	82.759	59	4.75e-114
HS_141	Chr_XIX	357	88.515	16	7.95e-112
HS_142	Chr_XIX	428	84.346	52	1.03e-110
HS_143	Chr_XIX	446	83.408	64	1.03e-110
HS_144	Chr_XIX	330	89.091	31	1.03e-110
HS_145	Chr_XIX	489	82.004	68	1.72e-108
HS_146	Chr_XIX	461	82.213	72	1.04e-105
HS_147	Chr_XIX	384	85.156	49	3.72e-105
HS_148	Chr_XIX	494	81.377	73	1.34e-104
HS_149	Chr_XIX	378	85.185	45	2.24e-102
HS_150	Chr_XIX	390	84.615	44	2.9e-101
HS_151	Chr_XIX	593	79.764	55	3.75e-100
HS_152	Chr_XIX	281	91.103	13	3.75e-100
HS_153	Chr_XIX	281	91.103	13	3.75e-100
HS_154	Chr_XIX	241	93.361	11	1.36e-94
HS_155	Chr_XIX	488	80.533	67	4.89e-94
HS_156	Chr_XIX	241	92.946	12	6.32e-93
HS_157	Chr_XIX	286	88.462	29	8.18e-92
HS_158	Chr_XIX	369	84.553	27	1.06e-90
HS_159	Chr_XIX	361	84.211	41	3.8e-90
HS_160	Chr_XIX	300	87	35	1.37e-89
HS_161	Chr_XIX	371	82.48	48	8.29e-82
HS_162	Chr_XIX	476	79.622	58	1.07e-80
HS_163	Chr_XIX	624	77.083	83	1.07e-80
HS_164	Chr_XIX	214	91.121	12	5.03e-74
HS_165	Chr_XIX	221	90.045	16	1.81e-73
HS_166	Chr_XIX	242	86.777	19	3.05e-66
HS_167	Chr_XIX	242	86.777	19	3.05e-66
HS_168	Chr_XIX	366	79.235	64	2.37e-62
HS_169	Chr_XIX	380	78.684	70	8.53e-62
HS_170	Chr_XIX	179	91.061	12	1.1e-60
HS_171	Chr_XIX	328	80.183	57	1.1e-60
HS_172	Chr_XIX	174	90.805	11	2.39e-57
HS_173	Chr_XIX	225	84	29	8.65e-52
HS_174	Chr_XIX	238	82.773	18	3.13e-46
HS_175	Chr_XIX	179	86.034	19	4.05e-45
HS_176	Chr_XIX	165	86.061	15	4.08e-40
HS_177	Chr_XIX	128	90.625	9	5.28e-39
HS_178	Chr_XIX	179	83.799	17	8.84e-37
HS_179	Chr_XIX	149	85.235	20	1.48e-34
HS_180	Chr_XIX	179	83.24	17	1.48e-34
HS_181	Chr_XIX	179	82.682	20	1.91e-33
HS_182	Chr_XIX	100	94	3	1.91e-33
HS_183	Chr_XIX	133	87.218	9	2.47e-32
HS_184	Chr_XIX	136	86.029	17	2.47e-32
HS_185	Chr_XIX	100	93	4	8.9e-32
HS_186	Chr_XIX	118	88.983	10	8.9e-32
HS_187	Chr_XIX	99	92.929	5	8.9e-32
HS_188	Chr_XIX	118	88.983	10	8.9e-32
HS_189	Chr_XIX	99	92.929	5	8.9e-32
HS_190	Chr_XIX	99	92.929	5	8.9e-32
HS_191	Chr_XIX	112	89.286	10	1.15e-30
HS_192	Chr_XIX	147	83.673	22	4.14e-30
HS_193	Chr_XIX	99	91.919	6	4.14e-30
HS_194	Chr_XIX	181	81.215	23	1.49e-29
HS_195	Chr_XIX	106	89.623	9	5.36e-29
HS_196	Chr_XIX	216	78.241	34	8.96e-27
HS_197	Chr_XIX	81	95.062	3	8.96e-27
HS_198	Chr_XIX	178	80.337	24	3.22e-26
HS_199	Chr_XIX	103	88.35	10	1.16e-25
HS_200	Chr_XIX	112	86.607	13	1.16e-25
HS_201	Chr_XIX	132	83.333	17	5.4e-24
HS_202	Chr_XIX	134	83.582	12	5.4e-24
HS_203	Chr_XIX	112	85.714	14	5.4e-24
HS_204	Chr_XIX	158	80.38	20	9.03e-22
HS_205	Chr_XIX	134	82.09	18	9.03e-22
HS_206	Chr_XIX	64	96.875	2	3.25e-21
HS_207	Chr_XIX	67	95.522	2	1.17e-20
HS_208	Chr_XIX	67	95.522	2	1.17e-20
HS_209	Chr_XIX	64	95.312	3	1.51e-19
HS_210	Chr_XIX	64	95.312	3	1.51e-19
HS_211	Chr_XIX	64	95.312	3	1.51e-19
HS_212	Chr_XIX	64	93.75	4	7.03e-18
HS_213	Chr_XIX	64	93.75	4	7.03e-18
HS_214	Chr_XIX	48	93.75	2	4.26e-10
HS_215	Chr_XIX	48	91.667	3	1.98e-08
HS_216	Chr_XIX	44	93.182	1	7.13e-08
HS_217	Chr_XIX	43	93.023	1	2.56e-07
HS_218	Chr_XIX	43	93.023	1	2.56e-07
HS_219	Chr_XIX	43	93.023	1	2.56e-07
HS_220	Chr_XIX	53	88.679	3	2.56e-07
HS_221	Chr_XIX	51	88.235	4	9.22e-07
HS_222	Chr_XIX	48	89.583	4	9.22e-07
HS_223	Chr_XIX	34	97.059	1	3.32e-06
HS_224	Chr_II	951	91.167	66	0
HS_225	Chr_II	942	89.384	64	0
HS_226	Chr_II	942	89.278	65	0
HS_227	Chr_II	941	89.16	64	0
HS_228	Chr_II	941	89.054	65	0
HS_229	Chr_II	908	89.427	78	0
HS_230	Chr_II	855	90.877	59	0
HS_231	Chr_II	750	90.667	42	0
HS_232	Chr_II	681	90.455	47	0
HS_233	Chr_II	681	90.455	47	0
HS_234	Chr_II	660	90.606	44	0
HS_235	Chr_II	691	89.436	49	0
HS_236	Chr_II	799	86.483	74	0
HS_237	Chr_II	769	87.126	58	0
HS_238	Chr_II	807	85.874	78	0
HS_239	Chr_II	697	87.805	59	0
HS_240	Chr_II	602	90.532	34	0
HS_241	Chr_II	779	83.184	59	0
HS_242	Chr_II	829	81.785	98	0
HS_243	Chr_II	725	83.586	73	0
HS_244	Chr_II	691	84.37	55	5.6e-178
HS_245	Chr_II	715	82.797	78	1.58e-168
HS_246	Chr_II	763	81.913	83	2.04e-167
HS_247	Chr_II	552	86.594	50	9.51e-166
HS_248	Chr_II	541	86.876	39	2.06e-162
HS_249	Chr_II	730	81.918	81	3.45e-160
HS_250	Chr_II	468	89.316	29	1.24e-159
HS_251	Chr_II	812	80.172	113	1.6e-158
HS_252	Chr_II	790	80.38	113	5.77e-158
HS_253	Chr_II	748	80.882	106	9.65e-156
HS_254	Chr_II	734	81.335	89	3.47e-155
HS_255	Chr_II	736	79.62	126	2.74e-141
HS_256	Chr_II	555	83.964	62	2.74e-141
HS_257	Chr_II	282	96.099	11	2.16e-127
HS_258	Chr_II	282	95.745	12	1.01e-125
HS_259	Chr_II	324	91.975	22	1.3e-124
HS_260	Chr_II	329	90.881	27	1.01e-120
HS_261	Chr_II	329	90.881	27	1.01e-120
HS_262	Chr_II	325	91.077	23	1.31e-119
HS_263	Chr_II	373	88.74	13	6.1e-118
HS_264	Chr_II	329	89.97	28	3.67e-115
HS_265	Chr_II	373	88.204	15	1.32e-114
HS_266	Chr_II	530	81.321	47	4.82e-104
HS_267	Chr_II	297	89.899	16	3.75e-100
HS_268	Chr_II	281	90.747	14	1.75e-98
HS_269	Chr_II	281	90.747	14	1.75e-98
HS_270	Chr_II	297	89.562	14	2.26e-97
HS_271	Chr_II	268	87.313	28	1.39e-79
HS_272	Chr_II	154	92.857	9	1.11e-55
HS_273	Chr_II	413	77.24	59	8.65e-52
HS_274	Chr_II	134	89.552	7	6.83e-38
HS_275	Chr_II	134	88.806	8	3.18e-36
HS_276	Chr_II	91	97.802	1	1.14e-35
HS_277	Chr_II	133	87.97	12	4.11e-35
HS_278	Chr_II	179	82.682	20	1.91e-33
HS_279	Chr_II	179	82.123	20	8.9e-32
HS_280	Chr_II	106	89.623	9	5.36e-29
HS_281	Chr_II	179	81.006	23	1.93e-28
HS_282	Chr_II	64	95.312	3	1.51e-19
HS_283	Chr_II	136	80.147	17	9.09e-17
HS_284	Chr_II	62	90.323	6	1.97e-13
HS_285	Chr_II	50	94	0	1.18e-10
HS_286	Chr_II	50	92	4	4.26e-10
HS_287	Chr_II	43	95.349	2	1.53e-09
HS_288	Chr_II	47	89.362	4	3.32e-06
HS_289	scaffold_145	946	90.381	62	0
HS_290	scaffold_145	81	88.889	9	5.43e-19
HS_291	scaffold_145	44	95.455	1	1.53e-09
HS_292	scaffold_143	1018	88.802	75	0
HS_293	scaffold_143	1018	88.507	78	0
HS_294	scaffold_143	621	86.795	65	0
HS_295	scaffold_143	745	82.55	66	1.58e-168
HS_296	scaffold_143	64	95.312	3	1.51e-19
HS_297	scaffold_143	64	95.312	3	1.51e-19
HS_298	Chr_I	1019	88.714	76	0
HS_299	Chr_I	957	89.655	66	0
HS_300	Chr_I	929	89.128	65	0
HS_301	Chr_I	929	89.02	66	0
HS_302	Chr_I	1019	86.948	94	0
HS_303	Chr_I	1019	86.85	95	0
HS_304	Chr_I	957	87.565	83	0
HS_305	Chr_I	934	86.724	78	0
HS_306	Chr_I	812	88.67	49	0
HS_307	Chr_I	1018	84.479	94	0
HS_308	Chr_I	828	88.164	54	0
HS_309	Chr_I	750	90	44	0
HS_310	Chr_I	752	89.628	45	0
HS_311	Chr_I	665	92.03	43	0
HS_312	Chr_I	741	89.609	58	0
HS_313	Chr_I	1107	82.836	103	0
HS_314	Chr_I	663	91.704	45	0
HS_315	Chr_I	1096	83.12	88	0
HS_316	Chr_I	762	87.927	63	0
HS_317	Chr_I	762	87.927	63	0
HS_318	Chr_I	726	88.567	55	0
HS_319	Chr_I	759	87.615	62	0
HS_320	Chr_I	756	87.302	64	0
HS_321	Chr_I	697	88.953	48	0
HS_322	Chr_I	756	87.169	64	0
HS_323	Chr_I	683	89.165	46	0
HS_324	Chr_I	683	89.165	46	0
HS_325	Chr_I	696	88.506	52	0
HS_326	Chr_I	624	90.545	45	0
HS_327	Chr_I	599	91.319	43	0
HS_328	Chr_I	700	88.286	50	0
HS_329	Chr_I	700	88.286	50	0
HS_330	Chr_I	616	90.584	36	0
HS_331	Chr_I	697	87.805	54	0
HS_332	Chr_I	695	87.626	60	0
HS_333	Chr_I	598	90.803	32	0
HS_334	Chr_I	598	90.803	32	0
HS_335	Chr_I	841	84.661	53	0
HS_336	Chr_I	623	88.604	43	0
HS_337	Chr_I	603	89.221	39	0
HS_338	Chr_I	505	92.673	25	0
HS_339	Chr_I	694	86.023	67	0
HS_340	Chr_I	610	88.361	52	0
HS_341	Chr_I	610	88.197	53	0
HS_342	Chr_I	550	90	47	0
HS_343	Chr_I	799	83.354	93	0
HS_344	Chr_I	769	84.135	76	0
HS_345	Chr_I	508	91.929	26	0
HS_346	Chr_I	603	88.06	44	0
HS_347	Chr_I	734	84.196	87	0
HS_348	Chr_I	605	87.438	49	0
HS_349	Chr_I	553	88.969	46	0
HS_350	Chr_I	1055	79.621	118	0
HS_351	Chr_I	487	91.376	39	0
HS_352	Chr_I	514	90.467	26	0
HS_353	Chr_I	753	83.134	88	0
HS_354	Chr_I	753	83.134	88	0
HS_355	Chr_I	523	89.866	25	0
HS_356	Chr_I	508	90.551	20	0
HS_357	Chr_I	738	83.469	76	0
HS_358	Chr_I	526	89.734	25	0
HS_359	Chr_I	523	89.675	26	0
HS_360	Chr_I	747	82.865	94	0
HS_361	Chr_I	756	82.672	97	0
HS_362	Chr_I	518	89.768	25	0
HS_363	Chr_I	909	80.308	117	1.56e-178
HS_364	Chr_I	510	90	20	1.56e-178
HS_365	Chr_I	734	82.97	86	2.02e-177
HS_366	Chr_I	513	89.474	26	2.61e-176
HS_367	Chr_I	513	89.474	26	2.61e-176
HS_368	Chr_I	739	82.679	92	2.61e-176
HS_369	Chr_I	777	82.239	84	9.38e-176
HS_370	Chr_I	737	82.904	78	3.37e-175
HS_371	Chr_I	499	88.978	51	1.57e-173
HS_372	Chr_I	731	82.763	82	5.64e-173
HS_373	Chr_I	722	82.964	80	5.64e-173
HS_374	Chr_I	722	82.964	80	5.64e-173
HS_375	Chr_I	769	82.315	72	7.3e-172
HS_376	Chr_I	518	88.417	34	1.22e-169
HS_377	Chr_I	743	82.369	81	1.22e-169
HS_378	Chr_I	799	81.352	91	1.58e-168
HS_379	Chr_I	732	82.377	85	1.58e-168
HS_380	Chr_I	732	82.24	91	5.68e-168
HS_381	Chr_I	742	82.21	81	7.35e-167
HS_382	Chr_I	519	88.054	35	2.64e-166
HS_383	Chr_I	742	81.941	88	3.42e-165
HS_384	Chr_I	741	82.051	83	3.42e-165
HS_385	Chr_I	744	81.855	86	1.59e-163
HS_386	Chr_I	760	81.579	87	5.72e-163
HS_387	Chr_I	737	81.954	83	5.72e-163
HS_388	Chr_I	622	84.084	73	2.06e-162
HS_389	Chr_I	520	87.115	50	2.66e-161
HS_390	Chr_I	729	81.893	84	9.58e-161
HS_391	Chr_I	380	94.211	13	9.58e-161
HS_392	Chr_I	760	81.316	90	3.45e-160
HS_393	Chr_I	755	81.06	100	5.77e-158
HS_394	Chr_I	748	81.283	89	7.46e-157
HS_395	Chr_I	731	81.395	94	7.46e-157
HS_396	Chr_I	799	80.601	90	2.68e-156
HS_397	Chr_I	523	86.424	54	2.68e-156
HS_398	Chr_I	669	82.81	68	9.65e-156
HS_399	Chr_I	784	80.357	110	9.65e-156
HS_400	Chr_I	382	93.194	16	3.47e-155
HS_401	Chr_I	537	85.847	54	1.25e-154
HS_402	Chr_I	764	80.628	102	4.49e-154
HS_403	Chr_I	792	80.429	92	5.81e-153
HS_404	Chr_I	734	81.063	96	5.81e-153
HS_405	Chr_I	671	82.265	79	2.09e-152
HS_406	Chr_I	539	85.529	52	2.7e-151
HS_407	Chr_I	751	80.426	108	3.49e-150
HS_408	Chr_I	607	83.69	60	3.49e-150
HS_409	Chr_I	814	79.73	102	1.63e-148
HS_410	Chr_I	386	91.71	26	1.63e-148
HS_411	Chr_I	740	80.811	89	1.63e-148
HS_412	Chr_I	511	85.91	53	2.1e-147
HS_413	Chr_I	375	92.533	15	7.56e-147
HS_414	Chr_I	375	92.533	15	7.56e-147
HS_415	Chr_I	773	80.336	87	7.56e-147
HS_416	Chr_I	734	80.518	99	2.72e-146
HS_417	Chr_I	892	78.587	118	9.79e-146
HS_418	Chr_I	533	84.803	60	4.55e-144
HS_419	Chr_I	748	80.08	106	4.55e-144
HS_420	Chr_I	550	84.364	59	1.64e-143
HS_421	Chr_I	741	80.432	88	5.89e-143
HS_422	Chr_I	489	86.094	53	5.89e-143
HS_423	Chr_I	500	85.6	57	2.12e-142
HS_424	Chr_I	753	79.814	104	9.85e-141
HS_425	Chr_I	517	84.913	52	4.58e-139
HS_426	Chr_I	744	80.108	88	4.58e-139
HS_427	Chr_I	393	89.822	30	5.93e-138
HS_428	Chr_I	384	90.365	24	7.67e-137
HS_429	Chr_I	391	89.514	35	2.76e-136
HS_430	Chr_I	761	79.369	108	2.76e-136
HS_431	Chr_I	751	79.627	97	9.92e-136
HS_432	Chr_I	749	79.706	95	9.92e-136
HS_433	Chr_I	604	82.285	66	1.28e-134
HS_434	Chr_I	390	89.231	36	4.62e-134
HS_435	Chr_I	390	89.231	36	4.62e-134
HS_436	Chr_I	519	84.008	66	4.62e-134
HS_437	Chr_I	393	89.059	36	1.66e-133
HS_438	Chr_I	602	81.894	80	1.66e-133
HS_439	Chr_I	392	89.031	36	5.97e-133
HS_440	Chr_I	685	80.438	87	5.97e-133
HS_441	Chr_I	595	82.185	70	5.97e-133
HS_442	Chr_I	754	79.31	101	2.15e-132
HS_443	Chr_I	392	89.031	34	2.15e-132
HS_444	Chr_I	392	89.031	34	2.15e-132
HS_445	Chr_I	605	81.818	75	7.73e-132
HS_446	Chr_I	601	81.864	74	2.78e-131
HS_447	Chr_I	524	83.588	63	3.59e-130
HS_448	Chr_I	521	83.877	55	3.59e-130
HS_449	Chr_I	568	82.394	69	4.65e-129
HS_450	Chr_I	594	81.313	94	4.65e-129
HS_451	Chr_I	537	83.054	66	1.67e-128
HS_452	Chr_I	746	79.223	93	6.02e-128
HS_453	Chr_I	510	83.529	68	6.02e-128
HS_454	Chr_I	395	88.354	33	6.02e-128
HS_455	Chr_I	392	88.265	37	2.16e-127
HS_456	Chr_I	572	81.818	79	2.8e-126
HS_457	Chr_I	392	88.01	38	1.01e-125
HS_458	Chr_I	392	88.01	38	1.01e-125
HS_459	Chr_I	397	87.657	39	3.62e-125
HS_460	Chr_I	587	81.772	66	3.62e-125
HS_461	Chr_I	410	86.829	43	1.68e-123
HS_462	Chr_I	325	91.692	21	6.06e-123
HS_463	Chr_I	675	79.407	102	7.84e-122
HS_464	Chr_I	578	81.488	66	3.65e-120
HS_465	Chr_I	529	82.609	56	1.31e-119
HS_466	Chr_I	510	82.549	73	1.31e-119
HS_467	Chr_I	330	90.606	28	1.31e-119
HS_468	Chr_I	388	87.113	44	1.31e-119
HS_469	Chr_I	524	82.634	60	1.31e-119
HS_470	Chr_I	483	83.23	66	6.1e-118
HS_471	Chr_I	577	81.109	72	2.19e-117
HS_472	Chr_I	469	83.795	54	7.89e-117
HS_473	Chr_I	572	80.944	79	7.89e-117
HS_474	Chr_I	559	81.395	70	7.89e-117
HS_475	Chr_I	389	86.632	44	2.84e-116
HS_476	Chr_I	444	84.91	38	1.02e-115
HS_477	Chr_I	481	82.744	71	1.32e-114
HS_478	Chr_I	389	86.375	45	1.32e-114
HS_479	Chr_I	526	81.559	78	4.75e-114
HS_480	Chr_I	569	80.668	80	1.71e-113
HS_481	Chr_I	489	82.618	65	1.71e-113
HS_482	Chr_I	572	80.42	87	6.14e-113
HS_483	Chr_I	389	86.118	45	2.21e-112
HS_484	Chr_I	521	81.766	67	2.21e-112
HS_485	Chr_I	577	80.763	66	7.95e-112
HS_486	Chr_I	523	81.644	67	2.86e-111
HS_487	Chr_I	332	89.157	29	2.86e-111
HS_488	Chr_I	520	81.538	67	1.33e-109
HS_489	Chr_I	572	79.895	78	1.34e-104
HS_490	Chr_I	568	79.754	84	4.82e-104
HS_491	Chr_I	282	91.844	12	4.82e-104
HS_492	Chr_I	282	91.844	12	4.82e-104
HS_493	Chr_I	495	81.01	78	6.23e-103
HS_494	Chr_I	487	81.52	65	2.24e-102
HS_495	Chr_I	614	79.316	67	8.06e-102
HS_496	Chr_I	325	87.692	33	1.04e-100
HS_497	Chr_I	499	80.561	67	2.92e-96
HS_498	Chr_I	520	80.192	64	3.78e-95
HS_499	Chr_I	513	80.117	69	1.36e-94
HS_500	Chr_I	471	80.042	81	3.8e-90
HS_501	Chr_I	371	84.097	33	1.37e-89
HS_502	Chr_I	520	79.423	69	4.92e-89
HS_503	Chr_I	576	78.125	91	4.92e-89
HS_504	Chr_I	371	83.558	35	2.96e-86
HS_505	Chr_I	257	89.105	26	1.38e-84
HS_506	Chr_I	462	80.087	60	1.78e-83
HS_507	Chr_I	288	87.153	13	1.07e-80
HS_508	Chr_I	285	85.614	35	2.32e-77
HS_509	Chr_I	269	87.361	15	3e-76
HS_510	Chr_I	685	76.058	90	1.08e-75
HS_511	Chr_I	212	89.151	21	6.55e-68
HS_512	Chr_I	213	85.915	27	3.09e-56
HS_513	Chr_I	275	80	48	6.74e-48
HS_514	Chr_I	280	80.357	38	6.74e-48
HS_515	Chr_I	186	85.484	24	3.13e-46
HS_516	Chr_I	132	91.667	11	5.24e-44
HS_517	Chr_I	126	92.063	9	8.78e-42
HS_518	Chr_I	179	84.916	15	4.08e-40
HS_519	Chr_I	143	88.112	10	6.83e-38
HS_520	Chr_I	143	88.112	10	6.83e-38
HS_521	Chr_I	415	74.699	78	8.84e-37
HS_522	Chr_I	185	83.243	20	8.84e-37
HS_523	Chr_I	91	97.802	2	3.18e-36
HS_524	Chr_I	154	85.065	21	1.14e-35
HS_525	Chr_I	143	86.713	11	1.48e-34
HS_526	Chr_I	133	87.97	9	5.32e-34
HS_527	Chr_I	154	84.416	22	5.32e-34
HS_528	Chr_I	111	90.991	8	1.91e-33
HS_529	Chr_I	124	88.71	11	1.91e-33
HS_530	Chr_I	112	90.179	9	2.47e-32
HS_531	Chr_I	112	90.179	9	2.47e-32
HS_532	Chr_I	99	92.929	5	8.9e-32
HS_533	Chr_I	99	92.929	5	8.9e-32
HS_534	Chr_I	100	93	4	8.9e-32
HS_535	Chr_I	103	92.233	5	8.9e-32
HS_536	Chr_I	124	87.903	12	8.9e-32
HS_537	Chr_I	131	87.023	10	3.2e-31
HS_538	Chr_I	86	96.512	1	3.2e-31
HS_539	Chr_I	133	86.466	11	1.15e-30
HS_540	Chr_I	133	86.466	11	1.15e-30
HS_541	Chr_I	133	86.466	11	1.15e-30
HS_542	Chr_I	133	86.466	11	1.15e-30
HS_543	Chr_I	114	88.596	13	1.15e-30
HS_544	Chr_I	88	94.318	5	1.49e-29
HS_545	Chr_I	133	85.714	12	5.36e-29
HS_546	Chr_I	133	85.714	12	5.36e-29
HS_547	Chr_I	179	81.006	23	1.93e-28
HS_548	Chr_I	135	84.444	18	6.93e-28
HS_549	Chr_I	103	89.32	11	6.93e-28
HS_550	Chr_I	90	92.222	7	2.49e-27
HS_551	Chr_I	90	92.222	7	2.49e-27
HS_552	Chr_I	87	93.103	6	2.49e-27
HS_553	Chr_I	112	87.5	12	2.49e-27
HS_554	Chr_I	112	87.5	12	2.49e-27
HS_555	Chr_I	132	84.848	13	8.96e-27
HS_556	Chr_I	177	80.226	23	1.16e-25
HS_557	Chr_I	112	86.607	13	1.16e-25
HS_558	Chr_I	112	86.607	13	1.16e-25
HS_559	Chr_I	80	93.75	4	1.5e-24
HS_560	Chr_I	108	85.185	16	2.51e-22
HS_561	Chr_I	157	80.255	22	9.03e-22
HS_562	Chr_I	67	95.522	3	3.25e-21
HS_563	Chr_I	99	85.859	13	4.2e-20
HS_564	Chr_I	84	89.286	8	4.2e-20
HS_565	Chr_I	99	85.859	13	4.2e-20
HS_566	Chr_I	157	79.618	23	4.2e-20
HS_567	Chr_I	81	90.123	7	4.2e-20
HS_568	Chr_I	153	79.739	24	4.2e-20
HS_569	Chr_I	64	95.312	3	1.51e-19
HS_570	Chr_I	64	95.312	3	1.51e-19
HS_571	Chr_I	64	95.312	3	1.51e-19
HS_572	Chr_I	64	93.75	4	7.03e-18
HS_573	Chr_I	64	93.75	4	7.03e-18
HS_574	Chr_I	86	88.372	3	7.03e-18
HS_575	Chr_I	120	81.667	17	2.53e-17
HS_576	Chr_I	64	92.188	5	3.27e-16
HS_577	Chr_I	60	91.667	5	5.47e-14
HS_578	Chr_I	54	92.593	3	9.16e-12
HS_579	Chr_I	50	94	2	3.29e-11
HS_580	Chr_I	50	94	1	3.29e-11
HS_581	Chr_I	48	93.75	2	4.26e-10
HS_582	Chr_I	45	95.556	0	4.26e-10
HS_583	Chr_I	36	100	0	5.51e-09
HS_584	Chr_I	43	95.349	1	5.51e-09
HS_585	Chr_I	44	93.182	1	7.13e-08
HS_586	Chr_I	43	93.023	1	2.56e-07
HS_587	Chr_I	43	93.023	1	2.56e-07
HS_588	Chr_I	47	91.489	1	2.56e-07
HS_589	Chr_I	46	91.304	1	9.22e-07
HS_590	Chr_I	31	100	0	3.32e-06
HS_591	Chr_I	47	89.362	4	3.32e-06
HS_592	Chr_I	47	89.362	3	3.32e-06
HS_593	Chr_XIII	1019	88.616	77	0
HS_594	Chr_XIII	908	89.427	78	0
HS_595	Chr_XIII	960	88.542	70	0
HS_596	Chr_XIII	961	88.241	70	0
HS_597	Chr_XIII	961	88.241	70	0
HS_598	Chr_XIII	1015	86.7	83	0
HS_599	Chr_XIII	662	93.202	36	0
HS_600	Chr_XIII	743	90.31	42	0
HS_601	Chr_XIII	803	88.543	55	0
HS_602	Chr_XIII	732	89.344	52	0
HS_603	Chr_XIII	604	89.073	37	0
HS_604	Chr_XIII	507	92.505	25	0
HS_605	Chr_XIII	721	84.743	79	0
HS_606	Chr_XIII	520	90	26	0
HS_607	Chr_XIII	743	82.369	83	3.4e-170
HS_608	Chr_XIII	759	82.082	82	4.39e-169
HS_609	Chr_XIII	869	80.322	101	2.04e-167
HS_610	Chr_XIII	741	82.051	86	9.51e-166
HS_611	Chr_XIII	757	81.506	94	1.59e-163
HS_612	Chr_XIII	752	81.25	80	1.25e-154
HS_613	Chr_XIII	716	81.285	86	3.49e-150
HS_614	Chr_XIII	671	82.116	76	1.26e-149
HS_615	Chr_XIII	752	80.851	78	1.63e-148
HS_616	Chr_XIII	714	81.373	76	5.85e-148
HS_617	Chr_XIII	729	80.796	91	7.56e-147
HS_618	Chr_XIII	744	80.376	100	2.72e-146
HS_619	Chr_XIII	753	80.212	99	3.52e-145
HS_620	Chr_XIII	391	89.514	35	2.76e-136
HS_621	Chr_XIII	391	89.258	36	1.28e-134
HS_622	Chr_XIII	895	77.877	119	4.62e-134
HS_623	Chr_XIII	536	83.209	70	2.78e-131
HS_624	Chr_XIII	599	81.469	87	3.59e-130
HS_625	Chr_XIII	578	81.834	68	1.3e-124
HS_626	Chr_XIII	527	82.732	60	2.82e-121
HS_627	Chr_XIII	747	78.715	94	1.01e-120
HS_628	Chr_XIII	352	88.636	32	1.02e-115
HS_629	Chr_XIII	578	80.623	78	4.75e-114
HS_630	Chr_XIII	753	77.955	103	6.14e-113
HS_631	Chr_XIII	511	80.822	67	1.04e-100
HS_632	Chr_XIII	515	80.388	59	3.78e-95
HS_633	Chr_XIII	505	79.406	76	1.77e-88
HS_634	Chr_XIII	663	76.169	107	1.39e-79
HS_635	Chr_XIII	177	88.136	17	3.11e-51
HS_636	Chr_XIII	178	83.146	19	1.48e-34
HS_637	Chr_XIII	178	82.584	19	6.88e-33
HS_638	Chr_XIII	99	92.929	5	8.9e-32
HS_639	Chr_XIII	178	82.022	21	3.2e-31
HS_640	Chr_XIII	99	91.919	6	4.14e-30
HS_641	Chr_XIII	133	85.714	12	5.36e-29
HS_642	Chr_XIII	178	80.337	24	3.22e-26
HS_643	Chr_XIII	64	95.312	3	1.51e-19
HS_644	Chr_XIII	64	95.312	3	1.51e-19
HS_645	Chr_XIII	64	95.312	3	1.51e-19
HS_646	Chr_XIII	47	95.745	2	9.16e-12
HS_647	Chr_XIII	41	97.561	1	4.26e-10
HS_648	Chr_XIII	36	100	0	5.51e-09
HS_649	Chr_XIV	1019	88.518	79	0
HS_650	Chr_XIV	1268	82.098	146	0
HS_651	Chr_XIV	762	89.501	54	0
HS_652	Chr_XIV	604	91.391	37	0
HS_653	Chr_XIV	605	90.909	44	0
HS_654	Chr_XIV	768	85.677	63	0
HS_655	Chr_XIV	657	87.671	53	0
HS_656	Chr_XIV	730	85.479	60	0
HS_657	Chr_XIV	749	84.513	79	0
HS_658	Chr_XIV	741	83.806	82	0
HS_659	Chr_XIV	740	83.378	85	0
HS_660	Chr_XIV	535	88.972	42	0
HS_661	Chr_XIV	789	82.256	88	1.2e-179
HS_662	Chr_XIV	519	89.595	25	4.33e-179
HS_663	Chr_XIV	552	87.862	45	5.6e-178
HS_664	Chr_XIV	519	89.21	30	7.25e-177
HS_665	Chr_XIV	774	82.171	85	4.36e-174
HS_666	Chr_XIV	822	80.657	102	1.23e-164
HS_667	Chr_XIV	800	80.875	100	1.59e-163
HS_668	Chr_XIV	730	81.781	99	1.59e-163
HS_669	Chr_XIV	737	81.818	90	5.72e-163
HS_670	Chr_XIV	807	80.669	96	9.58e-161
HS_671	Chr_XIV	801	80.649	96	4.46e-159
HS_672	Chr_XIV	524	86.45	54	7.46e-157
HS_673	Chr_XIV	516	86.434	58	9.65e-156
HS_674	Chr_XIV	822	79.805	106	2.09e-152
HS_675	Chr_XIV	522	86.207	42	9.72e-151
HS_676	Chr_XIV	901	78.801	117	9.72e-151
HS_677	Chr_XIV	798	79.95	91	2.72e-146
HS_678	Chr_XIV	782	79.668	110	1.27e-144
HS_679	Chr_XIV	749	80.24	96	4.55e-144
HS_680	Chr_XIV	834	79.257	97	5.89e-143
HS_681	Chr_XIV	598	82.776	80	5.89e-143
HS_682	Chr_XIV	763	79.292	102	4.62e-134
HS_683	Chr_XIV	607	81.219	88	4.65e-129
HS_684	Chr_XIV	514	83.658	59	2.16e-127
HS_685	Chr_XIV	392	88.01	38	1.01e-125
HS_686	Chr_XIV	726	78.926	95	2.82e-121
HS_687	Chr_XIV	329	90.881	27	1.01e-120
HS_688	Chr_XIV	739	78.755	93	3.65e-120
HS_689	Chr_XIV	329	90.578	28	4.72e-119
HS_690	Chr_XIV	329	89.97	29	1.02e-115
HS_691	Chr_XIV	512	82.031	70	4.75e-114
HS_692	Chr_XIV	316	90.506	26	1.71e-113
HS_693	Chr_XIV	505	81.98	74	6.14e-113
HS_694	Chr_XIV	524	82.443	43	6.14e-113
HS_695	Chr_XIV	490	81.837	74	1.72e-108
HS_696	Chr_XIV	406	85.222	36	6.19e-108
HS_697	Chr_XIV	573	80.279	74	6.19e-108
HS_698	Chr_XIV	573	79.756	77	6.23e-103
HS_699	Chr_XIV	505	80.99	64	1.04e-100
HS_700	Chr_XIV	506	80.83	64	4.85e-99
HS_701	Chr_XIV	318	84.591	30	1.8e-78
HS_702	Chr_XIV	115	94.783	6	6.78e-43
HS_703	Chr_XIV	99	96.97	1	1.9e-38
HS_704	Chr_XIV	133	87.218	9	2.47e-32
HS_705	Chr_XIV	151	84.106	17	1.15e-30
HS_706	Chr_XIV	112	88.393	11	5.36e-29
HS_707	Chr_XIV	133	84.962	16	1.93e-28
HS_708	Chr_XIV	137	84.672	13	6.93e-28
HS_709	Chr_XIV	125	85.6	16	6.93e-28
HS_710	Chr_XIV	151	80.132	19	1.51e-19
HS_711	Chr_XIV	64	95.312	3	1.51e-19
HS_712	Chr_XIV	47	97.872	1	1.97e-13
HS_713	Chr_XIV	46	95.652	2	3.29e-11
HS_714	Chr_XIV	55	90.909	3	1.18e-10
HS_715	Chr_XIV	49	91.837	3	5.51e-09
HS_716	Chr_XIV	44	93.182	3	1.98e-08
HS_717	Chr_XIV	47	91.489	1	2.56e-07
HS_718	Chr_XIV	46	91.304	2	2.56e-07
HS_719	Chr_XIV	43	93.023	1	2.56e-07
HS_720	Chr_XI	1019	88.518	78	0
HS_721	Chr_XI	958	88.518	76	0
HS_722	Chr_XI	961	88.137	74	0
HS_723	Chr_XI	1017	86.824	99	0
HS_724	Chr_XI	1017	86.824	99	0
HS_725	Chr_XI	795	91.321	54	0
HS_726	Chr_XI	803	90.411	50	0
HS_727	Chr_XI	752	90.559	42	0
HS_728	Chr_XI	1028	83.658	90	0
HS_729	Chr_XI	726	88.567	54	0
HS_730	Chr_XI	695	88.633	49	0
HS_731	Chr_XI	691	88.712	50	0
HS_732	Chr_XI	675	88.148	49	0
HS_733	Chr_XI	664	86.596	61	0
HS_734	Chr_XI	625	87.68	46	0
HS_735	Chr_XI	625	87.68	46	0
HS_736	Chr_XI	729	83.951	81	0
HS_737	Chr_XI	688	83.866	75	2.61e-176
HS_738	Chr_XI	816	81.127	109	5.64e-173
HS_739	Chr_XI	736	82.745	76	7.3e-172
HS_740	Chr_XI	721	82.663	79	1.58e-168
HS_741	Chr_XI	736	82.337	77	2.64e-166
HS_742	Chr_XI	755	81.457	101	4.43e-164
HS_743	Chr_XI	682	83.138	63	7.41e-162
HS_744	Chr_XI	695	82.446	82	9.58e-161
HS_745	Chr_XI	748	81.15	96	7.46e-157
HS_746	Chr_XI	729	81.893	62	1.25e-154
HS_747	Chr_XI	705	81.702	90	1.25e-154
HS_748	Chr_XI	787	80.051	96	2.1e-147
HS_749	Chr_XI	556	84.532	60	2.1e-147
HS_750	Chr_XI	466	87.768	35	7.56e-147
HS_751	Chr_XI	466	87.768	35	7.56e-147
HS_752	Chr_XI	730	80.137	108	2.12e-142
HS_753	Chr_XI	756	79.762	95	5.93e-138
HS_754	Chr_XI	512	84.375	72	5.93e-138
HS_755	Chr_XI	733	79.809	105	2.13e-137
HS_756	Chr_XI	602	82.392	70	7.67e-137
HS_757	Chr_XI	515	84.66	55	7.67e-137
HS_758	Chr_XI	578	82.699	68	1.28e-134
HS_759	Chr_XI	714	80.112	80	7.73e-132
HS_760	Chr_XI	578	81.488	76	6.06e-123
HS_761	Chr_XI	329	91.185	25	2.18e-122
HS_762	Chr_XI	332	90.964	24	7.84e-122
HS_763	Chr_XI	322	91.615	21	2.82e-121
HS_764	Chr_XI	578	81.315	77	2.82e-121
HS_765	Chr_XI	322	91.304	22	1.31e-119
HS_766	Chr_XI	495	82.828	71	1.7e-118
HS_767	Chr_XI	448	84.152	59	2.84e-116
HS_768	Chr_XI	704	78.835	93	2.84e-116
HS_769	Chr_XI	714	78.992	79	1.02e-115
HS_770	Chr_XI	550	81.273	74	1.32e-114
HS_771	Chr_XI	391	86.701	32	4.75e-114
HS_772	Chr_XI	391	86.701	32	4.75e-114
HS_773	Chr_XI	524	81.107	81	3.7e-110
HS_774	Chr_XI	573	80.105	83	1.72e-108
HS_775	Chr_XI	515	80.971	71	4.82e-104
HS_776	Chr_XI	323	86.378	29	1.06e-90
HS_777	Chr_XI	362	84.53	26	1.77e-88
HS_778	Chr_XI	394	82.234	59	6.37e-88
HS_779	Chr_XI	463	79.05	52	8.41e-72
HS_780	Chr_XI	379	78.1	51	2.41e-52
HS_781	Chr_XI	358	78.212	45	1.87e-48
HS_782	Chr_XI	375	77.867	34	4.05e-45
HS_783	Chr_XI	150	87.333	15	1.47e-39
HS_784	Chr_XI	318	77.358	48	5.28e-39
HS_785	Chr_XI	256	79.297	39	5.28e-39
HS_786	Chr_XI	99	95.96	2	8.84e-37
HS_787	Chr_XI	99	95.96	2	8.84e-37
HS_788	Chr_XI	134	88.06	9	1.48e-34
HS_789	Chr_XI	133	86.466	10	1.15e-30
HS_790	Chr_XI	106	87.736	11	1.16e-25
HS_791	Chr_XI	65	96.923	2	9.03e-22
HS_792	Chr_XI	99	86.869	12	9.03e-22
HS_793	Chr_XI	99	85.859	13	4.2e-20
HS_794	Chr_XI	157	79.618	23	4.2e-20
HS_795	Chr_XI	65	95.385	3	4.2e-20
HS_796	Chr_XI	102	85.294	13	4.2e-20
HS_797	Chr_XI	64	95.312	3	1.51e-19
HS_798	Chr_XI	64	95.312	3	1.51e-19
HS_799	Chr_XI	74	91.892	4	1.51e-19
HS_800	Chr_XI	59	94.915	3	9.09e-17
HS_801	Chr_XI	61	93.443	4	3.27e-16
HS_802	Chr_XI	50	96	2	1.97e-13
HS_803	Chr_XI	50	96	2	1.97e-13
HS_804	Chr_XI	50	96	2	1.97e-13
HS_805	Chr_XI	59	91.525	2	2.55e-12
HS_806	Chr_XI	51	94.118	3	2.55e-12
HS_807	Chr_XI	43	97.674	1	3.29e-11
HS_808	Chr_XI	56	87.5	4	2.56e-07
HS_809	Chr_XI	43	93.023	1	2.56e-07
HS_810	Chr_XV	963	89.616	66	0
HS_811	Chr_XV	964	89.315	66	0
HS_812	Chr_XV	736	90.217	58	0
HS_813	Chr_XV	811	87.793	65	0
HS_814	Chr_XV	791	86.852	72	0
HS_815	Chr_XV	613	90.701	39	0
HS_816	Chr_XV	603	89.055	34	0
HS_817	Chr_XV	498	91.566	33	0
HS_818	Chr_XV	740	83.784	85	0
HS_819	Chr_XV	740	83.514	89	0
HS_820	Chr_XV	788	82.36	99	0
HS_821	Chr_XV	757	82.563	96	1.2e-179
HS_822	Chr_XV	782	82.864	61	1.2e-179
HS_823	Chr_XV	499	89.78	45	1.2e-179
HS_824	Chr_XV	781	82.714	61	2.02e-177
HS_825	Chr_XV	778	81.62	90	5.68e-168
HS_826	Chr_XV	551	86.933	44	2.04e-167
HS_827	Chr_XV	741	81.781	101	2.64e-166
HS_828	Chr_XV	814	80.59	99	2.66e-161
HS_829	Chr_XV	747	81.392	97	9.58e-161
HS_830	Chr_XV	747	81.66	81	3.45e-160
HS_831	Chr_XV	749	81.575	75	2.07e-157
HS_832	Chr_XV	755	81.06	92	9.65e-156
HS_833	Chr_XV	747	80.991	95	4.49e-154
HS_834	Chr_XV	688	81.395	95	1.63e-148
HS_835	Chr_XV	765	80.392	86	2.72e-146
HS_836	Chr_XV	374	92.246	13	4.55e-144
HS_837	Chr_XV	782	79.54	98	1.27e-139
HS_838	Chr_XV	420	88.571	37	4.58e-139
HS_839	Chr_XV	752	79.654	93	3.57e-135
HS_840	Chr_XV	394	88.325	33	2.16e-127
HS_841	Chr_XV	391	87.724	42	1.3e-124
HS_842	Chr_XV	742	78.841	97	6.06e-123
HS_843	Chr_XV	471	84.289	48	3.65e-120
HS_844	Chr_XV	323	90.712	28	6.1e-118
HS_845	Chr_XV	513	82.651	59	2.19e-117
HS_846	Chr_XV	575	80.696	78	4.75e-114
HS_847	Chr_XV	512	82.031	71	4.75e-114
HS_848	Chr_XV	328	89.329	33	2.21e-112
HS_849	Chr_XV	495	79.596	81	3.8e-90
HS_850	Chr_XV	219	89.041	21	1.41e-69
HS_851	Chr_XV	182	89.56	14	8.59e-57
HS_852	Chr_XV	156	92.949	7	3.09e-56
HS_853	Chr_XV	132	90.909	12	2.44e-42
HS_854	Chr_XV	101	96.04	2	6.83e-38
HS_855	Chr_XV	114	90.351	11	5.32e-34
HS_856	Chr_XV	178	82.584	20	6.88e-33
HS_857	Chr_XV	177	81.921	21	1.15e-30
HS_858	Chr_XV	133	85.714	12	5.36e-29
HS_859	Chr_XV	144	81.25	15	1.17e-20
HS_860	Chr_XV	64	95.312	3	1.51e-19
HS_861	Chr_XV	61	91.803	5	1.52e-14
HS_862	Chr_XV	99	80.808	13	1.18e-10
HS_863	Chr_XV	99	80.808	13	1.18e-10
HS_864	Chr_XV	43	93.023	1	2.56e-07
HS_865	Chr_V	957	89.655	64	0
HS_866	Chr_V	793	90.416	56	0
HS_867	Chr_V	757	90.621	42	0
HS_868	Chr_V	810	88.765	61	0
HS_869	Chr_V	1004	84.761	95	0
HS_870	Chr_V	749	90.254	44	0
HS_871	Chr_V	1008	84.524	96	0
HS_872	Chr_V	802	88.653	54	0
HS_873	Chr_V	844	87.322	65	0
HS_874	Chr_V	623	93.579	29	0
HS_875	Chr_V	969	84.727	83	0
HS_876	Chr_V	799	87.86	61	0
HS_877	Chr_V	669	91.48	40	0
HS_878	Chr_V	765	88.366	46	0
HS_879	Chr_V	815	86.626	63	0
HS_880	Chr_V	672	90.179	42	0
HS_881	Chr_V	696	88.649	52	0
HS_882	Chr_V	696	88.649	52	0
HS_883	Chr_V	697	88.235	53	0
HS_884	Chr_V	608	90.954	37	0
HS_885	Chr_V	769	85.826	69	0
HS_886	Chr_V	703	87.482	54	0
HS_887	Chr_V	665	87.218	59	0
HS_888	Chr_V	604	88.907	39	0
HS_889	Chr_V	603	88.391	42	0
HS_890	Chr_V	1165	78.798	155	0
HS_891	Chr_V	603	88.226	43	0
HS_892	Chr_V	725	84.138	78	0
HS_893	Chr_V	708	84.463	53	0
HS_894	Chr_V	725	83.586	82	0
HS_895	Chr_V	737	83.446	71	0
HS_896	Chr_V	735	83.265	80	3.35e-180
HS_897	Chr_V	771	82.361	89	2.02e-177
HS_898	Chr_V	780	82.051	89	1.21e-174
HS_899	Chr_V	728	82.692	93	4.36e-174
HS_900	Chr_V	717	82.985	84	1.57e-173
HS_901	Chr_V	719	82.893	83	2.03e-172
HS_902	Chr_V	737	82.904	69	2.03e-172
HS_903	Chr_V	759	82.082	87	3.4e-170
HS_904	Chr_V	759	81.818	89	7.35e-167
HS_905	Chr_V	765	81.438	88	2.06e-162
HS_906	Chr_V	758	80.739	104	3.47e-155
HS_907	Chr_V	681	82.379	74	1.25e-154
HS_908	Chr_V	374	93.583	13	1.61e-153
HS_909	Chr_V	769	80.884	84	1.61e-153
HS_910	Chr_V	768	80.599	88	3.49e-150
HS_911	Chr_V	801	79.9	100	1.63e-148
HS_912	Chr_V	707	80.905	80	2.74e-141
HS_913	Chr_V	384	90.625	23	1.65e-138
HS_914	Chr_V	535	83.925	64	7.67e-137
HS_915	Chr_V	384	90.104	25	3.57e-135
HS_916	Chr_V	384	90.104	25	3.57e-135
HS_917	Chr_V	582	82.474	74	1.28e-134
HS_918	Chr_V	719	79.416	110	2.78e-131
HS_919	Chr_V	615	81.626	63	1.67e-128
HS_920	Chr_V	473	85.835	20	7.78e-127
HS_921	Chr_V	504	83.532	60	4.68e-124
HS_922	Chr_V	324	90.741	28	1.7e-118
HS_923	Chr_V	324	90.741	28	1.7e-118
HS_924	Chr_V	597	79.397	88	1.04e-105
HS_925	Chr_V	292	90.411	24	1.73e-103
HS_926	Chr_V	682	77.566	105	1.35e-99
HS_927	Chr_V	407	80.835	50	2.32e-77
HS_928	Chr_V	377	80.637	42	6.55e-68
HS_929	Chr_V	240	83.75	28	5.17e-54
HS_930	Chr_V	132	94.697	4	1.45e-49
HS_931	Chr_V	173	84.971	12	6.83e-38
HS_932	Chr_V	99	95.96	2	8.84e-37
HS_933	Chr_V	99	95.96	2	8.84e-37
HS_934	Chr_V	151	80.132	22	1.17e-20
HS_935	Chr_V	64	95.312	3	1.51e-19
HS_936	Chr_V	123	80.488	19	1.18e-15
HS_937	Chr_V	47	95.745	2	9.16e-12
HS_938	Chr_V	53	92.453	1	1.18e-10
HS_939	Chr_V	50	92	4	4.26e-10
HS_940	Chr_V	50	92	4	4.26e-10
HS_941	Chr_V	58	87.931	2	7.13e-08
HS_942	Chr_V	43	93.023	1	2.56e-07
HS_943	Chr_V	43	93.023	1	2.56e-07
HS_944	Chr_V	43	93.023	1	2.56e-07
HS_945	Chr_V	48	89.583	4	9.22e-07
HS_946	Chr_III	866	91.109	51	0
HS_947	Chr_III	801	88.639	56	0
HS_948	Chr_III	759	89.196	44	0
HS_949	Chr_III	694	90.058	40	0
HS_950	Chr_III	800	86.625	67	0
HS_951	Chr_III	702	88.034	51	0
HS_952	Chr_III	806	84.988	75	0
HS_953	Chr_III	607	89.621	44	0
HS_954	Chr_III	607	89.456	45	0
HS_955	Chr_III	604	89.238	35	0
HS_956	Chr_III	668	86.976	53	0
HS_957	Chr_III	740	84.865	75	0
HS_958	Chr_III	609	88.342	49	0
HS_959	Chr_III	647	87.326	44	0
HS_960	Chr_III	607	88.468	39	0
HS_961	Chr_III	603	88.391	41	0
HS_962	Chr_III	603	88.391	41	0
HS_963	Chr_III	612	88.072	41	0
HS_964	Chr_III	615	87.967	38	0
HS_965	Chr_III	558	89.068	42	0
HS_966	Chr_III	551	88.748	48	0
HS_967	Chr_III	554	88.628	46	0
HS_968	Chr_III	811	81.751	102	3.35e-180
HS_969	Chr_III	817	81.395	105	2.61e-176
HS_970	Chr_III	752	82.314	96	1.21e-174
HS_971	Chr_III	548	87.226	54	2.03e-172
HS_972	Chr_III	738	82.114	77	1.59e-163
HS_973	Chr_III	382	93.455	15	7.46e-157
HS_974	Chr_III	714	81.653	94	7.46e-157
HS_975	Chr_III	532	86.09	53	3.47e-155
HS_976	Chr_III	713	81.767	66	9.72e-151
HS_977	Chr_III	545	85.138	60	9.72e-151
HS_978	Chr_III	374	92.781	17	4.52e-149
HS_979	Chr_III	575	84	60	2.72e-146
HS_980	Chr_III	508	85.433	54	2.12e-142
HS_981	Chr_III	385	90.909	25	7.62e-142
HS_982	Chr_III	371	91.914	16	2.74e-141
HS_983	Chr_III	517	85.106	51	9.85e-141
HS_984	Chr_III	765	80	86	3.54e-140
HS_985	Chr_III	569	81.722	83	1.01e-125
HS_986	Chr_III	288	95.139	13	3.62e-125
HS_987	Chr_III	768	78.776	94	1.3e-124
HS_988	Chr_III	565	81.593	81	6.06e-123
HS_989	Chr_III	744	78.629	108	6.06e-123
HS_990	Chr_III	331	90.332	24	2.19e-117
HS_991	Chr_III	329	89.97	29	1.02e-115
HS_992	Chr_III	397	86.398	41	1.02e-115
HS_993	Chr_III	569	80.141	87	1.33e-109
HS_994	Chr_III	499	81.764	69	1.72e-108
HS_995	Chr_III	577	79.723	78	1.73e-103
HS_996	Chr_III	533	80.488	65	1.04e-100
HS_997	Chr_III	578	79.239	74	2.26e-97
HS_998	Chr_III	265	88.679	23	4.96e-84
HS_999	Chr_III	388	81.443	55	1.39e-79
HS_1000	Chr_III	262	87.023	28	3e-76
HS_1001	Chr_III	314	84.076	34	1.08e-75
HS_1002	Chr_III	487	78.645	54	2.34e-72
HS_1003	Chr_III	281	79.715	52	1.87e-48
HS_1004	Chr_III	295	78.305	43	4.08e-40
HS_1005	Chr_III	143	88.112	9	6.83e-38
HS_1006	Chr_III	179	83.799	18	8.84e-37
HS_1007	Chr_III	148	85.811	9	6.88e-33
HS_1008	Chr_III	133	86.466	10	1.15e-30
HS_1009	Chr_III	104	91.346	5	1.15e-30
HS_1010	Chr_III	181	80.663	24	6.93e-28
HS_1011	Chr_III	106	88.679	10	2.49e-27
HS_1012	Chr_III	84	91.667	7	5.4e-24
HS_1013	Chr_III	242	75.62	44	1.17e-20
HS_1014	Chr_III	60	93.333	4	1.18e-15
HS_1015	Chr_III	43	97.674	1	3.29e-11
HS_1016	Chr_III	48	93.75	1	4.26e-10
HS_1017	Chr_III	43	93.023	1	2.56e-07
HS_1018	Chr_III	43	93.023	1	2.56e-07
HS_1019	Chr_III	43	93.023	1	2.56e-07
HS_1020	Chr_VII	857	91.249	54	0
HS_1021	Chr_VII	619	89.661	48	0
HS_1022	Chr_VII	752	84.574	62	0
HS_1023	Chr_VII	701	84.593	57	0
HS_1024	Chr_VII	491	90.428	43	0
HS_1025	Chr_VII	520	89.808	25	0
HS_1026	Chr_VII	520	89.808	25	0
HS_1027	Chr_VII	748	83.155	78	0
HS_1028	Chr_VII	818	81.296	99	1.57e-173
HS_1029	Chr_VII	694	83.429	77	2.03e-172
HS_1030	Chr_VII	749	81.976	88	7.35e-167
HS_1031	Chr_VII	730	82.192	84	3.42e-165
HS_1032	Chr_VII	878	79.954	108	1.23e-164
HS_1033	Chr_VII	755	81.589	94	4.43e-164
HS_1034	Chr_VII	538	86.989	43	1.59e-163
HS_1035	Chr_VII	764	81.414	94	1.59e-163
HS_1036	Chr_VII	763	81.258	93	9.58e-161
HS_1037	Chr_VII	718	82.312	72	9.58e-161
HS_1038	Chr_VII	698	82.092	83	7.46e-157
HS_1039	Chr_VII	700	81.857	86	1.25e-154
HS_1040	Chr_VII	727	81.018	83	2.1e-147
HS_1041	Chr_VII	789	80.101	87	2.72e-146
HS_1042	Chr_VII	601	83.195	70	9.79e-146
HS_1043	Chr_VII	493	85.396	52	2.13e-137
HS_1044	Chr_VII	832	78.486	112	4.62e-134
HS_1045	Chr_VII	608	81.743	81	1.66e-133
HS_1046	Chr_VII	392	89.031	36	5.97e-133
HS_1047	Chr_VII	394	89.086	32	5.97e-133
HS_1048	Chr_VII	434	86.636	49	1e-130
HS_1049	Chr_VII	504	83.929	59	6.02e-128
HS_1050	Chr_VII	705	79.291	106	2.8e-126
HS_1051	Chr_VII	510	83.529	60	1.01e-125
HS_1052	Chr_VII	324	91.975	22	1.3e-124
HS_1053	Chr_VII	326	91.104	22	1.31e-119
HS_1054	Chr_VII	530	82.075	73	4.72e-119
HS_1055	Chr_VII	710	78.31	91	4.78e-109
HS_1056	Chr_VII	506	81.621	69	1.72e-108
HS_1057	Chr_VII	588	78.231	82	1.37e-89
HS_1058	Chr_VII	499	79.158	69	6.41e-83
HS_1059	Chr_VII	282	83.333	35	5.1e-64
HS_1060	Chr_VII	440	76.818	80	2.39e-57
HS_1061	Chr_VII	246	82.114	36	4.03e-50
HS_1062	Chr_VII	357	78.431	36	2.42e-47
HS_1063	Chr_VII	167	86.228	13	1.14e-40
HS_1064	Chr_VII	179	84.358	16	1.9e-38
HS_1065	Chr_VII	179	83.799	17	8.84e-37
HS_1066	Chr_VII	92	96.739	1	1.48e-34
HS_1067	Chr_VII	175	82.286	27	1.91e-33
HS_1068	Chr_VII	179	82.682	18	6.88e-33
HS_1069	Chr_VII	117	81.197	16	1.18e-15
HS_1070	Chr_VII	54	94.444	2	1.97e-13
HS_1071	Chr_VII	45	97.778	1	2.55e-12
HS_1072	Chr_VII	47	95.745	2	9.16e-12
HS_1073	Chr_VII	175	76	26	9.16e-12
HS_1074	Chr_VII	31	100	0	3.32e-06
HS_1075	scaffold_394	909	89.549	76	0
HS_1076	scaffold_394	912	89.145	79	0
HS_1077	scaffold_394	724	83.149	83	7.25e-177
HS_1078	scaffold_394	50	94	3	9.16e-12
HS_1079	scaffold_394	50	94	3	9.16e-12
HS_1080	scaffold_38	1293	83.449	136	0
HS_1081	scaffold_38	799	86.483	69	0
HS_1082	scaffold_38	696	88.937	49	0
HS_1083	scaffold_38	696	88.937	49	0
HS_1084	scaffold_38	772	78.238	98	1.7e-118
HS_1085	scaffold_38	573	80.454	79	2.86e-111
HS_1086	scaffold_38	514	80.739	70	2.9e-101
HS_1087	scaffold_38	321	77.57	48	1.14e-40
HS_1088	scaffold_38	48	93.75	2	4.26e-10
HS_1089	Chr_XVII	1340	82.612	151	0
HS_1090	Chr_XVII	862	89.791	69	0
HS_1091	Chr_XVII	914	88.293	77	0
HS_1092	Chr_XVII	789	91.001	58	0
HS_1093	Chr_XVII	799	90.488	53	0
HS_1094	Chr_XVII	799	90.363	54	0
HS_1095	Chr_XVII	809	90.111	52	0
HS_1096	Chr_XVII	801	90.012	60	0
HS_1097	Chr_XVII	933	86.602	82	0
HS_1098	Chr_XVII	810	88.642	60	0
HS_1099	Chr_XVII	810	88.395	64	0
HS_1100	Chr_XVII	749	89.987	49	0
HS_1101	Chr_XVII	1025	83.415	95	0
HS_1102	Chr_XVII	753	86.985	70	0
HS_1103	Chr_XVII	606	91.584	36	0
HS_1104	Chr_XVII	669	89.238	47	0
HS_1105	Chr_XVII	667	89.055	49	0
HS_1106	Chr_XVII	695	88.058	60	0
HS_1107	Chr_XVII	602	91.196	35	0
HS_1108	Chr_XVII	602	91.03	36	0
HS_1109	Chr_XVII	609	89.655	39	0
HS_1110	Chr_XVII	609	89.655	39	0
HS_1111	Chr_XVII	582	88.66	43	0
HS_1112	Chr_XVII	518	90.734	23	0
HS_1113	Chr_XVII	787	82.465	88	0
HS_1114	Chr_XVII	742	83.019	71	9.38e-176
HS_1115	Chr_XVII	864	80.556	116	1.21e-174
HS_1116	Chr_XVII	741	82.456	83	9.45e-171
HS_1117	Chr_XVII	506	88.538	46	3.4e-170
HS_1118	Chr_XVII	758	81.794	94	5.68e-168
HS_1119	Chr_XVII	688	83.14	78	2.04e-167
HS_1120	Chr_XVII	739	82.003	70	3.45e-160
HS_1121	Chr_XVII	743	81.292	81	4.49e-154
HS_1122	Chr_XVII	465	88.817	29	4.49e-154
HS_1123	Chr_XVII	598	83.779	72	2.09e-152
HS_1124	Chr_XVII	718	81.337	86	2.7e-151
HS_1125	Chr_XVII	585	84.274	59	2.7e-151
HS_1126	Chr_XVII	782	80.179	99	1.26e-149
HS_1127	Chr_XVII	440	89.318	22	5.85e-148
HS_1128	Chr_XVII	811	79.778	99	5.85e-148
HS_1129	Chr_XVII	724	80.801	92	2.72e-146
HS_1130	Chr_XVII	374	92.513	13	9.79e-146
HS_1131	Chr_XVII	716	80.866	84	1.64e-143
HS_1132	Chr_XVII	564	83.865	63	5.89e-143
HS_1133	Chr_XVII	731	80.575	79	9.85e-141
HS_1134	Chr_XVII	396	89.394	35	7.67e-137
HS_1135	Chr_XVII	692	80.202	105	2.76e-136
HS_1136	Chr_XVII	372	90.323	29	1.66e-133
HS_1137	Chr_XVII	737	79.647	80	4.65e-129
HS_1138	Chr_XVII	517	83.366	62	2.8e-126
HS_1139	Chr_XVII	513	83.431	61	1.01e-125
HS_1140	Chr_XVII	329	91.489	24	4.68e-124
HS_1141	Chr_XVII	329	90.881	26	1.01e-120
HS_1142	Chr_XVII	742	78.437	101	6.1e-118
HS_1143	Chr_XVII	325	90.769	24	6.1e-118
HS_1144	Chr_XVII	470	82.979	72	1.32e-114
HS_1145	Chr_XVII	341	89.15	29	1.32e-114
HS_1146	Chr_XVII	457	83.37	62	2.21e-112
HS_1147	Chr_XVII	576	80.556	75	7.95e-112
HS_1148	Chr_XVII	514	81.907	60	3.7e-110
HS_1149	Chr_XVII	512	81.445	69	6.19e-108
HS_1150	Chr_XVII	531	81.168	65	2.23e-107
HS_1151	Chr_XVII	502	81.275	55	3.75e-100
HS_1152	Chr_XVII	535	79.439	68	2.94e-91
HS_1153	Chr_XVII	335	83.284	42	6.46e-78
HS_1154	Chr_XVII	355	82.535	30	5.03e-74
HS_1155	Chr_XVII	580	77.069	71	2.34e-72
HS_1156	Chr_XVII	405	78.765	70	3.05e-66
HS_1157	Chr_XVII	188	88.83	18	2.39e-57
HS_1158	Chr_XVII	155	92.903	9	3.09e-56
HS_1159	Chr_XVII	171	88.889	16	3.11e-51
HS_1160	Chr_XVII	233	83.262	25	1.45e-49
HS_1161	Chr_XVII	155	87.097	20	8.78e-42
HS_1162	Chr_XVII	173	84.971	12	6.83e-38
HS_1163	Chr_XVII	173	84.971	12	6.83e-38
HS_1164	Chr_XVII	311	77.492	38	3.18e-36
HS_1165	Chr_XVII	177	82.486	28	1.48e-34
HS_1166	Chr_XVII	99	92.929	5	8.9e-32
HS_1167	Chr_XVII	124	87.903	12	8.9e-32
HS_1168	Chr_XVII	134	85.075	17	5.36e-29
HS_1169	Chr_XVII	104	89.423	11	1.93e-28
HS_1170	Chr_XVII	112	87.5	12	2.49e-27
HS_1171	Chr_XVII	256	76.172	29	1.17e-20
HS_1172	Chr_XVII	174	77.586	23	3.27e-16
HS_1173	Chr_XVII	127	79.528	16	1.97e-13
HS_1174	Chr_XVII	43	97.674	0	1.18e-10
HS_1175	Chr_XVII	43	97.674	0	1.18e-10
HS_1176	Chr_XVII	47	93.617	2	1.53e-09
HS_1177	Chr_XVII	46	93.478	3	1.53e-09
HS_1178	Chr_XVII	48	93.75	0	1.53e-09
HS_1179	Chr_XVII	43	93.023	1	2.56e-07
HS_1180	Chr_XVII	43	93.023	1	2.56e-07
HS_1181	Chr_XVII	48	89.583	4	9.22e-07
HS_1182	Chr_VI	961	88.241	70	0
HS_1183	Chr_VI	859	88.475	78	0
HS_1184	Chr_VI	1023	83.675	101	0
HS_1185	Chr_VI	816	86.887	59	0
HS_1186	Chr_VI	665	90.526	48	0
HS_1187	Chr_VI	666	90.39	49	0
HS_1188	Chr_VI	676	88.905	53	0
HS_1189	Chr_VI	762	86.614	68	0
HS_1190	Chr_VI	696	88.075	54	0
HS_1191	Chr_VI	600	90.5	33	0
HS_1192	Chr_VI	604	88.907	40	0
HS_1193	Chr_VI	604	88.907	37	0
HS_1194	Chr_VI	603	88.723	41	0
HS_1195	Chr_VI	576	88.715	44	0
HS_1196	Chr_VI	503	90.258	36	0
HS_1197	Chr_VI	745	82.819	84	2.02e-177
HS_1198	Chr_VI	764	82.199	98	2.61e-176
HS_1199	Chr_VI	787	81.703	100	4.36e-174
HS_1200	Chr_VI	800	81.5	99	5.64e-173
HS_1201	Chr_VI	716	82.542	97	9.45e-171
HS_1202	Chr_VI	800	80.5	97	7.46e-157
HS_1203	Chr_VI	740	80.405	103	7.56e-147
HS_1204	Chr_VI	599	83.139	70	1.27e-144
HS_1205	Chr_VI	737	80.461	90	1.64e-143
HS_1206	Chr_VI	766	79.765	100	9.85e-141
HS_1207	Chr_VI	723	80.498	78	5.93e-138
HS_1208	Chr_VI	505	84.158	71	1.66e-133
HS_1209	Chr_VI	555	82.883	61	1.29e-129
HS_1210	Chr_VI	520	83.462	66	4.65e-129
HS_1211	Chr_VI	751	78.961	97	1.01e-125
HS_1212	Chr_VI	488	84.016	61	3.62e-125
HS_1213	Chr_VI	714	79.132	98	6.06e-123
HS_1214	Chr_VI	330	91.212	23	2.18e-122
HS_1215	Chr_VI	511	82.975	59	3.65e-120
HS_1216	Chr_VI	487	80.287	73	6.32e-93
HS_1217	Chr_VI	495	79.798	74	3.8e-90
HS_1218	Chr_VI	213	92.019	7	3e-76
HS_1219	Chr_VI	214	90.654	9	3.03e-71
HS_1220	Chr_VI	555	76.577	86	1.82e-68
HS_1221	Chr_VI	161	86.957	15	8.78e-42
HS_1222	Chr_VI	257	79.377	39	1.47e-39
HS_1223	Chr_VI	134	87.313	9	6.88e-33
HS_1224	Chr_VI	133	87.218	9	2.47e-32
HS_1225	Chr_VI	178	82.022	21	3.2e-31
HS_1226	Chr_VI	178	81.461	21	1.49e-29
HS_1227	Chr_VI	104	89.423	9	6.93e-28
HS_1228	Chr_VI	106	88.679	10	2.49e-27
HS_1229	Chr_VI	157	80.892	21	1.94e-23
HS_1230	Chr_VI	111	84.685	11	1.17e-20
HS_1231	Chr_VI	64	95.312	3	1.51e-19
HS_1232	Chr_VI	87	82.759	14	9.16e-12
HS_1233	Chr_VI	43	93.023	1	2.56e-07
HS_1234	Chr_VI	43	93.023	1	2.56e-07
HS_1235	scaffold_2004	908	88.987	80	0
HS_1236	scaffold_301	959	87.8	76	0
HS_1237	scaffold_301	403	92.06	24	2.07e-157
HS_1238	scaffold_301	283	81.272	35	6.69e-53
HS_1239	scaffold_301	178	82.022	20	3.2e-31
HS_1240	scaffold_301	48	95.833	1	9.16e-12
HS_1241	Chr_VIII	795	91.447	54	0
HS_1242	Chr_VIII	780	88.718	52	0
HS_1243	Chr_VIII	696	88.793	52	0
HS_1244	Chr_VIII	807	85.998	70	0
HS_1245	Chr_VIII	695	88.489	53	0
HS_1246	Chr_VIII	683	88.433	55	0
HS_1247	Chr_VIII	600	89	42	0
HS_1248	Chr_VIII	860	82.558	92	0
HS_1249	Chr_VIII	560	89.643	44	0
HS_1250	Chr_VIII	735	84.082	90	0
HS_1251	Chr_VIII	742	83.558	89	0
HS_1252	Chr_VIII	523	89.866	25	0
HS_1253	Chr_VIII	806	82.134	92	0
HS_1254	Chr_VIII	521	89.443	24	5.6e-178
HS_1255	Chr_VIII	738	83.062	80	5.6e-178
HS_1256	Chr_VIII	513	89.279	24	1.57e-173
HS_1257	Chr_VIII	744	82.527	86	1.57e-173
HS_1258	Chr_VIII	737	82.497	89	2.03e-172
HS_1259	Chr_VIII	766	82.115	82	9.45e-171
HS_1260	Chr_VIII	742	82.075	95	4.39e-169
HS_1261	Chr_VIII	381	95.276	11	1.58e-168
HS_1262	Chr_VIII	381	95.276	11	1.58e-168
[truncated: 577 more rows]

## Sheet: P. euphratica (male)
HS of MSL	Position	Length	Identity(%)	Mismatch	E-value
[truncated: 372 more rows]

[truncated: 3 more sheets: S. brachista (female), S. purpurea (female), S. suchowensis (female)]
