# Supplementary material for: Evidences for a role of two Y-specific genes in sex determination in Populus deltoides
Source: Nat Commun. 2020 Nov 18;11:5893. doi: 10.1038/s41467-020-19559-2 (PMC7674411; doi:10.1038/s41467-020-19559-2)
Supplement: Supplementary file 7 — Supplementary Data 3 [file 41467_2020_19559_MOESM7_ESM.xlsx]

## Sheet: Sheet1
gene_names	geno_(logFC)	geno_(Pvalue)	geno_(Qvalue)	geno_(FPKMcut)	gene_names	WT_1_MSL	WT_2_MSL	WT_3_MSL	MSL_25	MSL_2	MSL_33	MSL_38	MSL_39	MSL_40	MSL_47	MSL_57	gene	Alias	Note	curator_summary	symbol
AT1G75945	-9.08687	6.40431e-30	1.40575e-25	10	AT1G75945	13.5315	30.3747	14.5151	0	0	0	0	0	0.117692	0	0.111705	AT1G75945		hypothetical protein	hypothetical protein	protein_coding
AT3G26742	3.18951	6.04028e-26	5.13829e-22	3	AT3G26742	0.794247	0.590978	0.605222	5.62712	4.36949	6.92353	7.20879	4.88506	5.60146	6.51562	7.41841	AT3G26742		hypothetical protein	unknown protein%3B FUNCTIONS IN: molecular_function unknown%3B INVOLVED IN: biological_process unknown%3B LOCATED IN: endomembrane system%3B Has 30201 Blast hits to 17322 proteins in 780 species: Archae - 12%3B Bacteria - 1396%3B Metazoa - 17338%3B Fungi - 3422%3B Plants - 5037%3B Viruses - 0%3B Other Eukaryotes - 2996 (source: NCBI BLink).	protein_coding
AT1G02813	1.47382	7.02272e-26	5.13829e-22	10	AT1G02813	41.4592	30.4532	33.6709	110.731	105.544	113.813	108.793	78.0148	81.4672	95.2104	89.0125	AT1G02813		pectinesterase (Protein of unknown function%2C DUF538)	Protein of unknown function%2C DUF538%3B INVOLVED IN: biological_process unknown%3B LOCATED IN: endomembrane system%3B EXPRESSED IN: leaf whorl%2C cauline leaf%2C sepal%2C flower%2C seed%3B EXPRESSED DURING: F mature embryo stage%2C petal differentiation and expansion stage%2C E expanded cotyledon stage%3B CONTAINS InterPro DOMAIN/s: Protein of unknown function DUF538 (InterPro:IPR007493)%3B BEST…	protein_coding
AT3G30122	2.09205	7.4551e-25	4.09099e-21	3	AT3G30122	1.29877	1.98157	1.23096	6.0575	8.63199	5.42062	6.59727	6.15358	6.77776	4.83792	6.433	AT3G30122		pseudogene	pseudogene similar to peptide chain release factor protein	pseudogene
AT5G07230	1.56242	9.76037e-25	4.2848e-21	10	AT5G07230	93.471	64.0665	84.5736	242.997	255.347	299.011	263.239	190.802	185.949	246.033	224.478	AT5G07230		Bifunctional inhibitor/lipid-transfer protein/seed storage 2S albumin superfamily protein	Bifunctional inhibitor/lipid-transfer protein/seed storage 2S albumin superfamily protein%3B FUNCTIONS IN: lipid binding%3B INVOLVED IN: lipid transport%3B LOCATED IN: endomembrane system%3B EXPRESSED IN: leaf whorl%2C sepal%2C flower%2C seed%3B EXPRESSED DURING: petal differentiation and expansion stage%2C E expanded cotyledon stage%3B CONTAINS InterPro DOMAIN/s: Bifunctional inhibitor/plant lip…	protein_coding
AT5G48210	1.17842	1.34021e-19	4.90293e-16	10	AT5G48210	45.6997	32.9091	45.9577	108.866	83.3545	93.7827	79.0238	88.0367	88.8367	105.695	104.973	AT5G48210		prolamin-like protein (DUF1278)	FUNCTIONS IN: molecular_function unknown%3B INVOLVED IN: biological_process unknown%3B LOCATED IN: endomembrane system%3B EXPRESSED IN: petal%2C leaf whorl%2C sepal%2C flower%3B EXPRESSED DURING: petal differentiation and expansion stage%3B CONTAINS InterPro DOMAIN/s: Protein of unknown function DUF1278 (InterPro:IPR010701)%3B BEST Arabidopsis thaliana protein match is: ECA1 gametogenesis related…	protein_coding
AT3G57620	1.6897	1.3637e-18	4.27617e-15	10	AT3G57620	6.11759	4.91635	7.07297	22.9644	21.8935	23.0077	22.3978	13.3479	15.2739	21.6686	15.4285	AT3G57620		glyoxal oxidase-related protein	glyoxal oxidase-related protein%3B FUNCTIONS IN: molecular_function unknown%3B INVOLVED IN: biological_process unknown%3B LOCATED IN: endomembrane system%3B EXPRESSED IN: leaf whorl%2C sepal%2C flower%3B EXPRESSED DURING: petal differentiation and expansion stage%3B CONTAINS InterPro DOMAIN/s: Galactose oxidase/kelch%2C beta-propeller (InterPro:IPR011043)%2C Galactose oxidase%2C beta-propeller (I…	protein_coding
AT3G03760	1.48686	2.27289e-18	6.23625e-15	10	AT3G03760	12.6408	6.97946	11.8695	38.1933	24.7268	30.734	31.2165	26.5184	27.6921	29.1233	27.7437	AT3G03760		LOB domain-containing protein 20	LOB domain-containing protein 20 (LBD20)%3B CONTAINS InterPro DOMAIN/s: Lateral organ boundaries%2C LOB (InterPro:IPR004883)%2C Uncharacterised conserved protein UCP038127%2C LOB (InterPro:IPR017394)%3B BEST Arabidopsis thaliana protein match is: lateral organ boundaries-domain 16 (TAIR:AT2G42430.1)%3B Has 888 Blast hits to 883 proteins in 26 species: Archae - 0%3B Bacteria - 0%3B Metazoa - 16%3B…	LBD20
AT4G28397	1.18151	1.56612e-17	3.48343e-14	10	AT4G28397	26.9634	24.9836	25.1067	65.8146	44.3582	53.8431	62.158	53.1366	52.527	73.8665	60.4044	AT4G28397		non-specific lipid-transfer-like protein	FUNCTIONS IN: molecular_function unknown%3B INVOLVED IN: biological_process unknown%3B LOCATED IN: cellular_component unknown%3B BEST Arabidopsis thaliana protein match is: Bifunctional inhibitor/lipid-transfer protein/seed storage 2S albumin superfamily protein (TAIR:AT4G28395.1)%3B Has 46 Blast hits to 46 proteins in 4 species: Archae - 0%3B Bacteria - 0%3B Metazoa - 0%3B Fungi - 0%3B Plants - …	protein_coding
AT5G62320	1.11266	1.58698e-17	3.48343e-14	10	AT5G62320	7.03933	5.96803	6.73997	15.7443	15.5938	15.5817	16.1762	13.0047	11.891	13.41	12.703	AT5G62320	"ATMYB99,myb domain protein 99,ATMYBCU15"	myb domain protein 99	Encodes a putative transcription factor (MYB99).	MYB99
AT2G19070	1.4354	1.85452e-17	3.70061e-14	10	AT2G19070	46.9797	27.9211	43.4653	135.329	90.9203	117.751	96.5427	94.6273	89.2564	126.561	103.06	AT2G19070		spermidine hydroxycinnamoyl transferase	encodes a protein whose sequence is similar to anthranilate N-hydroxycinnamoyl/benzoyltransferase from Dianthus caryophyllus (gi:2239091)	SHT
AT1G20150	1.37782	2.73699e-17	5.0064e-14	10	AT1G20150	7.39139	6.32534	8.236	25.2133	20.2505	21.8427	20.8975	16.1475	15.6855	17.1444	15.0804	AT1G20150		Subtilisin-like serine endopeptidase family protein	Subtilisin-like serine endopeptidase family protein%3B FUNCTIONS IN: identical protein binding%2C serine-type endopeptidase activity%3B INVOLVED IN: proteolysis%2C negative regulation of catalytic activity%3B LOCATED IN: endomembrane system%3B EXPRESSED IN: leaf whorl%2C sepal%2C root%2C flower%2C seed%3B EXPRESSED DURING: F mature embryo stage%2C petal differentiation and expansion stage%2C E ex…	protein_coding
AT3G52160	1.48738	3.46196e-17	5.84538e-14	10	AT3G52160	13.9838	9.87419	14.0452	45.5557	30.6585	38.7758	34.7569	29.3954	28.3733	45.6993	30.4441	AT3G52160		3-ketoacyl-CoA synthase 15	Encodes KCS15%2C a member of the 3-ketoacyl-CoA synthase family involved in the biosynthesis of VLCFA (very long chain fatty acids).	KCS15
ATTG00010	10.2632	8.41341e-17	1.3191e-13	1	ATTG00010	0	0	0	3.99339	2.51074	10.0554	4.06078	65.5786	3.88955	5.35827	2.87828	NA	NA	NA	NA	NA
AT1G67990	1.29818	1.47648e-16	2.16059e-13	10	AT1G67990	130	97.1706	125.971	361.403	215.569	292.793	281.996	258.988	245.068	364.098	296.328	AT1G67990		S-adenosyl-L-methionine-dependent methyltransferases superfamily protein	Encodes a tapetum-specific O-methyltransferase. In vitro enzyme assay indicated activity with caffeoyl-CoA%2C caffeoyl glucose%2C chlorogenic acid and polyamine conjugates. RNAi mutants had impaired silique development and seed setting.	TSM1
AT2G41040	1.18127	5.17903e-16	7.10499e-13	10	AT2G41040	40.249	30.7948	36.7908	101.084	66.5345	82.1725	77.7018	73.472	68.0446	102.613	80.7107	AT2G41040		S-adenosyl-L-methionine-dependent methyltransferases superfamily protein	S-adenosyl-L-methionine-dependent methyltransferases superfamily protein%3B FUNCTIONS IN: methyltransferase activity%3B INVOLVED IN: response to karrikin%3B LOCATED IN: chloroplast%2C plastoglobule%3B EXPRESSED IN: 21 plant structures%3B EXPRESSED DURING: 12 growth stages%3B CONTAINS InterPro DOMAIN/s: Methyltransferase type 11 (InterPro:IPR013216)%3B BEST Arabidopsis thaliana protein match is: S…	protein_coding
AT4G28395	0.861212	5.19205e-15	6.33142e-12	10	AT4G28395	137.773	119.581	131.587	269.952	198.014	247.17	224.584	222.119	201.694	273.628	247.222	AT4G28395	"ATA7,ARABIDOPSIS THALIANA ANTHER 7"	Bifunctional inhibitor/lipid-transfer protein/seed storage 2S albumin superfamily protein	related to lipid transfer proteins	A7
AT1G47980	1.37425	5.85409e-15	6.76301e-12	10	AT1G47980	88.4445	77.2022	82.4665	247.495	235.652	220.168	233.954	170.294	138.852	282.398	186.484	AT1G47980		desiccation-like protein	unknown protein%3B FUNCTIONS IN: molecular_function unknown%3B INVOLVED IN: biological_process unknown%3B LOCATED IN: endomembrane system%3B EXPRESSED IN: 6 plant structures%3B EXPRESSED DURING: 4 anthesis%2C F mature embryo stage%2C petal differentiation and expansion stage%2C E expanded cotyledon stage%3B BEST Arabidopsis thaliana protein match is: unknown protein (TAIR:AT3G62730.1)%3B Has 169 …	protein_coding
AT5G13380	0.978201	6.21608e-15	6.82215e-12	10	AT5G13380	26.9281	22.1052	24.8763	57.56	38.5296	53.0904	46.1029	44.4874	43.3194	56.5644	48.7365	AT5G13380		Auxin-responsive GH3 family protein	Auxin-responsive GH3 family protein%3B CONTAINS InterPro DOMAIN/s: GH3 auxin-responsive promoter (InterPro:IPR004993)%3B BEST Arabidopsis thaliana protein match is: Auxin-responsive GH3 family protein (TAIR:AT5G13370.1)%3B Has 1506 Blast hits to 1424 proteins in 238 species: Archae - 0%3B Bacteria - 490%3B Metazoa - 52%3B Fungi - 2%3B Plants - 670%3B Viruses - 0%3B Other Eukaryotes - 292 (source:…	protein_coding
AT1G14100	1.48316	8.24237e-15	8.61524e-12	1	AT1G14100	1.49299	1.51646	1.38884	4.51589	4.98681	4.1434	4.42474	2.79624	3.743	3.93678	4.21664	AT1G14100		fucosyltransferase 8	member of Glycosyltransferase Family- 37. FUT8 was previously associated to AT1G14110	FUT8
AT1G74130	0.801536	8.81149e-15	8.79146e-12	10	AT1G74130	10.586	8.6463	9.72425	17.3521	17.8355	15.7398	17.0862	15.5242	15.2724	19.4509	16.6285	AT1G74130		Rhomboid-related intramembrane serine protease family protein	Rhomboid-related intramembrane serine protease family protein%3B FUNCTIONS IN: serine-type endopeptidase activity%3B LOCATED IN: integral to membrane%3B CONTAINS InterPro DOMAIN/s: Peptidase S54%2C rhomboid (InterPro:IPR002610)%3B BEST Arabidopsis thaliana protein match is: Rhomboid-related intramembrane serine protease family protein (TAIR:AT1G74140.5)%3B Has 1475 Blast hits to 1475 proteins in …	protein_coding
AT3G63170	0.718697	1.24633e-14	1.18943e-11	10	AT3G63170	60.9895	57.2498	62.5789	108.332	101.308	99.8181	102.906	88.7697	84.9958	114.172	93.4838	AT3G63170	AtFAP1	Chalcone-flavanone isomerase family protein	Encodes a plastid stroma localized fatty acid binding protein involved in fatty acid metabolism.	FAP1
AT5G16920	1.38502	2.27774e-14	2.08318e-11	10	AT5G16920	27.2077	14.1469	24.3164	71.9647	44.9835	66.0677	57.7944	53.116	50.7479	52.8309	60.3449	AT5G16920		Fasciclin-like arabinogalactan family protein	Fasciclin-like arabinogalactan family protein%3B FUNCTIONS IN: molecular_function unknown%3B LOCATED IN: endomembrane system%3B EXPRESSED IN: leaf whorl%2C sepal%2C flower%2C seed%3B EXPRESSED DURING: petal differentiation and expansion stage%2C E expanded cotyledon stage%3B CONTAINS InterPro DOMAIN/s: FAS1 domain (InterPro:IPR000782)%3B BEST Arabidopsis thaliana protein match is: Fasciclin-like …	protein_coding
AT4G18190	1.32892	4.46903e-14	3.92381e-11	10	AT4G18190	10.417	7.2784	10.5031	26.4321	28.6269	27.5372	25.2944	18.0995	18.4135	25.6087	19.1726	AT4G18190	"ATPUP6,purine permease 6"	purine permease 6	Member of a family of proteins related to PUP1%2C a purine transporter. May be involved in the transport of purine and purine derivatives such as cytokinins%2C across the plasma membrane.	PUP6
AT1G75050	1.06147	1.22169e-13	1.03139e-10	10	AT1G75050	12.919	8.33815	11.3182	21.1351	25.3148	20.9324	24.2468	26.064	18.0853	23.9017	22.0847	AT1G75050		Pathogenesis-related thaumatin superfamily protein	Pathogenesis-related thaumatin superfamily protein%3B FUNCTIONS IN: molecular_function unknown%3B INVOLVED IN: response to other organism%3B LOCATED IN: endomembrane system%3B EXPRESSED IN: 6 plant structures%3B EXPRESSED DURING: 4 anthesis%2C petal differentiation and expansion stage%3B CONTAINS InterPro DOMAIN/s: Thaumatin%2C conserved site (InterPro:IPR017949)%2C Thaumatin%2C pathogenesis-rela…	protein_coding
AT5G54010	0.978611	1.34554e-13	1.09388e-10	10	AT5G54010	10.0419	7.5365	8.56014	18.2783	16.2292	19.8785	15.4641	15.5087	14.4195	20.6689	17.0918	AT5G54010	"UGT79B6,UDP-glycosyltransferase 79B6"	UDP-Glycosyltransferase superfamily protein	Encodes a flavonoid 3-O-glucoside:2%26#8243%3B-O-glucosyltransferase that determines pollen-specific flavonol structure.	protein_coding
AT3G42960	1.63282	3.04931e-13	2.39044e-10	10	AT3G42960	24.3207	14.5985	21.5224	64.1925	80.0559	74.2252	61.9475	51.2516	36.2929	80.2209	52.0761	AT3G42960	"ASD,TA1,TAPETUM1"	TAPETUM 1	Arabidopsis homolog of TASSELSEED2. Expressed specifically in tapetal cells.	ATA1
AT5G66690	1.21851	7.94045e-13	6.0101e-10	5	AT5G66690	2.69055	2.43583	2.91939	7.01569	5.3217	7.55474	6.64903	5.04039	5.16869	7.61683	5.66051	AT5G66690		UDP-Glycosyltransferase superfamily protein	UGT72E2 is an UDPG:coniferyl alcohol glucosyltransferase which glucosylates sinapyl- and coniferyl aldehydes as well as sinapyl- and coniferyl alcohol. The enzyme is thought to be involved in lignin metabolism. A knockdown mutant line (72E2KD) was obtained using RNAi silencing. A twofold reduction in coniferyl alcohol 4-%3Ci%3EO%3C/i%3E-glucoside and sinapyl alcohol 4-%3Ci%3EO%3C/i%3E-glucoside w…	UGT72E2
AT1G71160	1.02035	1.61579e-12	1.18222e-09	10	AT1G71160	12.0025	10.9179	11.9442	25.1526	19.5732	21.9998	24.9589	22.4752	19.3926	32.2799	22.8454	AT1G71160		3-ketoacyl-CoA synthase 7	Encodes KCS7%2C a member of the 3-ketoacyl-CoA synthase family involved in the biosynthesis of VLCFA (very long chain fatty acids).	KCS7
AT5G16960	1.06874	2.1312e-12	1.50903e-09	10	AT5G16960	63.1368	49.9387	60.9557	151.609	93.0351	130.111	114.049	109.917	101.176	152.543	121.192	AT5G16960		Zinc-binding dehydrogenase family protein	Zinc-binding dehydrogenase family protein%3B FUNCTIONS IN: oxidoreductase activity%2C binding%2C zinc ion binding%2C catalytic activity%3B INVOLVED IN: response to oxidative stress%3B EXPRESSED IN: leaf whorl%2C sepal%2C flower%2C stamen%3B EXPRESSED DURING: 4 anthesis%2C petal differentiation and expansion stage%3B CONTAINS InterPro DOMAIN/s: GroES-like (InterPro:IPR011032)%2C NAD(P)-binding dom…	protein_coding
AT1G28700	0.956573	3.06076e-12	2.09949e-09	10	AT1G28700	7.32113	7.87141	7.50403	17.9198	12.1092	13.2679	15.3918	13.0122	12.9465	17.3927	15.3505	AT1G28700		Nucleotide-diphospho-sugar transferase family protein	Nucleotide-diphospho-sugar transferase family protein%3B FUNCTIONS IN: molecular_function unknown%3B INVOLVED IN: biological_process unknown%3B LOCATED IN: endomembrane system%3B CONTAINS InterPro DOMAIN/s: Nucleotide-diphospho-sugar transferase%2C predicted (InterPro:IPR005069)%3B BEST Arabidopsis thaliana protein match is: Nucleotide-diphospho-sugar transferase family protein (TAIR:AT1G28710.3)…	protein_coding
AT4G09455	-6.55951	5.68135e-12	3.77896e-09	0	AT4G09455	0.386566	0.124286	0.312419	0	0	0	0	0	0.0123281	0	0	AT4G09455		transposable_element_gene	copia-like retrotransposon family%2C has a 1.2e-236 P-value blast match to GB:AAA57005 Hopscotch polyprotein (Ty1_Copia-element) (Zea mays)	transposable_element_gene
AT2G03200	1.0868	6.55337e-12	4.23078e-09	10	AT2G03200	9.05844	8.01186	9.53103	18.2841	22.6253	21.3548	19.1322	15.3948	13.8665	23.2076	16.9481	AT2G03200		Eukaryotic aspartyl protease family protein	Eukaryotic aspartyl protease family protein%3B FUNCTIONS IN: aspartic-type endopeptidase activity%3B INVOLVED IN: proteolysis%3B LOCATED IN: endomembrane system%3B EXPRESSED IN: 10 plant structures%3B EXPRESSED DURING: 4 anthesis%2C C globular stage%2C petal differentiation and expansion stage%3B CONTAINS InterPro DOMAIN/s: Peptidase aspartic (InterPro:IPR021109)%2C Peptidase aspartic%2C catalyti…	protein_coding
AT4G29250	1.11162	1.3424e-11	8.1849e-09	10	AT4G29250	8.94487	5.97301	9.00864	19.4332	13.5498	19.5206	15.0095	16.4066	15.1529	21.5894	17.4835	AT4G29250		HXXXD-type acyl-transferase family protein	HXXXD-type acyl-transferase family protein%3B FUNCTIONS IN: transferase activity%2C transferring acyl groups other than amino-acyl groups%2C transferase activity%3B INVOLVED IN: biological_process unknown%3B LOCATED IN: cellular_component unknown%3B EXPRESSED IN: leaf whorl%2C sepal%2C flower%3B EXPRESSED DURING: petal differentiation and expansion stage%3B CONTAINS InterPro DOMAIN/s: Transferase…	protein_coding
AT1G74550	1.99428	1.79628e-11	1.03759e-08	10	AT1G74550	6.06667	3.31405	4.97634	26.6643	15.0111	20.2639	20.938	14.3252	11.5217	31.8124	12.1713	AT1G74550		cytochrome P450%2C family 98%2C subfamily A%2C polypeptide 9	Encodes a tricoumaroylspermidine meta-hydroxylase that participates in the formation of N%3Csup%3E1%3C/sup%3E%2CN%3Csup%3E5%3C/sup%3E-di(hydroxyferuloyol)- N%3Csup%3E10%3C/sup%3E-sinapoylspermidine%2C an important constituent of pollen. This gene appears to be expressed in young flower buds and inflorescence tips with notably high levels of expression in the tapetum and pollen. It is also express…	CYP98A9
AT1G75030	1.42525	2.02523e-11	1.13984e-08	10	AT1G75030	28.0807	22.243	27.1162	79.7377	89.0165	83.9118	61.9342	60.5723	35.5694	75.093	68.9249	AT1G75030	"ATLP-3,thaumatin-like protein 3"	thaumatin-like protein 3	encodes a PR5-like protein	TLP-3
AT1G01280	1.43467	2.42185e-11	1.32899e-08	10	AT1G01280	18.8795	9.01395	16.3072	44.6966	44.8725	49.2008	42.638	29.8128	27.7037	43.7965	36.1952	AT1G01280	CYP703	cytochrome P450%2C family 703%2C subfamily A%2C polypeptide 2	member of CYP703A CYP703A2 is expressed specifically in anthers of land plants%2C catalyzing the in-chain hydroxylation at the C-7 position of medium-chain saturated fatty acids (lauric acid in-chain hydroxylase) which is involved in pollen development (sporopollenin synthesis).	CYP703A2
AT4G14815	0.884661	3.04836e-11	1.60572e-08	10	AT4G14815	58.1486	50.5701	57.3824	129.394	77.9495	104.005	97.1869	95.1792	90.5973	111.397	112.292	AT4G14815		Bifunctional inhibitor/lipid-transfer protein/seed storage 2S albumin superfamily protein	Bifunctional inhibitor/lipid-transfer protein/seed storage 2S albumin superfamily protein%3B FUNCTIONS IN: lipid binding%3B INVOLVED IN: lipid transport%3B LOCATED IN: anchored to membrane%3B EXPRESSED IN: petal%2C leaf whorl%2C sepal%2C flower%3B EXPRESSED DURING: 4 anthesis%2C petal differentiation and expansion stage%3B CONTAINS InterPro DOMAIN/s: Bifunctional inhibitor/plant lipid transfer pr…	protein_coding
AT5G65205	0.758861	3.07244e-11	1.60572e-08	10	AT5G65205	24.8263	23.4223	27.4449	44.2765	38.8111	45.4165	38.6266	41.6947	35.6513	52.5256	44.7547	AT5G65205		NAD(P)-binding Rossmann-fold superfamily protein	NAD(P)-binding Rossmann-fold superfamily protein%3B FUNCTIONS IN: oxidoreductase activity%2C binding%2C catalytic activity%3B INVOLVED IN: oxidation reduction%2C metabolic process%3B LOCATED IN: cellular_component unknown%3B EXPRESSED IN: 18 plant structures%3B EXPRESSED DURING: 13 growth stages%3B CONTAINS InterPro DOMAIN/s: Short-chain dehydrogenase/reductase%2C conserved site (InterPro:IPR0209…	protein_coding
AT1G67626	2.35072	3.63645e-11	1.77378e-08	1	AT1G67626	0.825134	0.434113	1.09123	4.27604	5.50662	4.18489	3.23394	3.7395	2.75586	3.23066	5.55832	AT1G67626		transposable_element_gene	pseudogene%2C hypothetical protein	transposable_element_gene
AT3G11980	1.71706	3.59384e-11	1.77378e-08	10	AT3G11980	25.9616	15.2184	25.3082	80.1936	99.5322	94.0525	74.6867	47.2198	42.313	91.1476	53.9287	AT3G11980	"FAR2,FATTY ACID REDUCTASE 2"	Jojoba acyl CoA reductase-related male sterility protein	Similar to fatty acid reductases.	MS2
AT1G06990	1.24026	3.55364e-11	1.77378e-08	10	AT1G06990	6.77225	5.69684	6.74736	20.6736	11.0002	14.2371	16.7522	13.7945	12.0238	18.8603	13.8318	AT1G06990		GDSL-like Lipase/Acylhydrolase superfamily protein	GDSL-like Lipase/Acylhydrolase superfamily protein%3B FUNCTIONS IN: hydrolase activity%2C acting on ester bonds%2C carboxylesterase activity%3B INVOLVED IN: lipid metabolic process%3B LOCATED IN: endomembrane system%3B EXPRESSED IN: petal%2C leaf whorl%2C sepal%2C flower%3B EXPRESSED DURING: 4 anthesis%2C petal differentiation and expansion stage%3B CONTAINS InterPro DOMAIN/s: Lipase%2C GDSL (Int…	protein_coding
AT4G37900	1.09986	4.6619e-11	2.22454e-08	10	AT4G37900	59.1087	48.4137	54.2036	156.982	95.1578	110.193	117.78	103.531	88.3363	149.189	103.24	AT4G37900	AtGRDP2	hypothetical protein (duplicated DUF1399)	Protein of unknown function (duplicated DUF1399)%3B CONTAINS InterPro DOMAIN/s: Protein of unknown function DUF1399 (InterPro:IPR009836)%3B BEST Arabidopsis thaliana protein match is: Protein of unknown function (duplicated DUF1399) (TAIR:AT2G22660.2)%3B Has 24258 Blast hits to 6156 proteins in 640 species: Archae - 4%3B Bacteria - 13513%3B Metazoa - 5207%3B Fungi - 694%3B Plants - 2964%3B Viruse…	protein_coding
AT5G14980	1.09267	6.10873e-11	2.85291e-08	5	AT5G14980	6.29142	4.33584	5.58925	14.3456	10.1722	12.2803	9.58974	12.7327	13.1229	10.6868	9.57703	AT5G14980		alpha/beta-Hydrolases superfamily protein	alpha/beta-Hydrolases superfamily protein%3B BEST Arabidopsis thaliana protein match is: alpha/beta-Hydrolases superfamily protein (TAIR:AT5G19290.1)%3B Has 3141 Blast hits to 3138 proteins in 1076 species: Archae - 24%3B Bacteria - 2044%3B Metazoa - 145%3B Fungi - 150%3B Plants - 435%3B Viruses - 33%3B Other Eukaryotes - 310 (source: NCBI BLink).	protein_coding
AT5G49070	0.905157	6.47457e-11	2.96077e-08	10	AT5G49070	6.73688	6.29952	7.04857	12.6371	10.8631	14.156	10.7683	11.9945	10.4397	15.2458	14.2844	AT5G49070		3-ketoacyl-CoA synthase 21	Encodes KCS21%2C a member of the 3-ketoacyl-CoA synthase family involved in the biosynthesis of VLCFA (very long chain fatty acids).	KCS21
AT1G62940	1.55831	7.90095e-11	3.5393e-08	10	AT1G62940	32.933	15.0992	30.6445	75.0297	90.9144	93.8505	83.3737	64.0686	47.1347	99.6628	64.1353	AT1G62940		acyl-CoA synthetase 5	encodes an acyl-CoA synthetase%2C has in vitro activity towards medium- to long-chain fatty acids and their hydroxylated derivatives. Expressed in the tapetum. Involved in pollen wall exine formation. Null mutants were devoid of pollen grains at anther maturity and were completely male sterile.	ACOS5
AT4G14080	1.48126	8.40006e-11	3.68763e-08	10	AT4G14080	66.1551	32.8913	58.7849	182.013	160.527	194.275	144.21	131.233	84.4997	136.497	142.071	AT4G14080		O-Glycosyl hydrolases family 17 protein	maternal effect embryo arrest 48 (MEE48)%3B FUNCTIONS IN: cation binding%2C hydrolase activity%2C hydrolyzing O-glycosyl compounds%2C catalytic activity%3B INVOLVED IN: pollen exine formation%2C embryo development ending in seed dormancy%3B LOCATED IN: endomembrane system%3B EXPRESSED IN: leaf whorl%2C sepal%2C flower%2C seed%3B EXPRESSED DURING: petal differentiation and expansion stage%2C E exp…	MEE48
AT4G34850	1.70531	1.19571e-10	5.14623e-08	10	AT4G34850	25.8887	9.64426	22.4835	67.7945	75.5206	76.0468	66.9756	50.4424	37.5944	79.1586	51.2951	AT4G34850	"PSKB,polyketide synthase B"	Chalcone and stilbene synthase family protein	LESS ADHESIVE POLLEN 5 (LAP5)%3B FUNCTIONS IN: transferase activity%2C transferring acyl groups other than amino-acyl groups%2C catalytic activity%2C acyltransferase activity%3B INVOLVED IN: phenylpropanoid biosynthetic process%2C pollen exine formation%3B LOCATED IN: cellular_component unknown%3B EXPRESSED IN: leaf whorl%2C sepal%2C anther%2C flower%2C seed%3B EXPRESSED DURING: petal differentia…	LAP5
AT5G26730	1.19892	2.62614e-10	1.08762e-07	10	AT5G26730	64.5518	28.8267	54.5216	122.255	108.468	128.05	128.218	100.427	89.2652	112.727	116.536	AT5G26730		Fasciclin-like arabinogalactan family protein	Fasciclin-like arabinogalactan family protein%3B FUNCTIONS IN: molecular_function unknown%3B INVOLVED IN: biological_process unknown%3B LOCATED IN: mitochondrion%3B CONTAINS InterPro DOMAIN/s: FAS1 domain (InterPro:IPR000782)%3B BEST Arabidopsis thaliana protein match is: Fasciclin-like arabinogalactan family protein (TAIR:AT5G16920.1)%3B Has 37 Blast hits to 37 proteins in 11 species: Archae - 0…	protein_coding
AT4G19645	0.869774	3.93048e-10	1.59767e-07	5	AT4G19645	6.42025	4.8862	6.79516	13.5364	9.94902	11.6191	11.0424	10.2635	8.95291	11.8895	11.1809	AT4G19645		TRAM%2C LAG1 and CLN8 (TLC) lipid-sensing domain containing protein	TRAM%2C LAG1 and CLN8 (TLC) lipid-sensing domain containing protein%3B FUNCTIONS IN: molecular_function unknown%3B INVOLVED IN: biological_process unknown%3B LOCATED IN: integral to membrane%3B CONTAINS InterPro DOMAIN/s: TRAM/LAG1/CLN8 homology domain (InterPro:IPR006634)%3B BEST Arabidopsis thaliana protein match is: TRAM%2C LAG1 and CLN8 (TLC) lipid-sensing domain containing protein (TAIR:AT1G…	protein_coding
AT4G12920	1.53123	6.02494e-10	2.4045e-07	3	AT4G12920	2.54465	0.841512	2.272	5.4799	6.51351	5.49266	6.14057	4.2102	4.63726	5.17044	6.382	AT4G12920		Eukaryotic aspartyl protease family protein	Eukaryotic aspartyl protease family protein%3B FUNCTIONS IN: aspartic-type endopeptidase activity%3B INVOLVED IN: proteolysis%3B LOCATED IN: endomembrane system%3B EXPRESSED IN: leaf whorl%2C sepal%2C flower%3B EXPRESSED DURING: petal differentiation and expansion stage%3B CONTAINS InterPro DOMAIN/s: Peptidase aspartic (InterPro:IPR021109)%2C Peptidase aspartic%2C catalytic (InterPro:IPR009007)%2…	UND
AT5G43340	0.888087	6.21331e-10	2.4354e-07	10	AT5G43340	13.2236	15.5172	13.0906	25.949	26.4008	24.223	23.7138	24.3722	20.4291	35.7591	25.4991	AT5G43340	"PHT6,PHOSPHATE TRANSPORTER 6"	phosphate transporter 1%3B6	Encodes Pht1%3B6%2C a member of the Pht1 family of phosphate transporters which include: Pht1%3B1/At5g43350%2C Pht1%3B2/At5g43370%2C Pht1%3B3/At5g43360%2C Pht1%3B4/At2g38940%2C Pht1%3B5/At2g32830%2C Pht1%3B6/At5g43340%2C Pht1%3B7/At3g54700%2C Pht1%3B8/At1g20860%2C Pht1%3B9/At1g76430 (Plant Journal 2002%2C 31:341).	PHT1%3B6
AT1G44224	0.900364	6.6221e-10	2.55009e-07	10	AT1G44224	38.1758	35.1413	34.105	80.4258	48.611	64.8073	58.288	69.2766	58.8026	81.0463	73.418	AT1G44224		ECA1 gametogenesis related family protein	Encodes a ECA1 gametogenesis related family protein	protein_coding
AT5G50210	0.750029	6.82958e-10	2.58464e-07	5	AT5G50210	5.97087	5.22388	5.70556	10.6915	9.0665	10.471	9.58343	7.9588	8.04465	11.135	8.91758	AT5G50210	"OLD5,ONSET OF LEAF DEATH 5,SUFE3,SULFUR E 3"	quinolinate synthase	Encodes an Fe-S binding protein with quinolinate synthase (QS) activity and cysteine desulfurase activator activity. The QS activity was demonstrated by functional complementation of corresponding E. coli mutants and complementation of embryo-lethal phenotypes of the QS homozygous null allele in Arabidopsis. The SufE domain of the protein also stimulates the cysteine desulfurase activity of CpNif…	QS
AT5G17050	0.776297	8.86367e-10	3.29758e-07	10	AT5G17050	13.7689	13.5057	12.8159	25.7417	23.205	23.5981	25.6162	18.0459	21.7024	26.4535	18.7548	AT5G17050		UDP-glucosyl transferase 78D2	The At5g17050 encodes a anthocyanidin 3-O-glucosyltransferase which specifically glucosylates the 3-position of the flavonoid C-ring. Anthocyanidins such as cyanidin and pelargonidin as well as flavonols such as kaempferol and quercetin are accepted substrates.	UGT78D2
AT3G23770	1.56648	1.48892e-09	5.21423e-07	10	AT3G23770	14.8125	10.5858	14.9024	49.3707	52.8434	52.0471	33.461	31.624	17.6113	41.3383	40.1228	AT3G23770		O-Glycosyl hydrolases family 17 protein	O-Glycosyl hydrolases family 17 protein%3B FUNCTIONS IN: cation binding%2C hydrolase activity%2C hydrolyzing O-glycosyl compounds%2C catalytic activity%3B INVOLVED IN: carbohydrate metabolic process%3B LOCATED IN: endomembrane system%3B EXPRESSED IN: leaf whorl%2C sepal%2C flower%3B EXPRESSED DURING: petal differentiation and expansion stage%3B CONTAINS InterPro DOMAIN/s: X8 (InterPro:IPR012946)%…	protein_coding
AT3G06100	1.266	1.45067e-09	5.21423e-07	10	AT3G06100	9.12689	6.59357	8.64359	20.0777	26.0217	21.9991	16.4703	17.6972	11.0059	22.9737	20.1579	AT3G06100	"NLM6,NOD26-LIKE MIP 6,NLM8,NOD26-LIKE MIP 8"	NOD26-like intrinsic protein 7%3B1	Encodes NIP7%3B1%2C an anther-specific boric acid transporter of the aquaporin superfamily regulated by an unusual tyrosine in helix 2 of the transport pore.	NIP7%3B1
AT1G17160	0.624851	1.46721e-09	5.21423e-07	10	AT1G17160	11.4688	11.2742	11.4884	17.4817	19.8143	17.7489	19.7849	15.6997	16.1974	18.9834	15.1338	AT1G17160		pfkB-like carbohydrate kinase family protein	pfkB-like carbohydrate kinase family protein%3B FUNCTIONS IN: kinase activity%2C ribokinase activity%3B INVOLVED IN: D-ribose metabolic process%2C D-ribose catabolic process%3B LOCATED IN: chloroplast%2C chloroplast stroma%3B EXPRESSED IN: 23 plant structures%3B EXPRESSED DURING: 13 growth stages%3B CONTAINS InterPro DOMAIN/s: Carbohydrate/purine kinase (InterPro:IPR011611)%2C Ribokinase (InterPr…	protein_coding
AT1G02050	1.25325	2.44042e-09	7.9951e-07	10	AT1G02050	44.2504	22.6607	38.838	93.1671	93.3582	100.259	87.7343	70.9616	53.3752	101.068	72.5628	AT1G02050	"PSKA,polyketide synthase A"	Chalcone and stilbene synthase family protein	LESS ADHESIVE POLLEN 6 (LAP6)%3B FUNCTIONS IN: transferase activity%2C transferring acyl groups other than amino-acyl groups%2C catalytic activity%2C acyltransferase activity%3B INVOLVED IN: phenylpropanoid biosynthetic process%2C pollen exine formation%3B EXPRESSED IN: 11 plant structures%3B EXPRESSED DURING: 6 growth stages%3B CONTAINS InterPro DOMAIN/s: Chalcone/stilbene synthase%2C N-terminal…	LAP6
AT5G58310	0.743945	2.92702e-09	9.44826e-07	10	AT5G58310	15.3446	16.2351	16.525	28.3879	30.1918	26.8068	29.7982	20.7985	22.3185	29.7887	26.7739	AT5G58310	"ATMES18,ARABIDOPSIS THALIANA METHYL ESTERASE 18"	methyl esterase 18	Encodes a protein shown to have methyl IAA esterase activity in vitro. This protein does not act on methyl JA%2C MeSA%2C MeGA4%2C or MEGA9 in vitro.	MES18
AT3G61898	-1.81511	3.76167e-09	1.19665e-06	10	AT3G61898	18.5932	30.4876	22.991	4.23958	9.32323	6.30306	7.91047	8.60196	7.29343	2.40976	8.44199	AT3G61898		transmembrane protein	unknown protein%3B FUNCTIONS IN: molecular_function unknown%3B INVOLVED IN: biological_process unknown%3B LOCATED IN: mitochondrion%3B Has 35333 Blast hits to 34131 proteins in 2444 species: Archae - 798%3B Bacteria - 22429%3B Metazoa - 974%3B Fungi - 991%3B Plants - 531%3B Viruses - 0%3B Other Eukaryotes - 9610 (source: NCBI BLink).	protein_coding
AT4G26830	0.806902	4.23367e-09	1.32756e-06	5	AT4G26830	5.0462	5.7239	4.82054	9.69402	9.32173	10.0586	9.24601	7.80416	6.74941	10.5044	9.26546	AT4G26830		O-Glycosyl hydrolases family 17 protein	O-Glycosyl hydrolases family 17 protein%3B FUNCTIONS IN: cation binding%2C hydrolase activity%2C hydrolyzing O-glycosyl compounds%2C catalytic activity%3B INVOLVED IN: carbohydrate metabolic process%3B LOCATED IN: endomembrane system%3B EXPRESSED IN: 19 plant structures%3B EXPRESSED DURING: 9 growth stages%3B CONTAINS InterPro DOMAIN/s: X8 (InterPro:IPR012946)%2C Glycoside hydrolase%2C catalytic …	protein_coding
ATCG01020	-0.85031	5.61773e-09	1.73675e-06	10	ATCG01020	96.5959	98.3881	79.5571	52.1838	54.7256	44.2177	56.6502	60.2778	48.1138	35.9132	53.4394	ATCG01020		ribosomal protein L32	encodes a chloroplast ribosomal protein L32%2C a constituent of the large subunit of the ribosomal complex	RPL32
AT4G36040	0.751811	5.73529e-09	1.74847e-06	10	AT4G36040	104.213	95.018	102.956	161.412	137.202	195.24	172.401	178.782	201.756	179.97	130.278	AT4G36040	"DJC23,DNA J protein C23"	Chaperone DnaJ-domain superfamily protein	Chaperone DnaJ-domain superfamily protein%3B FUNCTIONS IN: heat shock protein binding%3B INVOLVED IN: protein folding%2C response to stress%3B LOCATED IN: nucleus%3B EXPRESSED IN: 24 plant structures%3B EXPRESSED DURING: 14 growth stages%3B CONTAINS InterPro DOMAIN/s: Molecular chaperone%2C heat shock protein%2C Hsp40%2C DnaJ (InterPro:IPR015609)%2C Heat shock protein DnaJ%2C N-terminal (InterPro…	J11
AT3G51590	0.738799	5.94539e-09	1.78769e-06	10	AT3G51590	309.818	278.59	298.217	579.6	377.088	460.453	450.642	498.13	445.911	541.985	591.857	AT3G51590		lipid transfer protein 12	Encodes a member of the lipid transfer protein family. Proteins of this family are generally small (~9 kD)%2C basic%2C expressed abundantly and contain eight Cys residues. The proteins can bind fatty acids and acylCoA esters and can transfer several different phospholipids. They are localized to the cell wall. The LTP12 promoter is active exclusively in the tapetum during the uninucleate microspo…	LTP12
AT4G24510	0.912053	6.88175e-09	2.04128e-06	10	AT4G24510	38.7763	29.7529	37.5218	81.8602	59.5982	70.5235	77.4408	52.1935	63.093	77.0038	50.6099	AT4G24510	"VC-2,VC2"	HXXXD-type acyl-transferase family protein	Encodes a component of the fatty acid elongation machinery required for C28 to C30 fatty acid elongation. It does not require the acyltransferase catalytic site for biological function.	CER2
AT5G60500	0.935981	7.41507e-09	2.17014e-06	10	AT5G60500	9.73628	8.39876	7.88361	19.0589	13.3198	16.494	17.976	16.0785	13.8145	21.9773	14.0626	AT5G60500	AtcPT8	Undecaprenyl pyrophosphate synthetase family protein	Undecaprenyl pyrophosphate synthetase family protein%3B FUNCTIONS IN: transferase activity%2C transferring alkyl or aryl (other than methyl) groups%3B CONTAINS InterPro DOMAIN/s: Di-trans-poly-cis-decaprenylcistransferase-like%2C conserved site (InterPro:IPR018520)%2C Di-trans-poly-cis-decaprenylcistransferase-like (InterPro:IPR001441)%3B BEST Arabidopsis thaliana protein match is: Undecaprenyl p…	cPT8
AT4G30470	0.849908	8.14166e-09	2.35144e-06	10	AT4G30470	24.3837	20.8537	24.6346	53.8781	41.4294	48.4804	46.8018	33.6873	34.2868	41.4994	35.9043	AT4G30470		NAD(P)-binding Rossmann-fold superfamily protein	NAD(P)-binding Rossmann-fold superfamily protein%3B FUNCTIONS IN: coenzyme binding%2C binding%2C cinnamoyl-CoA reductase activity%2C catalytic activity%3B INVOLVED IN: lignin biosynthetic process%2C cellular metabolic process%2C metabolic process%3B LOCATED IN: cellular_component unknown%3B EXPRESSED IN: 23 plant structures%3B EXPRESSED DURING: 13 growth stages%3B CONTAINS InterPro DOMAIN/s: NAD-…	protein_coding
AT4G30040	1.78699	9.67732e-09	2.75866e-06	3	AT4G30040	1.95067	0.425999	1.60626	4.86749	4.47355	5.86055	5.55362	5.2125	3.04239	4.183	3.81007	AT4G30040		Eukaryotic aspartyl protease family protein	Eukaryotic aspartyl protease family protein%3B FUNCTIONS IN: aspartic-type endopeptidase activity%3B INVOLVED IN: proteolysis%3B LOCATED IN: endomembrane system%3B EXPRESSED IN: sepal%2C flower%3B EXPRESSED DURING: petal differentiation and expansion stage%3B CONTAINS InterPro DOMAIN/s: Peptidase aspartic (InterPro:IPR021109)%2C Peptidase aspartic%2C catalytic (InterPro:IPR009007)%2C Peptidase A1…	protein_coding
AT1G13140	0.926019	1.02387e-08	2.87611e-06	10	AT1G13140	17.2841	16.6289	16.7861	39.882	26.1832	29.0173	30.5861	29.9113	26.6814	45.3689	29.2712	AT1G13140		cytochrome P450%2C family 86%2C subfamily C%2C polypeptide 3	member of CYP86C	CYP86C3
AT5G60510	0.897399	1.03514e-08	2.87611e-06	10	AT5G60510	19.849	17.3707	19.7196	42.9241	28.6823	32.8088	34.9831	32.362	28.2182	47.9826	34.9801	AT5G60510	AtcPT9	Undecaprenyl pyrophosphate synthetase family protein	Undecaprenyl pyrophosphate synthetase family protein%3B FUNCTIONS IN: transferase activity%2C transferring alkyl or aryl (other than methyl) groups%3B CONTAINS InterPro DOMAIN/s: Di-trans-poly-cis-decaprenylcistransferase-like%2C conserved site (InterPro:IPR018520)%2C Di-trans-poly-cis-decaprenylcistransferase-like (InterPro:IPR001441)%3B BEST Arabidopsis thaliana protein match is: Undecaprenyl p…	cPT9
AT5G41800	0.757993	1.08164e-08	2.96774e-06	5	AT5G41800	4.47362	4.26791	5.15378	8.0678	6.52572	8.63448	8.42835	8.0176	6.22559	8.79026	8.06566	AT5G41800		Transmembrane amino acid transporter family protein	Transmembrane amino acid transporter family protein%3B FUNCTIONS IN: amino acid transmembrane transporter activity%3B INVOLVED IN: amino acid transport%3B LOCATED IN: plasma membrane%2C membrane%3B EXPRESSED IN: 10 plant structures%3B EXPRESSED DURING: LP.06 six leaves visible%2C LP.04 four leaves visible%2C 4 anthesis%2C petal differentiation and expansion stage%3B CONTAINS InterPro DOMAIN/s: Am…	protein_coding
AT3G45010	0.959258	1.10749e-08	3.00116e-06	10	AT3G45010	45.6325	45.1753	43.8862	105.382	68.2093	85.2381	101.411	80.3574	62.9439	116.263	78.5586	AT3G45010		serine carboxypeptidase-like 48	serine carboxypeptidase-like 48 (scpl48)%3B FUNCTIONS IN: serine-type carboxypeptidase activity%3B INVOLVED IN: proteolysis%3B LOCATED IN: endomembrane system%3B EXPRESSED IN: 24 plant structures%3B EXPRESSED DURING: 13 growth stages%3B CONTAINS InterPro DOMAIN/s: Peptidase S10%2C serine carboxypeptidase (InterPro:IPR001563)%2C Peptidase S10%2C serine carboxypeptidase%2C active site (InterPro:IPR…	scpl48
AT4G35420	1.09357	1.19841e-08	3.1693e-06	10	AT4G35420	54.0559	31.045	50.427	98.5024	95.3977	110.763	102.697	87.3397	61.4933	122.685	92.711	AT4G35420	"TKPR1,tetraketide alpha-pyrone reductase 1"	dihydroflavonol 4-reductase-like1	Encodes DRL1 (Dihydroflavonol 4-reductase-like1)%2C a closely related homolog of the rice anther-specific gene OsDFR2. DRL1 may be involved in a metabolic pathway essential for pollen wall development and male fertility. Mutant plants have impaired pollen formation and seed production.	DRL1
AT5G23190	1.11208	1.30508e-08	3.41029e-06	1	AT5G23190	1.72696	0.846577	1.26106	2.5943	2.42059	2.81009	2.6047	2.83137	2.37924	3.23275	3.36518	AT5G23190		cytochrome P450%2C family 86%2C subfamily B%2C polypeptide 1	cytochrome P450 CYP86B1%2C nuclear gene for chloroplast product. CYP86B1 is a very long chain fatty acid hydroxylase specifically involved in polyester monomer biosynthesis during the course of plant development.	CYP86B1
AT1G32760	0.735989	1.42482e-08	3.67938e-06	5	AT1G32760	6.73652	6.26136	7.0942	12.6452	12.2014	11.7841	11.387	9.90677	9.41375	12.7401	9.30564	AT1G32760		Glutaredoxin family protein	Glutaredoxin family protein%3B FUNCTIONS IN: electron carrier activity%2C protein disulfide oxidoreductase activity%3B INVOLVED IN: cell redox homeostasis%3B LOCATED IN: chloroplast%3B EXPRESSED IN: 12 plant structures%3B EXPRESSED DURING: 6 growth stages%3B CONTAINS InterPro DOMAIN/s: Thioredoxin fold (InterPro:IPR012335)%2C Glutaredoxin (InterPro:IPR002109)%2C Thioredoxin-like fold (InterPro:IP…	protein_coding
AT5G14760	0.634579	1.45397e-08	3.711e-06	10	AT5G14760	13.0077	10.2691	11.0781	19.711	16.794	17.0878	18.5194	16.0174	15.2268	21.0977	17.8668	AT5G14760	"FIN4,FLAGELLIN-INSENSITIVE 4"	L-aspartate oxidase	At5g14760 encodes for L-aspartate oxidase involved in the early steps of NAD biosynthesis. In contrary to the EC 1.4.3.16 (l-aspartate oxidase - deaminating) the enzyme catalyzes the reaction L-aspartate + O2 %3D iminoaspartate (alpha-iminosuccinate) + H2O2	AO
AT2G38010	0.753144	1.54704e-08	3.90317e-06	10	AT2G38010	12.3386	11.8148	12.6329	23.0794	17.7646	19.8735	22.6744	18.9444	16.7503	26.8497	19.4375	AT2G38010		Neutral/alkaline non-lysosomal ceramidase	Neutral/alkaline non-lysosomal ceramidase%3B FUNCTIONS IN: ceramidase activity%3B LOCATED IN: endomembrane system%3B EXPRESSED IN: 22 plant structures%3B EXPRESSED DURING: 13 growth stages%3B CONTAINS InterPro DOMAIN/s: Neutral/alkaline nonlysosomal ceramidase (InterPro:IPR006823)%3B BEST Arabidopsis thaliana protein match is: Neutral/alkaline non-lysosomal ceramidase (TAIR:AT1G07380.1)%3B Has 35…	protein_coding
AT5G41130	0.747886	1.60093e-08	3.94837e-06	10	AT5G41130	12.6393	11.2347	12.4103	23.7645	17.6477	21.8327	20.2617	17.1685	17.6778	25.689	18.5097	AT5G41130		Esterase/lipase/thioesterase family protein	Esterase/lipase/thioesterase family protein%3B FUNCTIONS IN: transferase activity%2C transferring acyl groups other than amino-acyl groups%2C catalytic activity%2C acyltransferase activity%3B INVOLVED IN: metabolic process%3B LOCATED IN: cellular_component unknown%3B CONTAINS InterPro DOMAIN/s: Diacylglycerol acyltransferase (InterPro:IPR007130)%2C Phospholipid/glycerol acyltransferase (InterPro:…	protein_coding
AT1G76470	1.56467	1.70187e-08	4.14525e-06	10	AT1G76470	11.8726	6.73624	9.54695	29.3846	35.0595	40.3543	30.5996	16.3153	15.8835	33.9777	20.6927	AT1G76470		NAD(P)-binding Rossmann-fold superfamily protein	NAD(P)-binding Rossmann-fold superfamily protein%3B FUNCTIONS IN: coenzyme binding%2C binding%2C cinnamoyl-CoA reductase activity%2C catalytic activity%3B INVOLVED IN: lignin biosynthetic process%2C cellular metabolic process%2C metabolic process%3B LOCATED IN: endomembrane system%3B EXPRESSED IN: leaf whorl%2C sepal%2C male gametophyte%2C flower%2C stamen%3B EXPRESSED DURING: 4 anthesis%2C petal…	protein_coding
AT1G69500	1.40695	1.73298e-08	4.14525e-06	10	AT1G69500	17.6234	8.06509	15.2247	48.2831	39.5785	49.3804	37.62	28.6299	22.0074	32.0471	31.9672	AT1G69500		cytochrome P450%2C family 704%2C subfamily B%2C polypeptide 1	Encodes a cytochrome P450%2C designated CYP704B1. Expressed in the developing anthers. Essential for pollen exine development. Mutations in CYP704B1 result in impaired pollen walls that lack a normal exine layer and exhibit a characteristic striped surface%2C termed zebra phenotype. Heterologous expression of CYP704B1 in yeast cells demonstrated that it catalyzes omega-hydroxylation of long-chain…	CYP704B1
AT3G59510	1.35993	1.73742e-08	4.14525e-06	10	AT3G59510	18.1063	8.54777	15.8322	40.03	41.4746	44.0091	42.4072	29.5788	20.081	41.424	32.0483	AT3G59510		Leucine-rich repeat (LRR) family protein	Leucine-rich repeat (LRR) family protein%3B INVOLVED IN: signal transduction%3B LOCATED IN: endomembrane system%3B CONTAINS InterPro DOMAIN/s: Leucine-rich repeat-containing N-terminal domain%2C type 2 (InterPro:IPR013210)%2C Leucine-rich repeat (InterPro:IPR001611)%3B BEST Arabidopsis thaliana protein match is: Leucine-rich repeat (LRR) family protein (TAIR:AT2G15320.1)%3B Has 61362 Blast hits t…	protein_coding
AT2G23945	1.94215	2.08921e-08	4.91462e-06	1	AT2G23945	0.782412	0.144896	0.910566	1.74836	2.63644	2.72814	2.98258	2.37574	2.11994	2.95788	1.60286	AT2G23945		Eukaryotic aspartyl protease family protein	Eukaryotic aspartyl protease family protein%3B FUNCTIONS IN: aspartic-type endopeptidase activity%3B INVOLVED IN: proteolysis%3B LOCATED IN: endomembrane system%3B EXPRESSED IN: 16 plant structures%3B EXPRESSED DURING: 9 growth stages%3B CONTAINS InterPro DOMAIN/s: Peptidase aspartic (InterPro:IPR021109)%2C Peptidase aspartic%2C catalytic (InterPro:IPR009007)%2C Peptidase A1 (InterPro:IPR001461)%…	protein_coding
AT5G40390	0.996075	2.10467e-08	4.91462e-06	1	AT5G40390	1.185	0.987531	1.30248	2.84612	2.28171	2.40568	1.97181	1.93334	2.5577	2.70302	1.85944	AT5G40390	"RS5,raffinose synthase 5"	Raffinose synthase family protein	Encodes a protein which might be involved in the formation of verbascose. A T-DNA insertion mutant was shown to have a decreased amount of verbascose (as well as mannitol) whereas the levels of raffinose and stachyose remained unchanged.	SIP1
AT1G66460	1.4489	2.21132e-08	5.08463e-06	1	AT1G66460	0.49335	0.781404	0.604376	1.8058	2.09363	2.02202	1.59079	1.35328	1.16263	1.9881	1.5845	AT1G66460		Protein kinase superfamily protein	Protein kinase superfamily protein%3B FUNCTIONS IN: protein serine/threonine kinase activity%2C protein kinase activity%2C kinase activity%2C ATP binding%3B INVOLVED IN: protein amino acid phosphorylation%3B LOCATED IN: cellular_component unknown%3B EXPRESSED IN: 6 plant structures%3B EXPRESSED DURING: 4 anthesis%2C petal differentiation and expansion stage%3B CONTAINS InterPro DOMAIN/s: Protein …	protein_coding
AT2G37040	0.929433	2.2238e-08	5.08463e-06	10	AT2G37040	40.9696	35.831	40.5465	92.7747	60.4613	76.7961	89.048	60.5211	62.6415	94.5363	59.2443	AT2G37040	ATPAL1	PHE ammonia lyase 1	Encodes PAL1%2C a phenylalanine ammonia-lyase. Arabidopsis has four PALs: AT2G37040 (PAL1)%2C AT3G53260 (PAL2)%2C AT5G04230 (PAL3) and AT3G10340 (PAL4).	PAL1
AT3G20450	0.795768	2.38581e-08	5.39882e-06	10	AT3G20450	19.1545	11.8128	16.9269	30.7754	26.7003	28.7957	22.99	27.9864	25.0478	31.4092	28.6896	AT3G20450		B-cell receptor-associated protein 31-like protein	B-cell receptor-associated protein 31-like %3B FUNCTIONS IN: molecular_function unknown%3B INVOLVED IN: intracellular protein transport%3B LOCATED IN: endomembrane system%2C integral to membrane%2C endoplasmic reticulum%3B EXPRESSED IN: 8 plant structures%3B EXPRESSED DURING: 4 anthesis%2C petal differentiation and expansion stage%3B CONTAINS InterPro DOMAIN/s: B-cell receptor-associated 31-like …	protein_coding
AT4G38860	-0.727922	2.57171e-08	5.76011e-06	5	AT4G38860	9.19902	10.6474	9.97104	5.55232	7.81443	5.66038	6.44612	6.02867	5.59127	5.44866	5.45427	AT4G38860	"SAUR16,SMALL AUXIN UPREGULATED RNA 16"	SAUR-like auxin-responsive protein family	SAUR-like auxin-responsive protein family %3B CONTAINS InterPro DOMAIN/s: Auxin responsive SAUR protein (InterPro:IPR003676)%3B BEST Arabidopsis thaliana protein match is: SAUR-like auxin-responsive protein family (TAIR:AT2G21220.1)%3B Has 1286 Blast hits to 1273 proteins in 28 species: Archae - 0%3B Bacteria - 0%3B Metazoa - 0%3B Fungi - 0%3B Plants - 1285%3B Viruses - 0%3B Other Eukaryotes - 1 …	protein_coding
AT2G16910	0.745805	3.00307e-08	6.65833e-06	10	AT2G16910	22.0935	16.1523	23.1459	39.5333	32.1462	38.6198	35.1771	33.885	27.0277	30.8517	37.4864	AT2G16910		basic helix-loop-helix (bHLH) DNA-binding superfamily protein	Encodes a basic helix-loop helix transcription factor involved in tapetal cell development. Loss of function mutations are male sterile. AMS binds to a region termed the E box of target gene promoters.	AMS
AT5G09570	0.975231	4.35825e-08	9.56636e-06	5	AT5G09570	6.20029	5.78945	5.71003	11.8805	132.993	10.9611	11.9408	12.1608	7.4774	15.0847	12.8315	AT5G09570		Cox19-like CHCH family protein	Cox19-like CHCH family protein%3B FUNCTIONS IN: molecular_function unknown%3B INVOLVED IN: biological_process unknown%3B LOCATED IN: chloroplast%3B EXPRESSED IN: 23 plant structures%3B EXPRESSED DURING: 14 growth stages%3B CONTAINS InterPro DOMAIN/s: CHCH (InterPro:IPR010625)%3B BEST Arabidopsis thaliana protein match is: unknown protein (TAIR:AT5G64400.1)%3B Has 185 Blast hits to 185 proteins in…	protein_coding
AT3G12520	-0.711498	6.3868e-08	1.38802e-05	10	AT3G12520	13.6045	15.1641	13.7571	9.2665	10.1307	7.08513	9.87998	8.63877	8.17617	6.55195	9.48946	AT3G12520		sulfate transporter 4%3B2	Encodes a sulfate transporter that in induced under sulfate limitation.	SULTR4%3B2
AT4G27420	1.03306	6.4825e-08	1.39501e-05	5	AT4G27420	6.71973	6.91353	7.07071	17.8759	12.4473	14.3953	14.6994	12.3158	9.02586	19.5987	12.6347	AT4G27420		ABC-2 type transporter family protein	ABC-2 type transporter family protein%3B FUNCTIONS IN: ATPase activity%2C coupled to transmembrane movement of substances%3B LOCATED IN: membrane%3B EXPRESSED IN: petal%2C leaf whorl%2C sepal%2C flower%2C egg cell%3B EXPRESSED DURING: 4 anthesis%2C petal differentiation and expansion stage%3B CONTAINS InterPro DOMAIN/s: ATPase%2C AAA+ type%2C core (InterPro:IPR003593)%2C ABC transporter-like (Int…	ABCG9
AT1G64030	1.29671	6.88328e-08	1.44269e-05	1	AT1G64030	1.29369	1.8497	1.91888	4.46815	2.47268	4.24554	4.4032	4.61279	3.10159	5.37143	4.43646	AT1G64030	ATSRP3	serpin 3	serpin 3 (SRP3)%3B FUNCTIONS IN: serine-type endopeptidase inhibitor activity%3B INVOLVED IN: DNA repair%2C response to DNA damage stimulus%3B LOCATED IN: cytosol%3B EXPRESSED IN: leaf whorl%2C sepal%2C fruit%2C flower%2C inflorescence%3B EXPRESSED DURING: petal differentiation and expansion stage%3B CONTAINS InterPro DOMAIN/s: Protease inhibitor I4%2C serpin (InterPro:IPR000215)%3B BEST Arabidop…	SRP3
AT1G30280	-0.865152	6.90124e-08	1.44269e-05	1	AT1G30280	2.96302	2.87733	2.97103	1.4314	1.72247	1.51763	1.9942	1.73545	1.81622	1.26171	1.42285	AT1G30280		Chaperone DnaJ-domain superfamily protein	Chaperone DnaJ-domain superfamily protein%3B FUNCTIONS IN: heat shock protein binding%3B LOCATED IN: cellular_component unknown%3B CONTAINS InterPro DOMAIN/s: Heat shock protein DnaJ%2C N-terminal (InterPro:IPR001623)%3B BEST Arabidopsis thaliana protein match is: J-domain protein required for chloroplast accumulation response 1 (TAIR:AT1G75100.1)%3B Has 2071 Blast hits to 1585 proteins in 232 sp…	protein_coding
AT2G04570	0.678955	6.79419e-08	1.44269e-05	10	AT2G04570	151.225	143.719	148.772	280.684	224.907	255.909	261.886	195.22	192.077	273.707	210.019	AT2G04570		GDSL-like Lipase/Acylhydrolase superfamily protein	GDSL-like Lipase/Acylhydrolase superfamily protein%3B FUNCTIONS IN: hydrolase activity%2C acting on ester bonds%2C carboxylesterase activity%3B INVOLVED IN: lipid metabolic process%3B LOCATED IN: endomembrane system%3B EXPRESSED IN: 21 plant structures%3B EXPRESSED DURING: 12 growth stages%3B CONTAINS InterPro DOMAIN/s: Lipase%2C GDSL (InterPro:IPR001087)%3B BEST Arabidopsis thaliana protein matc…	protein_coding
AT5G07510	1.23893	6.96873e-08	1.44305e-05	10	AT5G07510	165.961	124.11	134.87	421.228	233.365	298.505	426.519	312.589	204.794	488.271	289.417	AT5G07510	"ATGRP-4,ARABIDOPSIS THALIANA GLYCINE-RICH PROTEIN 4,ATGRP14,ARABIDOPSIS THALIANA GLYCINE-RICH PROTEIN 14,GRP-4,GLYCINE-RICH PROTEIN 4"	glycine-rich protein 14	encodes a glycine-rich protein that is expressed in low abundance in stems and leaves%2C and very low abundance in flowers.	GRP14
AT3G15400	1.05723	7.5768e-08	1.55431e-05	10	AT3G15400	486.73	431.894	471.259	1326.61	786.316	811.841	1104.83	901.53	623.806	1290.05	867.723	AT3G15400		anther 20	Encodes a protein with novel repeat sequences and a glycine-rich domain which has a 53%25 identity to GRP1%2C a petunia glycine-rich cell wall protein.	ATA20
AT1G43790	4.11803	8.48048e-08	1.72358e-05	0	AT1G43790	0.120709	0.139715	0.175601	1.72024	3.70429	3.22685	1.84881	1.5044	1.31656	6.35405	0.59191	AT1G43790		tracheary element differentiation-related 6	tracheary element differentiation-related 6 (TED6)%3B BEST Arabidopsis thaliana protein match is: tracheary element differentiation-related 7 (TAIR:AT5G48920.1)%3B Has 61 Blast hits to 46 proteins in 10 species: Archae - 0%3B Bacteria - 0%3B Metazoa - 0%3B Fungi - 0%3B Plants - 61%3B Viruses - 0%3B Other Eukaryotes - 0 (source: NCBI BLink).	TED6
AT5G59845	0.945345	8.81576e-08	1.77528e-05	10	AT5G59845	22.3143	19.5853	21.3795	47.0376	30.5046	39.8825	47.6496	35.1351	31.0366	55.4075	38.4201	AT5G59845		Gibberellin-regulated family protein	Gibberellin-regulated family protein%3B FUNCTIONS IN: molecular_function unknown%3B INVOLVED IN: response to gibberellin stimulus%3B LOCATED IN: endomembrane system%3B EXPRESSED IN: 22 plant structures%3B EXPRESSED DURING: 13 growth stages%3B CONTAINS InterPro DOMAIN/s: Gibberellin regulated protein (InterPro:IPR003854)%3B BEST Arabidopsis thaliana protein match is: Gibberellin-regulated family p…	protein_coding
AT3G03650	1.11535	9.5804e-08	1.89855e-05	3	AT3G03650	3.11916	2.29223	3.79331	7.47914	6.49451	7.79734	7.47077	5.94608	3.83686	7.58165	6.71689	AT3G03650		Exostosin family protein	embryo sac development arrest 5 (EDA5)%3B FUNCTIONS IN: catalytic activity%3B INVOLVED IN: megagametogenesis%2C pollen tube development%3B LOCATED IN: membrane%3B CONTAINS InterPro DOMAIN/s: Exostosin-like (InterPro:IPR004263)%3B BEST Arabidopsis thaliana protein match is: exostosin family protein (TAIR:AT3G45400.1)%3B Has 1124 Blast hits to 1120 proteins in 61 species: Archae - 0%3B Bacteria - 6…	EDA5
AT5G53190	0.994735	9.60087e-08	1.89855e-05	10	AT5G53190	15.4406	10.5852	14.9335	33.0737	22.0627	26.2521	33.0089	27.0847	17.776	31.5506	27.0691	AT5G53190		Nodulin MtN3 family protein	Nodulin MtN3 family protein%3B INVOLVED IN: biological_process unknown%3B LOCATED IN: integral to membrane%2C membrane%3B EXPRESSED IN: 8 plant structures%3B EXPRESSED DURING: 4 anthesis%2C C globular stage%2C petal differentiation and expansion stage%2C E expanded cotyledon stage%3B CONTAINS InterPro DOMAIN/s: MtN3/saliva-related transmembrane protein%2C conserved region (InterPro:IPR018169)%2C …	SWEET3
AT1G51500	0.599942	1.17411e-07	2.26067e-05	10	AT1G51500	29.8527	27.0978	29.7766	49.8558	43.4158	48.7442	46.4516	36.2213	42.0006	48.1384	35.7831	AT1G51500	"ATWBC12,ARABIDOPSIS THALIANA WHITE-BROWN COMPLEX 12,AtABCG12,CER5,ECERIFERUM 5,D3,WBC12,WHITE-BROWN COMPLEX 12"	ABC-2 type transporter family protein	Encodes an ABC transporter involved in cuticular wax biosynthesis. Lines carrying recessive mutations in this locus have weakly glaucous stem surface%2C and relative elevated secondary alcohols and ketones.	ABCG12
AT5G24240	-1.54659	1.2156e-07	2.32021e-05	5	AT5G24240	9.49425	15.6859	11.3356	4.33858	3.20108	1.85045	5.90342	4.75154	2.67491	5.69083	4.90843	AT5G24240		phosphatidylinositol 4-kinase gamma-like protein	Phosphatidylinositol 3- and 4-kinase %3BUbiquitin family protein%3B FUNCTIONS IN: inositol or phosphatidylinositol kinase activity%2C phosphotransferase activity%2C alcohol group as acceptor%3B LOCATED IN: peroxisome%3B EXPRESSED IN: 11 plant structures%3B EXPRESSED DURING: 6 growth stages%3B CONTAINS InterPro DOMAIN/s: Phosphatidylinositol 3-/4-kinase%2C catalytic (InterPro:IPR000403)%2C Ubiquit…	protein_coding
AT1G03390	1.82794	1.55904e-07	2.90009e-05	1	AT1G03390	1.77302	0.394648	1.09123	4.31491	3.44677	4.51778	5.4157	2.78144	2.58362	5.13969	2.89805	AT1G03390		HXXXD-type acyl-transferase family protein	HXXXD-type acyl-transferase family protein%3B FUNCTIONS IN: transferase activity%2C transferring acyl groups other than amino-acyl groups%2C transferase activity%3B INVOLVED IN: biological_process unknown%3B EXPRESSED IN: sepal%2C flower%3B EXPRESSED DURING: petal differentiation and expansion stage%3B CONTAINS InterPro DOMAIN/s: Transferase (InterPro:IPR003480)%3B BEST Arabidopsis thaliana prote…	protein_coding
AT2G44460	-1.58534	1.55147e-07	2.90009e-05	5	AT2G44460	6.78816	9.70857	6.05919	1.33093	4.44879	2.28652	2.96773	2.71878	1.8863	1.50006	2.89754	AT2G44460		beta glucosidase 28	beta glucosidase 28 (BGLU28)%3B FUNCTIONS IN: cation binding%2C hydrolase activity%2C hydrolyzing O-glycosyl compounds%2C catalytic activity%3B INVOLVED IN: response to karrikin%3B LOCATED IN: membrane%3B EXPRESSED IN: 10 plant structures%3B EXPRESSED DURING: 7 growth stages%3B CONTAINS InterPro DOMAIN/s: Glycoside hydrolase%2C family 1 (InterPro:IPR001360)%2C Glycoside hydrolase%2C family 1%2C a…	BGLU28
AT3G48690	0.58958	1.67431e-07	3.03728e-05	10	AT3G48690	34.1019	27.0961	32.3791	49.2561	38.9827	48.1359	51.2706	46.6079	43.9889	55.3954	42.1411	AT3G48690		alpha/beta-Hydrolases superfamily protein	Encodes a protein with carboxylesterase whose activity was tested using both pNA and 2%2C4-D-methyl.	CXE12
AT3G53260	0.848397	1.75996e-07	3.16649e-05	10	AT3G53260	21.4599	18.5864	20.9394	43.931	29.667	39.8584	37.9598	29.4884	34.2036	49.0754	28.6823	AT3G53260	ATPAL2	phenylalanine ammonia-lyase 2	Encodes phenylalanine lyase. Arabidopsis has four PALs: AT2G37040 (PAL1)%2C AT3G53260 (PAL2)%2C AT5G04230 (PAL3) and AT3G10340 (PAL4).	PAL2
AT4G39010	0.780031	1.81444e-07	3.23797e-05	10	AT4G39010	8.7111	7.47795	9.24615	16.4696	12.2596	14.8215	15.703	13.7627	11.3901	18.9903	13.1839	AT4G39010	"AtGH9B18,glycosyl hydrolase 9B18"	glycosyl hydrolase 9B18	glycosyl hydrolase 9B18 (GH9B18)%3B FUNCTIONS IN: hydrolase activity%2C hydrolyzing O-glycosyl compounds%2C catalytic activity%3B INVOLVED IN: carbohydrate metabolic process%3B LOCATED IN: endomembrane system%3B EXPRESSED IN: 16 plant structures%3B EXPRESSED DURING: 8 growth stages%3B CONTAINS InterPro DOMAIN/s: Six-hairpin glycosidase (InterPro:IPR012341)%2C Glycoside hydrolase%2C family 9%2C ac…	GH9B18
AT4G20050	1.01425	1.89092e-07	3.34724e-05	10	AT4G20050	29.3086	20.9747	26.5479	68.0082	48.734	49.1156	62.8519	45.5776	31.7575	62.4492	45.4218	AT4G20050		Pectin lyase-like superfamily protein	Encodes a polygalacturonase that plays a direct role in degrading the pollen mother cell wall during microspore development.	QRT3
AT2G46660	1.48752	1.91418e-07	3.36129e-05	0	AT2G46660	0.605569	0.296541	0.813181	1.77912	1.4295	1.86789	1.98184	1.42499	0.98939	1.83904	1.67508	AT2G46660	"EOD3,enhancer of da1-1"	cytochrome P450%2C family 78%2C subfamily A%2C polypeptide 6	Encodes a member of CYP78A cytochrome P450 monooxygenase protein family that is required in the sporophytic tissue of the mother plant to promote seed growth.	CYP78A6
AT4G01525	-0.644357	1.9738e-07	3.43848e-05	10	AT4G01525	60.0688	65.3426	61.8652	42.4843	40.2388	38.3683	37.0302	38.4255	49.4346	29.6356	43.792	AT4G01525		transposable_element_gene	Member of Sadhu non-coding retrotransposon family	SADHU5-1
AT1G02900	1.04581	2.11925e-07	3.6628e-05	5	AT1G02900	6.69576	2.81818	4.40071	8.58011	10.7883	9.39027	9.41722	11.2227	8.32264	10.2613	9.04499	AT1G02900	"ATRALF1,RAPID ALKALINIZATION FACTOR 1,RALFL1,RALF-LIKE 1"	rapid alkalinization factor 1	Member of a diversely expressed predicted peptide family showing sequence similarity to tobacco Rapid Alkalinization Factor (RALF)%2C and is believed to play an essential role in the physiology of Arabidopsis. Consists of a single exon and is characterized by a conserved C-terminal motif and N-terminal signal peptide. Mediates Ca2+-dependent signaling.	RALF1
AT2G41290	0.800859	2.24801e-07	3.85499e-05	10	AT2G41290	10.3685	11.5501	10.0557	23.0613	13.3795	18.8081	17.6111	18.3003	15.2756	22.586	19.4294	AT2G41290		strictosidine synthase-like 2	Although this enzyme is predicted to encode a strictosidine synthase (SS)%2C it lacks a conserved catalytic glutamate residue found in active SS enzymes and it is not expected to have SS activity.	SSL2
AT2G20470	0.72546	2.39788e-07	4.06202e-05	5	AT2G20470	7.0361	6.20725	6.51174	13.2066	8.51914	9.47441	11.1465	11.496	9.06319	12.3441	11.8747	AT2G20470		AGC (cAMP-dependent%2C cGMP-dependent and protein kinase C) kinase family protein	AGC (cAMP-dependent%2C cGMP-dependent and protein kinase C) kinase family protein%3B FUNCTIONS IN: kinase activity%3B INVOLVED IN: protein amino acid phosphorylation%3B EXPRESSED IN: male gametophyte%3B EXPRESSED DURING: M germinated pollen stage%3B CONTAINS InterPro DOMAIN/s: Protein kinase%2C ATP binding site (InterPro:IPR017441)%2C Serine/threonine-protein kinase domain (InterPro:IPR002290)%2C…	protein_coding
AT1G78570	0.589537	2.40575e-07	4.06202e-05	10	AT1G78570	97.0877	86.3858	96.2254	147.599	126.878	144.257	161.242	118.66	138.593	167.016	118.189	AT1G78570	"ATRHM1,ARABIDOPSIS THALIANA RHAMNOSE BIOSYNTHESIS 1,ROL1,REPRESSOR OF LRX1 1"	rhamnose biosynthesis 1	Encodes a UDP-L-Rhamnose synthase involved in the biosynthesis of rhamnose%2C a major monosaccharide component of pectin. Catalyzes the conversion of UDP-D-Glc to UDP-L-Rha. The dehydrogenase domain of RHM1 was shown to catalyze the conversion of UDP-D-Glc to the reaction intermediate UDP-4-keto-6-deoxy-D-Glc using recombinant protein assay but the activity of the full-length protein was not dete…	RHM1
AT4G18550	1.03807	2.49157e-07	4.17481e-05	3	AT4G18550	2.6818	2.65661	3.25696	6.80362	4.33225	6.62714	5.0984	4.95463	5.21479	8.67126	5.42342	AT4G18550	"AtDSEL,Arabidopsis thaliana DAD1-like seeding establishment-related lipase"	alpha/beta-Hydrolases superfamily protein	DSEL is cytosolic acylhydrolase that shows prefential lipase activity against the sn-1 position of several classes of lipids%2C including 1%2C3-diacylglycerols and 1-monoacylglycerols. Overexpression of DSEL leads to increased peroxisome and oil body levels in cotyledons and reduced beta-oxidation activity in seedlings.	DSEL
AT4G04460	1.31458	2.55468e-07	4.21618e-05	10	AT4G04460	94.9774	68.1277	89.921	301.465	168.576	181.1	279.115	173.716	119.858	298.867	155.663	AT4G04460		Saposin-like aspartyl protease family protein	Saposin-like aspartyl protease family protein%3B FUNCTIONS IN: aspartic-type endopeptidase activity%3B INVOLVED IN: response to cadmium ion%2C proteolysis%3B LOCATED IN: endomembrane system%3B EXPRESSED IN: 16 plant structures%3B EXPRESSED DURING: 6 growth stages%3B CONTAINS InterPro DOMAIN/s: Saposin-like (InterPro:IPR011001)%2C Peptidase aspartic (InterPro:IPR021109)%2C Peptidase aspartic%2C ca…	protein_coding
AT1G10370	0.625478	2.55102e-07	4.21618e-05	10	AT1G10370	39.6394	43.57	41.7228	68.7874	53.881	68.1375	66.4184	54.3275	64.4056	81.0033	56.9565	AT1G10370	"ATGSTU17,GLUTATHIONE S-TRANSFERASE TAU 17,GST30B,GLUTATHIONE S-TRANSFERASE 30B,GST30,GLUTATHIONE S-TRANSFERASE 30,GSTU17,GLUTATHIONE S-TRANSFERASE U17"	Glutathione S-transferase family protein	Encodes GSTU17 (Glutathione S-Transferase U17). Functions as a negative component of stress-mediated signal transduction pathways in drought and salt stress responses.	ERD9
AT5G62080	0.920485	2.62678e-07	4.2633e-05	10	AT5G62080	118.516	64.3233	112.514	176.048	157.272	202.969	185.084	201.303	139.482	205.198	223.96	AT5G62080		Bifunctional inhibitor/lipid-transfer protein/seed storage 2S albumin superfamily protein	Bifunctional inhibitor/lipid-transfer protein/seed storage 2S albumin superfamily protein%3B FUNCTIONS IN: lipid binding%3B INVOLVED IN: lipid transport%3B LOCATED IN: endomembrane system%3B EXPRESSED IN: 8 plant structures%3B EXPRESSED DURING: petal differentiation and expansion stage%2C E expanded cotyledon stage%2C D bilateral stage%3B CONTAINS InterPro DOMAIN/s: Bifunctional inhibitor/plant l…	protein_coding
AT1G75940	0.848046	2.6415e-07	4.2633e-05	10	AT1G75940	269.796	283.029	265.483	653.441	373.37	429.403	541.758	471.537	370.445	611.955	476.069	AT1G75940		Glycosyl hydrolase superfamily protein	encodes a protein similar to the BGL4 beta-glucosidase from Brassica napus. The ATA27 protein is predicted to have an ER retention signal and an acidic isoelectric point%2C suggesting that it may be localized to the ER lumen.	ATA27
AT1G06170	0.751905	2.75837e-07	4.41944e-05	10	AT1G06170	8.03325	6.89339	7.95206	15.1591	10.3009	12.3633	12.7282	12.4912	10.0816	15.874	13.8249	AT1G06170		basic helix-loop-helix (bHLH) DNA-binding superfamily protein	basic helix-loop-helix (bHLH) DNA-binding superfamily protein%3B FUNCTIONS IN: DNA binding%2C sequence-specific DNA binding transcription factor activity%3B INVOLVED IN: regulation of transcription%3B LOCATED IN: nucleus%3B EXPRESSED IN: 6 plant structures%3B EXPRESSED DURING: 4 anthesis%2C petal differentiation and expansion stage%2C E expanded cotyledon stage%2C D bilateral stage%3B CONTAINS In…	protein_coding
AT2G46370	0.637405	2.81854e-07	4.48312e-05	10	AT2G46370	24.3754	24.0737	24.9196	47.0097	32.4056	36.0191	39.6502	35.7608	32.2905	46.0892	35.1317	AT2G46370	"AtGH3.11,FIN219,FAR-RED INSENSITIVE 219"	Auxin-responsive GH3 family protein	Encodes a jasmonate-amido synthetase that is a member of the GH3 family of proteins. JAR1 catalyzes the formation of a biologically active jasmonyl-isoleucine (JA-Ile) conjugate. JA-Ile promotes the interaction between JAZ1 and COI1 in the jasmonate signaling pathway. JAR1 localizes to the cytoplasm and is also a phytochrome A signaling component. JAR1 is an auxin-induced gene. Loss of function m…	JAR1
AT5G47635	0.800245	2.91209e-07	4.59858e-05	10	AT5G47635	6.81192	9.17797	9.80636	18.02	13.1292	14.7213	15.3359	14.5916	11.2422	16.5535	16.1215	AT5G47635		Pollen Ole e 1 allergen and extensin family protein	Pollen Ole e 1 allergen and extensin family protein%3B FUNCTIONS IN: molecular_function unknown%3B INVOLVED IN: biological_process unknown%3B LOCATED IN: endomembrane system%3B EXPRESSED IN: 8 plant structures%3B EXPRESSED DURING: 4 anthesis%2C petal differentiation and expansion stage%3B CONTAINS InterPro DOMAIN/s: Pollen Ole e 1 allergen/extensin (InterPro:IPR006041)%3B BEST Arabidopsis thalian…	protein_coding
AT4G37690	0.746483	3.15305e-07	4.94353e-05	3	AT4G37690	2.46688	2.85528	2.8381	5.59736	4.36579	4.80678	4.55484	4.54867	3.4153	4.60047	4.58564	AT4G37690		Galactosyl transferase GMA12/MNN10 family protein	Galactosyl transferase GMA12/MNN10 family protein%3B CONTAINS InterPro DOMAIN/s: Galactosyl transferase (InterPro:IPR008630)%3B BEST Arabidopsis thaliana protein match is: Galactosyl transferase GMA12/MNN10 family protein (TAIR:AT2G22900.1)%3B Has 507 Blast hits to 506 proteins in 109 species: Archae - 0%3B Bacteria - 4%3B Metazoa - 0%3B Fungi - 185%3B Plants - 285%3B Viruses - 4%3B Other Eukaryo…	protein_coding
AT4G22080	1.29783	3.32392e-07	5.17448e-05	10	AT4G22080	10.8965	8.91074	11.6877	31.4289	33.4602	35.0691	25.9679	16.9418	13.258	29.2602	21.1986	AT4G22080		root hair specific 14	root hair specific 14 (RHS14)%3B FUNCTIONS IN: lyase activity%2C pectate lyase activity%3B INVOLVED IN: biological_process unknown%3B LOCATED IN: endomembrane system%3B EXPRESSED IN: root hair%3B CONTAINS InterPro DOMAIN/s: Pectin lyase fold/virulence factor (InterPro:IPR011050)%2C AmbAllergen (InterPro:IPR018082)%2C Pectate lyase/Amb allergen (InterPro:IPR002022)%2C Pectin lyase fold (InterPro:I…	RHS14
AT1G78140	0.710724	3.38481e-07	5.23215e-05	10	AT1G78140	24.9689	21.0469	25.6303	49.082	32.4981	36.9464	42.9154	37.0149	31.5487	45.8624	36.9678	AT1G78140		S-adenosyl-L-methionine-dependent methyltransferases superfamily protein	S-adenosyl-L-methionine-dependent methyltransferases superfamily protein%3B FUNCTIONS IN: methyltransferase activity%3B INVOLVED IN: metabolic process%3B LOCATED IN: chloroplast%2C plastoglobule%3B EXPRESSED IN: 24 plant structures%3B EXPRESSED DURING: 15 growth stages%3B CONTAINS InterPro DOMAIN/s: Methyltransferase type 11 (InterPro:IPR013216)%3B BEST Arabidopsis thaliana protein match is: S-ad…	protein_coding
AT2G01280	-2.56915	3.44746e-07	5.29173e-05	0	AT2G01280	0.476949	0.621048	0.481831	0.0453138	0.191326	0.0461957	0.0225464	0.135095	0.0456316	0.0713246	0.151587	AT2G01280		Cyclin/Brf1-like TBP-binding protein	maternal effect embryo arrest 65 (MEE65)%3B FUNCTIONS IN: RNA polymerase II transcription factor activity%2C cation:chloride symporter activity%3B INVOLVED IN: embryo development ending in seed dormancy%3B LOCATED IN: nucleus%3B CONTAINS InterPro DOMAIN/s: Transcription factor TFIIB related (InterPro:IPR000812)%2C Transcription factor TFIIB%2C cyclin-related (InterPro:IPR013150)%2C Cyclin-like (I…	MEE65
AT1G02520	0.76186	3.87548e-07	5.86275e-05	3	AT1G02520	2.99933	2.60065	2.95951	5.95733	5.496	4.61568	4.24465	3.94289	3.80344	5.60115	5.07901	AT1G02520	"MDR8,multi-drug resistance 8,PGP11,P-glycoprotein 11"	P-glycoprotein 11	Encodes an ATP-binding cassette (ABC) transporter. Expressed in the vascular tissue of primary stem.	ABCB11
AT1G24020	0.597408	3.94115e-07	5.88491e-05	10	AT1G24020	627.136	531.66	567.064	891.331	853.438	928.624	965.162	711.483	905.941	1011.57	695.876	AT1G24020		MLP-like protein 423	MLP-like protein 423 (MLP423)%3B INVOLVED IN: response to biotic stimulus%2C defense response%3B LOCATED IN: membrane%3B EXPRESSED IN: 23 plant structures%3B EXPRESSED DURING: 15 growth stages%3B CONTAINS InterPro DOMAIN/s: Bet v I allergen (InterPro:IPR000916)%3B BEST Arabidopsis thaliana protein match is: MLP-like protein 28 (TAIR:AT1G70830.3)%3B Has 1440 Blast hits to 1404 proteins in 125 spec…	MLP423
AT1G80820	1.09407	4.11646e-07	6.10516e-05	1	AT1G80820	1.41841	1.45932	1.3101	2.8492	1.86953	3.63735	2.93748	3.08656	3.10182	3.98638	2.35523	AT1G80820	ATCCR2	cinnamoyl coa reductase	Encodes an cinnamoyl CoA reductase isoform. Involved in lignin biosynthesis.	CCR2
AT5G54160	0.777634	4.23916e-07	6.24493e-05	10	AT5G54160	116.329	118.056	116.983	206.659	218.179	225.137	217.112	145.535	171.503	260.967	161.231	AT5G54160	"ATOMT1,O-methyltransferase 1,AtCOMT,COMT1,caffeate O-methyltransferase 1,OMT3,O-methyltransferase 3"	O-methyltransferase 1	A caffeic acid/5-hydroxyferulic acid O-methyltransferase. Interacts with 14-4-3 proteins in yeast 2 hybrid assay. AtOMT1 (At5g54160) encodes a flavonol 3?-O-methyltransferase that is highly active towards quercetin and myricetin. The substrate specificity identifies the enzyme as flavonol 3?-methyltransferase which replaces the former annotation of the gene to encode a caffeic acid/5-hydroxyferul…	OMT1
AT1G23760	1.06302	4.53008e-07	6.62902e-05	3	AT1G23760	3.44859	1.48523	3.2862	5.98899	5.50138	7.24743	6.57397	5.40653	5.22533	5.25308	4.78475	AT1G23760		BURP domain-containing protein	Encodes aromatic rich glycoprotein JP630.	JP630
AT5G44540	1.2832	4.72882e-07	6.87402e-05	10	AT5G44540	107.905	33.7306	105.922	226.587	164.612	236.947	209.696	202.719	169.55	179.504	218.286	AT5G44540		Tapetum specific protein TAP35/TAP44	Tapetum specific protein TAP35/TAP44%3B FUNCTIONS IN: molecular_function unknown%3B INVOLVED IN: biological_process unknown%3B LOCATED IN: endomembrane system%3B CONTAINS InterPro DOMAIN/s: Tapetum specific TAP35TAP44 (InterPro:IPR009891)%3B BEST Arabidopsis thaliana protein match is: Tapetum specific protein TAP35/TAP44 (TAIR:AT4G20420.1)%3B Has 22 Blast hits to 22 proteins in 7 species: Archae …	protein_coding
AT2G26400	-0.881053	4.98396e-07	7.19723e-05	10	AT2G26400	21.3925	23.784	20.5425	9.90971	11.6282	13.4374	9.14334	14.3418	13.128	8.32905	15.173	AT2G26400	"ARD,ACIREDUCTONE DIOXYGENASE,ATARD3,acireductone dioxygenase 3"	acireductone dioxygenase 3	Encodes a protein predicted to belong to the acireductone dioxygenase (ARD/ARD%E2%80%99)family.	ARD3
AT1G08065	1.56054	5.31558e-07	7.53839e-05	3	AT1G08065	3.47483	2.31261	3.87548	10.944	12.7543	13.4288	7.83534	6.59443	4.38835	12.6792	7.57296	AT1G08065	"ATACA5,ALPHA CARBONIC ANHYDRASE 5"	alpha carbonic anhydrase 5	alpha carbonic anhydrase 5 (ACA5)%3B FUNCTIONS IN: carbonate dehydratase activity%2C zinc ion binding%3B INVOLVED IN: one-carbon metabolic process%3B LOCATED IN: endomembrane system%3B EXPRESSED IN: petal%2C leaf whorl%2C sepal%2C flower%3B EXPRESSED DURING: 4 anthesis%2C petal differentiation and expansion stage%3B CONTAINS InterPro DOMAIN/s: Carbonic anhydrase%2C alpha-class%2C catalytic domain…	ACA5
AT5G55970	0.72837	5.32324e-07	7.53839e-05	10	AT5G55970	7.72423	6.4765	8.47426	14.8852	10.2471	12.6536	13.4096	11.9443	10.125	15.4014	11.6203	AT5G55970		RING/U-box superfamily protein	RING/U-box superfamily protein%3B FUNCTIONS IN: zinc ion binding%3B LOCATED IN: chloroplast%3B EXPRESSED IN: 15 plant structures%3B EXPRESSED DURING: LP.06 six leaves visible%2C LP.04 four leaves visible%2C 4 anthesis%2C 4 leaf senescence stage%2C petal differentiation and expansion stage%3B CONTAINS InterPro DOMAIN/s: Zinc finger%2C RING-type (InterPro:IPR001841)%2C Zinc finger%2C C3HC4 RING-typ…	protein_coding
AT3G51220	1.00517	6.34477e-07	8.75898e-05	3	AT3G51220	3.90981	2.88576	3.73689	8.01065	7.84202	7.50796	8.29303	5.9064	4.61892	7.99918	6.42158	AT3G51220		WEB family protein (DUF827)	Plant protein of unknown function (DUF827)%3B CONTAINS InterPro DOMAIN/s: Protein of unknown function DUF827%2C plant (InterPro:IPR008545)%3B BEST Arabidopsis thaliana protein match is: Plant protein of unknown function (DUF827) (TAIR:AT2G17940.1)%3B Has 141 Blast hits to 141 proteins in 34 species: Archae - 0%3B Bacteria - 4%3B Metazoa - 8%3B Fungi - 16%3B Plants - 94%3B Viruses - 0%3B Other Euk…	protein_coding
AT5G14200	1.09945	6.85018e-07	9.33922e-05	3	AT5G14200	2.18837	2.27642	2.82083	4.67406	4.03369	6.60021	5.81409	4.48805	7.63273	4.50702	3.92409	AT5G14200	"ATIMD1,ARABIDOPSIS ISOPROPYLMALATE DEHYDROGENASE 1"	isopropylmalate dehydrogenase 1	The AtIMD1 is one out of 3 genes encoding the enzyme 3-isopropylmalate dehydrogenase involved in leucine biosynthesis in Arabidopsis. Its subcellular location has been targeted to plastids. Encodes methylthioalkylmalate dehydrogenase. Involved in glucosinolate biosynthesis%2C in methionine chain elongation.	IMD1
AT1G76410	0.736375	8.98087e-07	0.000120201	10	AT1G76410	11.1813	8.29599	10.8439	15.526	13.111	19.8269	17.9441	18.4612	14.1537	19.4362	16.5058	AT1G76410		RING/U-box superfamily protein	ATL8%3B FUNCTIONS IN: zinc ion binding%3B EXPRESSED IN: 22 plant structures%3B EXPRESSED DURING: 13 growth stages%3B CONTAINS InterPro DOMAIN/s: Zinc finger%2C RING-type (InterPro:IPR001841)%2C Zinc finger%2C C3HC4 RING-type (InterPro:IPR018957)%3B BEST Arabidopsis thaliana protein match is: RING/U-box superfamily protein (TAIR:AT1G20823.1)%3B Has 9001 Blast hits to 8977 proteins in 267 species: …	ATL8
AT3G09005	-1.80362	9.553e-07	0.000124729	5	AT3G09005	5.81633	8.97612	6.81601	2.76298	2.3332	2.81675	2.19961	2.47121	1.11294	1.15973	1.5845	AT3G09005	U2.3	U2	U2	U2-3
AT2G02990	1.28439	9.46094e-07	0.000124729	10	AT2G02990	16.9621	14.7002	14.3634	46.5179	30.467	38.1054	41.0732	29.3529	21.4117	64.7142	27.3573	AT2G02990	"ATRNS1,RIBONUCLEASE 1"	ribonuclease 1	Encodes a member of the ribonuclease T2 family that responds to inorganic phosphate starvation%2C and inhibits production of anthocyanin. Also involved in wound-induced signaling independent of jasmonic acid. Its expression is responsive to both phosphate (Pi) and phosphite (Phi) in roots.	RNS1
AT3G16460	1.72062	1.03649e-06	0.000133047	0	AT3G16460	0.387867	0.179574	0.376164	1.39736	0.541457	1.35243	0.915299	0.931638	0.854986	1.57768	0.794589	AT3G16460		Mannose-binding lectin superfamily protein	Mannose-binding lectin superfamily protein%3B FUNCTIONS IN: copper ion binding%3B INVOLVED IN: response to cold%3B LOCATED IN: cytosol%2C nucleus%2C membrane%3B EXPRESSED IN: 23 plant structures%3B EXPRESSED DURING: 13 growth stages%3B CONTAINS InterPro DOMAIN/s: Mannose-binding lectin (InterPro:IPR001229)%3B BEST Arabidopsis thaliana protein match is: myrosinase-binding protein 1 (TAIR:AT1G52040…	JAL34
AT2G15650	-2.80904	1.17146e-06	0.0001461	0	AT2G15650	0.64975	0.188013	0.483862	0.0661405	0	0.0404567	0.0789817	0.144604	0.0266418	0.0694041	0.0758598	AT2G15650		transposable_element_gene	copia-like retrotransposon family%2C has a 5.0e-227 P-value blast match to gb|AAO73527.1| gag-pol polyprotein (Glycine max) (SIRE1) (Ty1_Copia-family)	transposable_element_gene
AT4G27330	0.824509	1.28503e-06	0.000158463	5	AT4G27330	3.84035	3.99227	4.37971	7.45941	6.84685	7.06731	8.10887	6.96983	5.14391	9.65674	6.47092	AT4G27330	"NZZ,NOZZLE"	sporocyteless (SPL)	Encodes a putative transcription factor that is required for the initiation of both micro- and megagametogenesis and is expressed in the sporogenous tissue of the anther and the ovule. SPL is a chalaza identity gene that share overlapping functions in establishing the prospective chalaza of the ovule. It also plays a central role in patterning both the proximal-distal and the adaxial-abaxial axes…	SPL
AT5G13930	0.622727	1.31866e-06	0.000161702	10	AT5G13930	443.384	365.479	417.519	698.327	561.236	654.443	739.502	503.925	598.058	743.574	536.703	AT5G13930	"ATCHS,CHS,CHALCONE SYNTHASE"	Chalcone and stilbene synthase family protein	Encodes chalcone synthase (CHS)%2C a key enzyme involved in the biosynthesis of flavonoids. Required for the accumulation of purple anthocyanins in leaves and stems. Also involved in the regulation of auxin transport and the modulation of root gravitropism.	TT4
AT1G68540	0.904201	1.33484e-06	0.000162424	10	AT1G68540	26.4272	18.5522	24.6021	48.7432	50.8537	50.4617	42.4565	37.5212	26.8809	52.7728	37.747	AT1G68540	"CCRL6,cinnamoyl coA reductase-like 6"	NAD(P)-binding Rossmann-fold superfamily protein	NAD(P)-binding Rossmann-fold superfamily protein%3B FUNCTIONS IN: coenzyme binding%2C oxidoreductase activity%2C binding%2C catalytic activity%3B INVOLVED IN: cellular metabolic process%2C metabolic process%3B LOCATED IN: cellular_component unknown%3B EXPRESSED IN: 21 plant structures%3B EXPRESSED DURING: 13 growth stages%3B CONTAINS InterPro DOMAIN/s: NAD-dependent epimerase/dehydratase (InterPr…	TKPR2
AT2G16760	0.705745	1.33935e-06	0.000162424	10	AT2G16760	14.2657	12.6843	14.2082	25.1636	16.7515	23.1058	26.3933	19.5612	18.8947	26.6812	22.5427	AT2G16760		Calcium-dependent phosphotriesterase superfamily protein	Calcium-dependent phosphotriesterase superfamily protein%3B FUNCTIONS IN: molecular_function unknown%3B LOCATED IN: endoplasmic reticulum%3B EXPRESSED IN: 10 plant structures%3B EXPRESSED DURING: 6 growth stages%3B CONTAINS InterPro DOMAIN/s: SMP-30/Gluconolaconase/LRE-like region (InterPro:IPR013658)%2C Six-bladed beta-propeller%2C TolB-like (InterPro:IPR011042)%3B BEST Arabidopsis thaliana prot…	protein_coding
AT5G60660	1.03558	1.40202e-06	0.00016909	5	AT5G60660	6.59258	4.19303	5.2542	13.5067	7.50172	10.0901	12.6263	9.8359	8.24331	15.1493	10.8469	AT5G60660	PIP2F	plasma membrane intrinsic protein 2%3B4	A member of the plasma membrane intrinsic protein subfamily PIP2.When expressed in yeast cells can conduct hydrogen peroxide into those cells. Mutants exhibit longer root hairs.	PIP2%3B4
AT1G16510	0.913841	1.48022e-06	0.00017658	5	AT1G16510	6.39496	8.15456	6.09689	14.1492	13.1092	11.2751	14.7565	13.6313	8.58638	16.9221	11.1024	AT1G16510	"SAUR41,SMALL AUXIN UPREGULATED 41"	SAUR-like auxin-responsive protein family	Encodes a clade III SAUR gene with a distinctive expression pattern in root meristems. It is normally expressed in the quiescent center and cortex/endodermis initials and upon auxin stimulation%2C the expression is found in the endodermal layer. Overexpression studies suggest roles in cell expansion and auxin transport.	protein_coding
AT2G21430	0.860466	1.50084e-06	0.000178073	10	AT2G21430	10.9588	5.92198	9.52175	18.2878	15.6012	15.4293	17.1397	16.0198	11.4307	18.9007	15.2944	AT2G21430		Papain family cysteine protease	Papain family cysteine protease%3B FUNCTIONS IN: cysteine-type endopeptidase activity%2C cysteine-type peptidase activity%3B INVOLVED IN: proteolysis%3B LOCATED IN: endomembrane system%3B EXPRESSED IN: 17 plant structures%3B EXPRESSED DURING: 9 growth stages%3B CONTAINS InterPro DOMAIN/s: Peptidase C1A%2C papain (InterPro:IPR013128)%2C Proteinase inhibitor I29%2C cathepsin propeptide (InterPro:IP…	protein_coding
AT2G22800	0.713689	1.68572e-06	0.000197869	10	AT2G22800	11.1385	9.84652	11.0821	19.8498	15.4868	19.482	19.0578	14.907	14.1537	22.2955	15.1228	AT2G22800		Homeobox-leucine zipper protein family	Encodes homeobox protein HAT9.	HAT9
AT2G20670	1.15643	2.0103e-06	0.000233472	5	AT2G20670	5.36212	5.38383	5.70157	7.77052	8.82425	17.7582	11.7639	14.017	15.6501	13.8733	8.13097	AT2G20670		sugar phosphate exchanger%2C putative (DUF506)	Protein of unknown function (DUF506) %3B LOCATED IN: chloroplast%3B EXPRESSED IN: 22 plant structures%3B EXPRESSED DURING: 14 growth stages%3B CONTAINS InterPro DOMAIN/s: Protein of unknown function DUF506%2C plant (InterPro:IPR006502)%3B BEST Arabidopsis thaliana protein match is: Protein of unknown function (DUF506) (TAIR:AT4G32480.1)%3B Has 375 Blast hits to 373 proteins in 24 species: Archae …	protein_coding
AT5G62280	-0.824021	2.13518e-06	0.000245378	5	AT5G62280	5.25086	7.80801	5.0217	2.99323	3.11566	3.60244	3.51644	4.29664	3.18168	2.9228	3.49665	AT5G62280		DUF1442 family protein (DUF1442)	Protein of unknown function (DUF1442)%3B CONTAINS InterPro DOMAIN/s: Protein of unknown function DUF1442 (InterPro:IPR009902)%3B BEST Arabidopsis thaliana protein match is: Protein of unknown function (DUF1442) (TAIR:AT2G45360.1)%3B Has 92 Blast hits to 92 proteins in 12 species: Archae - 0%3B Bacteria - 0%3B Metazoa - 0%3B Fungi - 0%3B Plants - 92%3B Viruses - 0%3B Other Eukaryotes - 0 (source: …	protein_coding
AT5G51890	1.61423	2.18165e-06	0.000249413	5	AT5G51890	3.43761	2.88576	4.46961	10.2502	12.5472	11.723	19.2433	5.8208	5.55137	15.6368	7.45068	AT5G51890		Peroxidase superfamily protein	encodes peroxidase involved in the lignification of tracheary elements (TE) in roots	protein_coding
AT5G21940	1.22815	2.22447e-06	0.000252991	10	AT5G21940	26.8771	18.266	25.648	46.0782	34.3513	64.2147	52.3435	69.2083	75.6086	71.221	29.319	AT5G21940		hybrid signal transduction histidine kinase M-like protein	unknown protein%3B BEST Arabidopsis thaliana protein match is: unknown protein (TAIR:AT3G43850.1)%3B Has 30201 Blast hits to 17322 proteins in 780 species: Archae - 12%3B Bacteria - 1396%3B Metazoa - 17338%3B Fungi - 3422%3B Plants - 5037%3B Viruses - 0%3B Other Eukaryotes - 2996 (source: NCBI BLink).	protein_coding
AT1G32100	1.8233	2.44257e-06	0.000274946	1	AT1G32100	1.42235	1.15241	1.20701	5.027	4.96397	4.21559	5.64797	2.90074	2.28618	8.67831	2.0149	AT1G32100	ATPRR1	pinoresinol reductase 1	Encodes a pinoresinol reductase involved in lignan biosynthesis. Expressed strongly in roots and less strongly in stems. Shows specificity for pinoresinol and not lariciresinol.	PRR1
AT4G08110	-0.638508	2.60291e-06	0.000290019	10	AT4G08110	13.6116	14.425	13.9268	9.30711	8.79783	9.81194	9.02476	9.64362	8.45314	6.0389	10.7734	AT4G08110		transposable_element_gene	CACTA-like transposase family (Ptta/En/Spm)%2C has a 4.2e-66 P-value blast match to At5g29026.1/8-244 CACTA-like transposase family (Ptta/En/Spm) (CACTA-element) (Arabidopsis thaliana)	transposable_element_gene
AT3G21550	1.9242	2.65221e-06	0.000294021	3	AT3G21550	2.12177	1.84188	1.68362	6.65229	7.48617	7.73457	7.71405	4.37084	3.43252	16.3264	3.46811	AT3G21550	"AtDMP2,Arabidopsis thaliana DUF679 domain membrane protein 2"	transmembrane protein%2C putative (DUF679 domain membrane protein 2)	DUF679 domain membrane protein 2 (DMP2)%3B CONTAINS InterPro DOMAIN/s: Protein of unknown function DUF679 (InterPro:IPR007770)%3B BEST Arabidopsis thaliana protein match is: DUF679 domain membrane protein 1 (TAIR:AT3G21520.1)%3B Has 265 Blast hits to 257 proteins in 17 species: Archae - 0%3B Bacteria - 0%3B Metazoa - 0%3B Fungi - 0%3B Plants - 265%3B Viruses - 0%3B Other Eukaryotes - 0 (source: N…	DMP2
AT4G04760	0.792081	2.68191e-06	0.000295818	5	AT4G04760	5.24752	4.02601	5.32184	10.803	6.89244	7.80683	7.82458	7.78001	7.16069	10.8338	8.43021	AT4G04760		Major facilitator superfamily protein	Major facilitator superfamily protein%3B FUNCTIONS IN: carbohydrate transmembrane transporter activity%2C sugar:hydrogen symporter activity%3B INVOLVED IN: transport%2C transmembrane transport%3B LOCATED IN: integral to membrane%2C membrane%3B EXPRESSED IN: leaf whorl%2C sepal%2C flower%3B EXPRESSED DURING: petal differentiation and expansion stage%3B CONTAINS InterPro DOMAIN/s: Sugar transporter…	protein_coding
AT3G12220	-0.826912	2.73796e-06	0.000298514	1	AT3G12220	2.92585	2.60036	2.48287	1.93592	1.41472	1.79142	1.36335	1.30231	1.61958	1.18761	1.42333	AT3G12220		serine carboxypeptidase-like 16	serine carboxypeptidase-like 16 (scpl16)%3B FUNCTIONS IN: serine-type carboxypeptidase activity%3B INVOLVED IN: proteolysis%3B LOCATED IN: endomembrane system%3B CONTAINS InterPro DOMAIN/s: Peptidase S10%2C serine carboxypeptidase (InterPro:IPR001563)%3B BEST Arabidopsis thaliana protein match is: serine carboxypeptidase-like 14 (TAIR:AT3G12230.1)%3B Has 3960 Blast hits to 3875 proteins in 462 sp…	scpl16
AT4G28900	-0.812334	2.8802e-06	0.00031143	1	AT4G28900	1.77061	2.86435	1.78748	1.15689	1.33332	1.32382	1.33921	1.02065	1.16501	1.02816	1.35397	AT4G28900		transposable_element_gene	copia-like retrotransposon family%2C has a 7.7e-236 P-value blast match to GB:AAA57005 Hopscotch polyprotein (Ty1_Copia-element) (Zea mays)	transposable_element_gene
AT2G18420	0.824598	3.16295e-06	0.00033873	5	AT2G18420	5.50808	8.22322	7.19993	14.7437	9.12637	10.9482	12.4982	12.1195	12.4642	14.9937	11.6562	AT2G18420		Gibberellin-regulated family protein	Encodes a Gibberellin-regulated GASA/GAST/Snakin family protein	protein_coding
AT4G23920	0.596492	3.16354e-06	0.00033873	10	AT4G23920	9.7553	10.1418	10.1125	16.7162	16.4148	12.5944	17.8276	14.1634	12.273	16.9819	14.0357	AT4G23920	"ATUGE2,UDP-GLC 4-EPIMERASE 2"	UDP-D-glucose/UDP-D-galactose 4-epimerase 2	Encodes a protein with UDP-D-glucose 4-epimerase activity. Involved in growth and cell wall carbohydrate biosynthesis.	UGE2
AT5G44700	0.840646	3.52945e-06	0.000374258	3	AT5G44700	3.92283	2.46411	3.60534	6.72706	6.32052	5.92851	6.1548	5.16695	3.92062	7.43392	6.13526	AT5G44700	"EDA23,EMBRYO SAC DEVELOPMENT ARREST 23"	Leucine-rich repeat transmembrane protein kinase	Encodes GASSHO2 (GSO2)%2C a putative leucine-rich repeat transmembrane-type receptor kinase. GSO2 and a homolog GSO1 (At4g20140) are required for the formation of a normal epidermal surface during embryogenesis.	GSO2
AT2G31210	0.892003	3.67271e-06	0.000387577	3	AT2G31210	4.07538	2.52006	4.14192	8.56066	5.97942	7.13754	7.41051	6.16707	4.77504	5.84401	7.42177	AT2G31210		basic helix-loop-helix (bHLH) DNA-binding superfamily protein	basic helix-loop-helix (bHLH) DNA-binding superfamily protein%3B FUNCTIONS IN: DNA binding%2C sequence-specific DNA binding transcription factor activity%3B INVOLVED IN: regulation of transcription%3B LOCATED IN: nucleus%3B EXPRESSED IN: leaf whorl%2C sepal%2C flower%3B EXPRESSED DURING: petal differentiation and expansion stage%3B CONTAINS InterPro DOMAIN/s: Helix-loop-helix DNA-binding domain (…	protein_coding
AT4G27570	1.36638	3.81684e-06	0.00039895	10	AT4G27570	10.1654	9.25409	10.3572	31.9036	12.7832	20.7427	28.7353	23.0347	16.3915	47.8255	23.3366	AT4G27570		UDP-Glycosyltransferase superfamily protein	UDP-Glycosyltransferase superfamily protein%3B FUNCTIONS IN: transferase activity%2C transferring glycosyl groups%3B INVOLVED IN: N-terminal protein myristoylation%2C metabolic process%3B LOCATED IN: cellular_component unknown%3B CONTAINS InterPro DOMAIN/s: UDP-glucuronosyl/UDP-glucosyltransferase (InterPro:IPR002213)%3B BEST Arabidopsis thaliana protein match is: UDP-Glycosyltransferase superfam…	protein_coding
AT3G20810	-0.76971	4.04673e-06	0.000418989	10	AT3G20810	27.2399	28.9753	26.1928	13.4497	15.5664	14.6561	19.2067	16.9443	13.2241	12.7242	23.0784	AT3G20810	"JMJ30,Jumonji C domain-containing protein 30"	2-oxoglutarate (2OG) and Fe(II)-dependent oxygenase superfamily protein	JMJD5 encodes a protein which contains a jumonji-C (jmjC) domain. jmjd5 mutant plants have a short-period circadian phenotype. JMJD5 has histone demethylase activity and interacts with EFM to repress FT.	JMJD5
AT1G12570	0.98554	4.06825e-06	0.00041924	10	AT1G12570	36.2807	31.6232	36.1449	80.2189	86.0846	83.0232	75.0203	42.1118	51.9857	83.5738	47.4284	AT1G12570		Glucose-methanol-choline (GMC) oxidoreductase family protein	Glucose-methanol-choline (GMC) oxidoreductase family protein%3B FUNCTIONS IN: aldehyde-lyase activity%2C oxidoreductase activity%2C acting on CH-OH group of donors%2C FAD binding%3B INVOLVED IN: alcohol metabolic process%3B LOCATED IN: endomembrane system%3B EXPRESSED IN: 17 plant structures%3B EXPRESSED DURING: 9 growth stages%3B CONTAINS InterPro DOMAIN/s: Glucose-methanol-choline oxidoreductas…	protein_coding
AT3G32925	0.826992	4.20931e-06	0.000429741	1	AT3G32925	1.31589	1.62241	1.60911	2.73956	2.7885	2.62664	2.95339	2.9818	1.90487	2.77207	2.71196	AT3G32925		transposable_element_gene	non-LTR retrotransposon family (LINE)%2C has a 3.1e-13 P-value blast match to GB:AAB41224 ORF2 (LINE-element) (Rattus norvegicus)	transposable_element_gene
AT2G47485	0.797717	4.47468e-06	0.000453752	5	AT2G47485	4.47219	4.37586	4.4714	9.09356	5.71491	7.8237	9.25846	6.94751	6.03432	8.88038	7.98818	AT2G47485		hypothetical protein	unknown protein%3B BEST Arabidopsis thaliana protein match is: unknown protein (TAIR:AT3G62650.1)%3B Has 35333 Blast hits to 34131 proteins in 2444 species: Archae - 798%3B Bacteria - 22429%3B Metazoa - 974%3B Fungi - 991%3B Plants - 531%3B Viruses - 0%3B Other Eukaryotes - 9610 (source: NCBI BLink).	protein_coding
AT1G33960	2.82895	5.74961e-06	0.000571059	0	AT1G33960	0	0.154777	0.0778129	0.548843	0.70808	0.621694	0.273083	0.696935	0.276346	0.543929	0.582865	AT1G33960		P-loop containing nucleoside triphosphate hydrolases superfamily protein	Identified as a gene that is induced by avirulence gene avrRpt2 and RPS2 after infection with Pseudomonas syringae pv maculicola strain ES4326 carrying avrRpt2	AIG1
AT1G28695	0.930302	5.83043e-06	0.000572518	5	AT1G28695	4.85255	3.18778	5.59648	9.71898	9.62768	9.80652	9.22522	7.52868	5.37039	9.67555	8.62239	AT1G28695		Nucleotide-diphospho-sugar transferase family protein	Nucleotide-diphospho-sugar transferase family protein%3B FUNCTIONS IN: molecular_function unknown%3B INVOLVED IN: biological_process unknown%3B LOCATED IN: endomembrane system%3B CONTAINS InterPro DOMAIN/s: Nucleotide-diphospho-sugar transferase%2C predicted (InterPro:IPR005069)%3B BEST Arabidopsis thaliana protein match is: Nucleotide-diphospho-sugar transferase family protein (TAIR:AT1G28710.3)…	protein_coding
AT2G45600	0.595681	5.8493e-06	0.000572518	10	AT2G45600	21.0447	16.9432	19.5693	35.3542	25.3632	28.2007	34.2338	23.3176	27.0747	30.8045	27.7209	AT2G45600		alpha/beta-Hydrolases superfamily protein	alpha/beta-Hydrolases superfamily protein%3B FUNCTIONS IN: hydrolase activity%3B INVOLVED IN: metabolic process%3B LOCATED IN: cellular_component unknown%3B EXPRESSED IN: 20 plant structures%3B EXPRESSED DURING: 8 growth stages%3B CONTAINS InterPro DOMAIN/s: Lipase%2C GDXG%2C active site (InterPro:IPR002168)%2C Alpha/beta hydrolase fold-3 (InterPro:IPR013094)%3B BEST Arabidopsis thaliana protein …	protein_coding
AT1G32780	0.767499	6.1943e-06	0.000598964	5	AT1G32780	9.36468	6.69198	9.60862	17.4539	9.5385	14.3863	16.0754	15.5308	13.0576	14.3209	16.2682	AT1G32780		GroES-like zinc-binding dehydrogenase family protein	GroES-like zinc-binding dehydrogenase family protein%3B FUNCTIONS IN: oxidoreductase activity%2C zinc ion binding%3B INVOLVED IN: oxidation reduction%3B EXPRESSED IN: 12 plant structures%3B EXPRESSED DURING: LP.04 four leaves visible%2C 4 anthesis%2C LP.02 two leaves visible%2C petal differentiation and expansion stage%2C D bilateral stage%3B CONTAINS InterPro DOMAIN/s: GroES-like (InterPro:IPR01…	protein_coding
AT2G22470	1.85163	6.71762e-06	0.000641094	1	AT2G22470	1.07276	0.914905	1.42369	4.18408	4.28066	5.77484	5.25264	2.87865	1.62055	6.82222	2.15336	AT2G22470	ATAGP2	arabinogalactan protein 2	Encodes arabinogalactan-protein (AGP2).	AGP2
AT4G34470	1.52993	6.71637e-06	0.000641094	1	AT4G34470	0.931186	0.538899	1.0536	1.94633	2.80156	2.34498	2.11292	2.98925	2.04908	2.22804	3.21322	AT4G34470	"ASK12,SKP1-like 12"	SKP1-like 12	SKP1-like 12 (SK12)%3B FUNCTIONS IN: ubiquitin-protein ligase activity%2C protein binding%3B INVOLVED IN: ubiquitin-dependent protein catabolic process%3B LOCATED IN: endomembrane system%3B EXPRESSED IN: inflorescence%3B EXPRESSED DURING: seedling growth%3B CONTAINS InterPro DOMAIN/s: E3 ubiquitin ligase%2C SCF complex%2C Skp subunit (InterPro:IPR016897)%2C SKP1 component%2C dimerisation (InterPr…	SK12
AT1G19230	0.616443	6.93352e-06	0.000657251	1	AT1G19230	2.39692	2.08484	2.43464	3.31483	3.20885	4.15412	4.11931	3.64772	2.76816	3.39355	3.70921	AT1G19230		Riboflavin synthase-like superfamily protein	Riboflavin synthase-like superfamily protein%3B FUNCTIONS IN: in 7 functions%3B INVOLVED IN: defense response%3B LOCATED IN: integral to membrane%2C membrane%3B EXPRESSED IN: 7 plant structures%3B EXPRESSED DURING: petal differentiation and expansion stage%3B CONTAINS InterPro DOMAIN/s: Ferredoxin reductase-type FAD-binding domain (InterPro:IPR017927)%2C Cytochrome b245%2C heavy chain (InterPro:I…	protein_coding
AT4G30030	1.22212	7.0224e-06	0.000661552	1	AT4G30030	1.22314	1.24412	2.51626	3.88767	4.72816	4.43721	4.87795	3.61151	2.25535	3.28134	4.0793	AT4G30030		Eukaryotic aspartyl protease family protein	Eukaryotic aspartyl protease family protein%3B FUNCTIONS IN: aspartic-type endopeptidase activity%3B INVOLVED IN: proteolysis%3B EXPRESSED IN: flower%3B EXPRESSED DURING: petal differentiation and expansion stage%3B CONTAINS InterPro DOMAIN/s: Peptidase aspartic (InterPro:IPR021109)%2C Peptidase aspartic%2C catalytic (InterPro:IPR009007)%2C Peptidase A1 (InterPro:IPR001461)%2C Peptidase aspartic%…	protein_coding
AT1G75790	0.665075	7.05822e-06	0.000662085	10	AT1G75790	21.5612	16.9324	20.3774	38.0989	25.6599	28.8941	31.9197	33.9619	22.6684	32.7724	35.0341	AT1G75790		SKU5 similar 18	SKU5 similar 18 (sks18)%3B FUNCTIONS IN: pectinesterase activity%2C copper ion binding%3B INVOLVED IN: oxidation reduction%3B LOCATED IN: endomembrane system%3B EXPRESSED IN: 6 plant structures%3B EXPRESSED DURING: 4 anthesis%2C petal differentiation and expansion stage%2C E expanded cotyledon stage%3B CONTAINS InterPro DOMAIN/s: Multicopper oxidase%2C type 3 (InterPro:IPR011707)%2C Cupredoxin (I…	sks18
AT2G46780	-0.711568	7.14995e-06	0.000665006	10	AT2G46780	13.6232	14.0317	14.1274	10.2349	8.29925	8.60602	8.2633	8.19729	9.47327	5.1818	9.75606	AT2G46780		RNA-binding (RRM/RBD/RNP motifs) family protein	RNA-binding (RRM/RBD/RNP motifs) family protein%3B FUNCTIONS IN: RNA binding%2C nucleotide binding%2C nucleic acid binding%3B INVOLVED IN: biological_process unknown%3B LOCATED IN: cellular_component unknown%3B EXPRESSED IN: 22 plant structures%3B EXPRESSED DURING: 13 growth stages%3B CONTAINS InterPro DOMAIN/s: RNA recognition motif%2C RNP-1 (InterPro:IPR000504)%2C Nucleotide-binding%2C alpha-be…	protein_coding
AT1G50745	-2.13273	7.73175e-06	0.000713075	0	AT1G50745	3.13444	0.732566	2.42605	0.893386	0.253891	0.315268	0.410322	0.85368	0.484428	0.324509	0.295577	AT1G50745		plant mobile domain protein	plant mobile domain protein	protein_coding
AT5G33370	0.645371	8.04053e-06	0.000732322	10	AT5G33370	455.759	467.517	453.291	944.343	588.375	796.612	840.168	596.756	621.591	734.291	619.563	AT5G33370		GDSL-like Lipase/Acylhydrolase superfamily protein	GDSL-like Lipase/Acylhydrolase superfamily protein%3B FUNCTIONS IN: hydrolase activity%2C acting on ester bonds%2C carboxylesterase activity%3B INVOLVED IN: lipid metabolic process%3B LOCATED IN: endomembrane system%3B EXPRESSED IN: 15 plant structures%3B EXPRESSED DURING: 7 growth stages%3B CONTAINS InterPro DOMAIN/s: Lipase%2C GDSL (InterPro:IPR001087)%3B BEST Arabidopsis thaliana protein match…	protein_coding
AT1G10020	-0.673916	8.14356e-06	0.000738641	10	AT1G10020	11.5524	16.7077	13.0464	8.53982	11.8789	7.6146	7.87879	9.22896	8.14843	7.86392	7.85293	AT1G10020		formin-like protein (DUF1005)	Protein of unknown function (DUF1005)%3B CONTAINS InterPro DOMAIN/s: Protein of unknown function DUF1005 (InterPro:IPR010410)%3B BEST Arabidopsis thaliana protein match is: Protein of unknown function (DUF1005) (TAIR:AT4G29310.1)%3B Has 158 Blast hits to 158 proteins in 22 species: Archae - 0%3B Bacteria - 0%3B Metazoa - 4%3B Fungi - 6%3B Plants - 144%3B Viruses - 0%3B Other Eukaryotes - 4 (sourc…	protein_coding
AT5G05250	2.40297	8.24653e-06	0.000744902	0	AT5G05250	0.535587	0.255259	0.213882	1.04164	1.55449	2.16045	1.46549	1.96324	2.89365	2.82683	0.308977	AT5G05250		hypothetical protein	unknown protein%3B BEST Arabidopsis thaliana protein match is: unknown protein (TAIR:AT3G56360.1)%3B Has 30201 Blast hits to 17322 proteins in 780 species: Archae - 12%3B Bacteria - 1396%3B Metazoa - 17338%3B Fungi - 3422%3B Plants - 5037%3B Viruses - 0%3B Other Eukaryotes - 2996 (source: NCBI BLink).	protein_coding
AT2G45400	0.715157	8.28947e-06	0.000745712	5	AT2G45400	5.01422	4.24356	4.91522	9.58925	5.80721	8.92989	7.03453	6.81121	9.09941	8.03058	6.81524	AT2G45400		NAD(P)-binding Rossmann-fold superfamily protein	involved in the regulation of brassinosteroid metabolic pathway	BEN1
AT5G28470	0.75757	8.63302e-06	0.000773448	10	AT5G28470	7.98372	9.47032	8.19971	14.897	13.457	11.6136	13.5867	16.2089	10.6747	20.4374	14.7248	AT5G28470		Major facilitator superfamily protein	Major facilitator superfamily protein%3B FUNCTIONS IN: transporter activity%3B INVOLVED IN: oligopeptide transport%2C pollen tube growth%3B LOCATED IN: membrane%3B EXPRESSED IN: petal%2C leaf whorl%2C sepal%2C male gametophyte%2C flower%3B EXPRESSED DURING: L mature pollen stage%2C M germinated pollen stage%2C 4 anthesis%2C petal differentiation and expansion stage%3B CONTAINS InterPro DOMAIN/s: …	protein_coding
AT5G67300	-0.885814	9.11005e-06	0.000809578	10	AT5G67300	31.9257	35.0785	31.0548	14.7113	17.0758	19.6186	13.8022	29.6711	16.0991	15.8929	14.6317	AT5G67300	"ATMYB44,ARABIDOPSIS THALIANA MYB DOMAIN PROTEIN 44,ATMYBR1,MYB44"	myb domain protein r1	Member of the R2R3 factor MYB gene family involved in mediating plant responses to a variety of abiotic stimiuli.	MYBR1
AT1G24400	1.09293	9.82726e-06	0.000869792	10	AT1G24400	14.5685	15.8494	16.2259	36.4176	27.3517	24.6811	33.9038	34.1496	18.2922	57.4296	33.0967	AT1G24400	"AATL2,AMINO ACID TRANSPORTER-LIKE PROTEIN 2,ATLHT2,ARABIDOPSIS LYSINE HISTIDINE TRANSPORTER 2"	lysine histidine transporter 2	High-affinity transporter for neutral and acidic amino acids%2C expressed in tapetum tissue of anthers	LHT2
AT1G16060	0.61373	1.02392e-05	0.000898998	5	AT1G16060	5.68687	4.85775	5.84091	10.0005	7.09633	9.58533	9.54697	7.18025	7.22771	8.73656	7.56893	AT1G16060	"WRI3,WRINKLED 3"	ARIA-interacting double AP2 domain protein	Encodes ADAP%2C an AP2-domain protein that interacts with ARIA. ADAP is a positive regulator of the ABA response and is also involved in regulating seedling growth.	ADAP
AT3G59530	0.592086	1.0399e-05	0.000909391	10	AT3G59530	52.2379	37.0294	50.0842	69.1219	70.2916	72.858	78.4578	66.6065	52.9819	82.9916	67.0689	AT3G59530	ATLAP3	Calcium-dependent phosphotriesterase superfamily protein	Calcium-dependent phosphotriesterase superfamily protein%3B FUNCTIONS IN: strictosidine synthase activity%3B INVOLVED IN: alkaloid biosynthetic process%2C pollen exine formation%3B LOCATED IN: endomembrane system%3B EXPRESSED IN: 12 plant structures%3B EXPRESSED DURING: 6 growth stages%3B CONTAINS InterPro DOMAIN/s: Strictosidine synthase%2C conserved region (InterPro:IPR018119)%2C Strictosidine …	LAP3
AT3G07350	1.05481	1.08527e-05	0.000941567	1	AT3G07350	1.78466	1.52858	2.45775	2.92992	2.83499	3.56774	5.06188	5.29766	3.4832	4.31284	4.58954	AT3G07350		sulfate/thiosulfate import ATP-binding protein%2C putative (DUF506)	Protein of unknown function (DUF506) %3B CONTAINS InterPro DOMAIN/s: Protein of unknown function DUF506%2C plant (InterPro:IPR006502)%3B BEST Arabidopsis thaliana protein match is: Protein of unknown function (DUF506) (TAIR:AT3G25240.1)%3B Has 393 Blast hits to 390 proteins in 24 species: Archae - 0%3B Bacteria - 0%3B Metazoa - 0%3B Fungi - 0%3B Plants - 391%3B Viruses - 0%3B Other Eukaryotes - 2…	protein_coding
AT1G28230	0.585358	1.12589e-05	0.000972964	10	AT1G28230	11.3354	12.1426	12.9463	19.8849	17.7455	21.9707	21.483	15.6765	14.9903	18.3015	15.7143	AT1G28230	ATPUP1	purine permease 1	Encodes a transporter that transports purines%2Ccytokinins and other adenine derivatives. Expressed in the leaf hydathodes where it may be involved in re-uptake of cytokinins during guttation.	PUP1
AT4G17100	0.625851	1.20199e-05	0.00101868	10	AT4G17100	10.9623	9.97383	10.5786	18.5293	19.001	17.6222	17.8202	12.9145	13.6501	17.3557	12.8666	AT4G17100		poly(U)-specific endoribonuclease-B protein	CONTAINS InterPro DOMAIN/s: Endoribonuclease XendoU (InterPro:IPR018998)%3B Has 943 Blast hits to 770 proteins in 162 species: Archae - 0%3B Bacteria - 61%3B Metazoa - 472%3B Fungi - 40%3B Plants - 78%3B Viruses - 35%3B Other Eukaryotes - 257 (source: NCBI BLink).	protein_coding
AT1G53490	1.02885	1.26099e-05	0.00106049	1	AT1G53490	2.14045	2.5989	2.19797	5.90936	3.283	4.36584	4.99966	5.20687	5.20395	2.58582	6.12832	AT1G53490		RING/U-box superfamily protein	Encodes HEI10%2C a RING finger-containing protein. HEI10 belongs to a group of proteins well conserved among species known as ZMM. Required for class I crossover formation.	HEI10
AT4G11140	-0.63803	1.25864e-05	0.00106049	3	AT4G11140	4.19415	4.2361	3.91216	2.34517	3.15061	2.14242	2.36405	2.39111	2.97503	2.68461	3.08569	AT4G11140		cytokinin response factor 1	encodes a member of the ERF (ethylene response factor) subfamily B-5 of ERF/AP2 transcription factor family. The protein contains one AP2 domain. There are 7 members in this subfamily. Also named as CRF1 (cytokinin response factor 1).	CRF1
AT5G65790	0.86554	1.29743e-05	0.00108283	1	AT5G65790	1.47775	1.57079	1.11143	3.33514	2.39536	2.62891	2.18978	2.22098	2.25057	2.74204	2.36613	AT5G65790	"ATMYB68,MYB DOMAIN PROTEIN 68"	myb domain protein 68	Encodes a putative MYB transcription factor.	MYB68
AT5G07080	2.48916	1.31216e-05	0.00108687	0	AT5G07080	0.137778	0.0637881	0.213793	1.06814	0.895356	1.02487	0.656515	0.624406	0.316361	1.41754	0.330296	AT5G07080		HXXXD-type acyl-transferase family protein	HXXXD-type acyl-transferase family protein%3B FUNCTIONS IN: transferase activity%2C transferring acyl groups other than amino-acyl groups%2C transferase activity%3B INVOLVED IN: biological_process unknown%3B LOCATED IN: cellular_component unknown%3B EXPRESSED IN: 18 plant structures%3B EXPRESSED DURING: 9 growth stages%3B CONTAINS InterPro DOMAIN/s: Transferase (InterPro:IPR003480)%3B BEST Arabid…	protein_coding
AT5G52160	0.881645	1.37981e-05	0.00113434	10	AT5G52160	171.385	85.2907	154.315	220.865	205.795	264.951	238.52	296.802	188.766	275.163	328.948	AT5G52160		Bifunctional inhibitor/lipid-transfer protein/seed storage 2S albumin superfamily protein	Bifunctional inhibitor/lipid-transfer protein/seed storage 2S albumin superfamily protein%3B FUNCTIONS IN: lipid binding%3B INVOLVED IN: lipid transport%3B LOCATED IN: endomembrane system%3B EXPRESSED IN: leaf whorl%2C sepal%2C flower%3B EXPRESSED DURING: petal differentiation and expansion stage%3B CONTAINS InterPro DOMAIN/s: Bifunctional inhibitor/plant lipid transfer protein/seed storage (Inte…	protein_coding
AT3G48460	0.779089	1.5326e-05	0.00123226	10	AT3G48460	40.2402	37.865	38.8946	91.1366	44.7548	64.6984	78.3846	59.9572	55.735	81.7226	59.0322	AT3G48460		GDSL-like Lipase/Acylhydrolase superfamily protein	GDSL-like Lipase/Acylhydrolase superfamily protein%3B FUNCTIONS IN: hydrolase activity%2C acting on ester bonds%2C carboxylesterase activity%3B INVOLVED IN: glycerol biosynthetic process%2C lipid metabolic process%3B LOCATED IN: endomembrane system%3B EXPRESSED IN: 22 plant structures%3B EXPRESSED DURING: 14 growth stages%3B CONTAINS InterPro DOMAIN/s: Lipase%2C GDSL (InterPro:IPR001087)%3B BEST …	protein_coding
AT4G30490	0.723581	1.54229e-05	0.00123552	10	AT4G30490	7.13598	6.82675	8.3566	15.4135	10.3111	11.1433	12.4745	11.6601	10.2549	16.7548	10.3415	AT4G30490		AFG1-like ATPase family protein	AFG1-like ATPase family protein%3B FUNCTIONS IN: ATPase activity%2C ATP binding%3B INVOLVED IN: biological_process unknown%3B EXPRESSED IN: 23 plant structures%3B EXPRESSED DURING: 15 growth stages%3B CONTAINS InterPro DOMAIN/s: ATPase%2C AFG1-like (InterPro:IPR005654)%3B BEST Arabidopsis thaliana protein match is: AFG1-like ATPase family protein (TAIR:AT4G28070.2)%3B Has 30201 Blast hits to 1732…	protein_coding
AT2G17950	1.23399	1.57564e-05	0.00125326	5	AT2G17950	4.27894	3.15567	4.7007	14.2466	5.87856	8.18618	14.5638	8.19445	7.08632	11.5066	6.56081	AT2G17950	"PGA6,WUS1,WUSCHEL 1"	Homeodomain-like superfamily protein	Homeobox gene controlling the stem cell pool. Expressed in the stem cell organizing center of meristems. Required to keep the stem cells in an undifferentiated state. Regulation of WUS transcription is a central checkpoint in stem cell control. The size of the WUS expression domain controls the size of the stem cell population through WUS indirectly activating the expression of CLAVATA3 (CLV3) in…	WUS
AT1G48300	1.00468	1.60843e-05	0.00126089	10	AT1G48300	59.3951	44.3659	57.8309	111.595	97.8645	125.781	108.03	106.42	126.762	140.569	47.7417	AT1G48300		diacylglycerol acyltransferase	unknown protein%3B FUNCTIONS IN: molecular_function unknown%3B INVOLVED IN: biological_process unknown%3B LOCATED IN: endomembrane system%3B EXPRESSED IN: 24 plant structures%3B EXPRESSED DURING: 15 growth stages%3B Has 96 Blast hits to 87 proteins in 37 species: Archae - 0%3B Bacteria - 2%3B Metazoa - 12%3B Fungi - 2%3B Plants - 65%3B Viruses - 0%3B Other Eukaryotes - 15 (source: NCBI BLink).	DGAT3
AT4G08265	1.25662	1.65948e-05	0.00129628	3	AT4G08265	2.72641	2.27909	2.79104	5.87133	6.7444	6.86583	5.15533	5.31996	4.34744	8.69794	6.93217	AT4G08265		AT4G08265	AT4G08265	long_noncoding_rna
AT1G32180	0.832888	1.68135e-05	0.00130871	1	AT1G32180	0.940026	0.77481	0.925477	2.02976	1.23411	1.50643	1.74517	1.53302	1.1937	1.84025	1.48994	AT1G32180	"ATCSLD6,cellulose synthase-like D6"	cellulose synthase-like D6	encodes a gene similar to cellulose synthase	CSLD6
AT1G73220	0.947822	1.69327e-05	0.00131333	10	AT1G73220	18.0956	15.4551	17.0542	40.263	24.8503	27.9015	39.7079	27.0056	21.9481	50.3388	28.3322	AT1G73220	"AtOCT1,organic cation/carnitine transporter1"	organic cation/carnitine transporter1	organic cation/carnitine transporter1 (1-Oct)%3B FUNCTIONS IN: carnitine transporter activity%2C carbohydrate transmembrane transporter activity%2C transporter activity%3B INVOLVED IN: transport%2C transmembrane transport%3B LOCATED IN: plasma membrane%2C membrane%3B EXPRESSED IN: 20 plant structures%3B EXPRESSED DURING: 4 anthesis%2C C globular stage%2C petal differentiation and expansion stage%…	2020-10-01
AT4G35640	-0.988036	1.71239e-05	0.00132349	5	AT4G35640	5.58712	6.60151	5.53143	2.28915	3.39689	2.50282	4.25886	2.9343	2.47226	1.8451	4.09052	AT4G35640	"ATSERAT3%3B2,serine acetyltransferase 3%3B2"	serine acetyltransferase 3%3B2	Encodes a cytosolic serine O-acetyltransferase involved in sulfur assimilation and cysteine biosynthesis. Expressed in the vascular system. Expression is induced in both roots and shoots under sulfur-starved conditions.	SERAT3%3B2
AT5G07540	1.12725	1.72559e-05	0.00132901	10	AT5G07540	87.7085	57.8095	80.521	257.28	104.717	140.088	218.347	149.527	92.932	198.034	155.906	AT5G07540	"ATGRP-6,ATGRP16"	glycine-rich protein 16	encodes a glycine-rich protein that is expressed only in flowers during a specific developmental stage (flower stages 11 and 12).	GRP16
AT3G15830	0.713659	1.77669e-05	0.00135883	10	AT3G15830	21.938	18.9186	21.0238	40.1367	26.0358	31.2427	42.3512	33.5993	23.9423	39.3163	34.0631	AT3G15830		phosphatidic acid phosphatase-related / PAP2-like protein	phosphatidic acid phosphatase-related / PAP2-related%3B BEST Arabidopsis thaliana protein match is: phosphatidic acid phosphatase-related / PAP2-related (TAIR:AT3G15820.1)%3B Has 56 Blast hits to 56 proteins in 17 species: Archae - 0%3B Bacteria - 2%3B Metazoa - 0%3B Fungi - 0%3B Plants - 38%3B Viruses - 0%3B Other Eukaryotes - 16 (source: NCBI BLink).	protein_coding
AT2G23800	1.54804	1.81802e-05	0.00138081	10	AT2G23800	36.4924	21.7948	35.0728	137.919	66.0941	83.5564	121.432	74.0503	48.3905	137.347	59.3299	AT2G23800	"GGPS5,GERANYLGERANYL PYROPHOSPHATE SYNTHASE 5"	geranylgeranyl pyrophosphate synthase 2	encodes an endoplasmic reticulum-targeted geranylgeranyl pyrophosphate synthase	GGPS2
AT2G43590	1.24185	1.81535e-05	0.00138081	1	AT2G43590	0.936639	1.42905	1.15612	2.71817	1.74202	3.71126	1.98039	3.8107	3.27491	2.59763	2.27325	AT2G43590		Chitinase family protein	Chitinase family protein%3B FUNCTIONS IN: chitin binding%2C chitinase activity%3B INVOLVED IN: carbohydrate metabolic process%2C cell wall macromolecule catabolic process%3B LOCATED IN: endomembrane system%3B EXPRESSED IN: 7 plant structures%3B EXPRESSED DURING: LP.04 four leaves visible%2C 4 anthesis%2C C globular stage%2C LP.02 two leaves visible%3B CONTAINS InterPro DOMAIN/s: Chitin-binding%2C…	protein_coding
AT2G18260	1.04034	2.04309e-05	0.00149986	1	AT2G18260	2.51512	1.8386	2.11828	3.47114	3.42505	4.57722	4.50549	5.1743	2.88757	4.75098	6.74354	AT2G18260	ATSYP112	syntaxin of plants 112	member of SYP11 Gene Family	SYP112
AT5G55590	0.814994	2.11298e-05	0.00154086	3	AT5G55590	3.59441	2.55759	3.54311	6.04617	5.70844	4.52015	5.71585	6.80968	3.75462	6.62648	6.42097	AT5G55590		Pectin lyase-like superfamily protein	Encodes a protein with pectin methylesterase activity. No change in activity were detected in mutants defective in this gene%2C which was interpreted as a result of redundancy of product function with other pectin methylesterases. The gene product is required for pollen separation during normal development. In qrt mutants%2C the outer walls of the four meiotic products of the pollen mother cell a…	QRT1
AT3G51910	-3.27365	2.14801e-05	0.00155607	0	AT3G51910	1.79408	0.141583	1.77949	0.185947	0	0.142174	0.0925201	0.138592	0.327689	0.0487805	0.0888631	AT3G51910	"AT-HSFA7A,ARABIDOPSIS THALIANA HEAT SHOCK TRANSCRIPTION FACTOR A7A"	heat shock transcription factor A7A	member of Heat Stress Transcription Factor (Hsf) family	HSFA7A
AT1G23670	1.11576	2.16076e-05	0.00156015	10	AT1G23670	15.4833	11.1682	13.4927	44.5658	17.877	25.9767	35.8454	25.7799	17.4155	39.1407	25.4791	AT1G23670		OBP32pep protein%2C putative (DUF220)	Domain of unknown function (DUF220)%3B CONTAINS InterPro DOMAIN/s: Protein of unknown function DUF220 (InterPro:IPR003863)%3B BEST Arabidopsis thaliana protein match is: Domain of unknown function DUF220 (TAIR:AT1G23600.2)%3B Has 138 Blast hits to 122 proteins in 10 species: Archae - 0%3B Bacteria - 0%3B Metazoa - 0%3B Fungi - 0%3B Plants - 138%3B Viruses - 0%3B Other Eukaryotes - 0 (source: NCBI…	protein_coding
AT1G13470	-1.85645	2.20992e-05	0.00158522	1	AT1G13470	1.17808	2.06482	1.40368	0.537246	0.688617	0.665066	0.15275	0.533903	0.463726	0.120805	0.256747	AT1G13470		hypothetical protein (DUF1262)	Protein of unknown function (DUF1262)%3B CONTAINS InterPro DOMAIN/s: Protein of unknown function DUF1262 (InterPro:IPR010683)%3B BEST Arabidopsis thaliana protein match is: Protein of unknown function (DUF1262) (TAIR:AT1G13520.1)%3B Has 101 Blast hits to 94 proteins in 9 species: Archae - 0%3B Bacteria - 0%3B Metazoa - 0%3B Fungi - 0%3B Plants - 101%3B Viruses - 0%3B Other Eukaryotes - 0 (source:…	protein_coding
AT1G06727	-2.56987	2.23949e-05	0.0016012	1	AT1G06727	4.72577	3.90702	2.83721	1.02625	0	0.523111	0.765934	0.509931	1.29181	0	0.980879	AT1G06727		AT1G06727	AT1G06727	long_noncoding_rna
AT1G18960	0.899017	2.25828e-05	0.00160939	10	AT1G18960	11.5828	5.70383	10.4572	17.8153	14.3446	21.1972	19.0664	16.8932	12.1375	15.4695	21.2961	AT1G18960		myb-like HTH transcriptional regulator family protein	myb-like HTH transcriptional regulator family protein%3B FUNCTIONS IN: DNA binding%2C sequence-specific DNA binding transcription factor activity%3B INVOLVED IN: regulation of transcription%2C DNA-dependent%2C regulation of transcription%3B CONTAINS InterPro DOMAIN/s: SANT%2C DNA-binding (InterPro:IPR001005)%2C Homeodomain-like (InterPro:IPR009057)%2C Myb%2C DNA-binding (InterPro:IPR014778)%2C HT…	protein_coding
AT3G45060	1.04339	2.29752e-05	0.00162679	1	AT3G45060	0.840357	1.20153	1.46221	3.466	2.29033	2.95891	2.41157	1.68021	2.185	2.39512	1.88532	AT3G45060	"ATNRT2.6,ARABIDOPSIS THALIANA HIGH AFFINITY NITRATE TRANSPORTER 2.6"	high affinity nitrate transporter 2.6	member of High affinity nitrate transporter family	NRT2.6
AT1G58430	0.599744	2.34487e-05	0.00164968	10	AT1G58430	58.6965	62.405	64.5752	104.214	90.5262	114.06	104.248	67.6636	84.3634	105.312	79.9976	AT1G58430		GDSL-like Lipase/Acylhydrolase family protein	Encodes an anther-specific proline-rich protein.	RXF26
AT3G13220	0.782141	2.4266e-05	0.00170172	10	AT3G13220	24.061	11.8424	22.6527	35.659	35.4148	38.9697	35.7816	32.4081	26.678	27.4867	36.2948	AT3G13220	"AtABCG26,MSR02,WBC27"	ABC-2 type transporter family protein	Encodes a ATP-binding cassette transporter G26 (ABCG26) involved in tapetal cell and pollen development. Required for male fertility and pollen exine formation.	ABCG26
AT4G35350	1.19817	2.49985e-05	0.00174751	3	AT4G35350	2.80937	2.28393	2.75704	5.52889	6.72156	7.07477	5.3881	4.39559	4.22375	10.8832	3.89957	AT4G35350		xylem cysteine peptidase 1	tracheary element vacuolar protein	XCP1
AT1G26820	1.41456	2.75843e-05	0.00188036	5	AT1G26820	5.97559	3.45822	5.91773	17.8954	10.0779	10.2223	23.585	9.05889	7.87509	20.7922	9.7673	AT1G26820		ribonuclease 3	Encodes ribonuclease RNS3.	RNS3
AT2G25900	0.74862	3.03451e-05	0.00204317	10	AT2G25900	39.7593	27.9754	38.6347	41.8333	45.3981	68.4636	63.9058	78.2998	65.0244	60.205	53.574	AT2G25900		Zinc finger C-x8-C-x5-C-x3-H type family protein	Encodes a protein with two tandem-arrayed CCCH-type zinc fingers that binds RNA and is involved in RNA turnover.	ATCTH
AT3G23840	0.940298	3.0651e-05	0.00205119	10	AT3G23840	26.9921	19.5636	24.3377	62.4317	33.9362	50.5499	64.0841	36.3791	31.2533	50.0713	34.1428	AT3G23840	"CER26-LIKE,CER26-LIKE"	HXXXD-type acyl-transferase family protein	HXXXD-type acyl-transferase family protein%3B FUNCTIONS IN: transferase activity%2C transferring acyl groups other than amino-acyl groups%2C transferase activity%3B INVOLVED IN: biological_process unknown%3B LOCATED IN: chloroplast thylakoid membrane%3B EXPRESSED IN: 25 plant structures%3B EXPRESSED DURING: 15 growth stages%3B CONTAINS InterPro DOMAIN/s: Transferase (InterPro:IPR003480)%3B BEST A…	protein_coding
AT3G52820	0.729027	3.1703e-05	0.00209529	5	AT3G52820	5.53236	5.11674	5.99223	12.2021	8.58675	9.22455	10.2949	7.64479	6.97492	11.2269	7.46525	AT3G52820	"ATPAP22,PURPLE ACID PHOSPHATASE 22"	purple acid phosphatase 22	purple acid phosphatase 22 (PAP22)%3B FUNCTIONS IN: protein serine/threonine phosphatase activity%2C acid phosphatase activity%3B INVOLVED IN: biological_process unknown%3B LOCATED IN: endomembrane system%3B EXPRESSED IN: 12 plant structures%3B EXPRESSED DURING: 6 growth stages%3B CONTAINS InterPro DOMAIN/s: Metallophosphoesterase (InterPro:IPR004843)%2C Purple acid phosphatase-like%2C N-terminal…	PAP22
AT3G18530	-0.713611	3.1746e-05	0.00209529	3	AT3G18530	4.26542	4.66606	4.23761	2.46113	2.12838	2.66018	2.62618	2.9173	2.4784	2.20919	3.88276	AT3G18530		ARM repeat superfamily protein	ARM repeat superfamily protein%3B FUNCTIONS IN: binding%3B INVOLVED IN: biological_process unknown%3B LOCATED IN: cellular_component unknown%3B CONTAINS InterPro DOMAIN/s: Armadillo-type fold (InterPro:IPR016024)%3B BEST Arabidopsis thaliana protein match is: ARM repeat superfamily protein (TAIR:AT3G01450.1)%3B Has 181 Blast hits to 181 proteins in 46 species: Archae - 0%3B Bacteria - 0%3B Metazo…	protein_coding
AT2G23060	-0.660889	3.21752e-05	0.00211451	10	AT2G23060	10.884	15.566	10.3736	8.59339	5.72104	6.90673	8.87084	7.97295	7.57645	7.4085	8.92918	AT2G23060		Acyl-CoA N-acyltransferases (NAT) superfamily protein	Acyl-CoA N-acyltransferases (NAT) superfamily protein%3B FUNCTIONS IN: N-acetyltransferase activity%3B INVOLVED IN: metabolic process%3B LOCATED IN: cellular_component unknown%3B EXPRESSED IN: embryo%2C leaf whorl%2C flower%2C pedicel%2C seed%3B EXPRESSED DURING: 4 anthesis%2C F mature embryo stage%2C petal differentiation and expansion stage%2C E expanded cotyledon stage%2C D bilateral stage%3B …	protein_coding
AT5G16570	0.898184	3.42571e-05	0.00221812	3	AT5G16570	2.27173	2.7268	2.52959	4.02886	7.56039	5.11779	3.81831	4.70287	3.83173	4.49609	3.85075	AT5G16570		glutamine synthetase 1%3B4	Encodes a cytosolic glutamine synthetase%2C the enzyme has high affinity with substrate ammonium	GLN1%3B4
AT1G54540	1.47679	3.46339e-05	0.00222937	1	AT1G54540	0.887006	0.285184	1.05141	1.57308	2.25352	3.03557	2.45993	1.67496	1.64069	2.59396	1.55724	AT1G54540		Late embryogenesis abundant (LEA) hydroxyproline-rich glycoprotein family	Late embryogenesis abundant (LEA) hydroxyproline-rich glycoprotein family%3B CONTAINS InterPro DOMAIN/s: Late embryogenesis abundant protein%2C group 2 (InterPro:IPR004864)%3B BEST Arabidopsis thaliana protein match is: Late embryogenesis abundant (LEA) hydroxyproline-rich glycoprotein family (TAIR:AT1G65690.1)%3B Has 914 Blast hits to 913 proteins in 28 species: Archae - 0%3B Bacteria - 0%3B Met…	protein_coding
AT3G10740	0.782922	3.62791e-05	0.00230152	10	AT3G10740	15.1847	11.3495	15.429	31.6876	19.9527	23.8852	28.3524	22.7211	16.9098	30.2181	18.8707	AT3G10740	"ARAF1,ALPHA-L-ARABINOFURANOSIDASE 1,ARAF,ALPHA-L-ARABINOFURANOSIDASE,ATASD1,ARABIDOPSIS THALIANA ALPHA-L-ARABINOFURANOSIDASE 1"	alpha-L-arabinofuranosidase 1	Encodes a bifunctional alpha-l-arabinofuranosidase/beta-d-xylosidase that belongs to family 51 of glycoside hydrolases. It may be involved in cell wall modification.	ASD1
AT1G42160	-2.37687	3.68454e-05	0.00233071	0	AT1G42160	0.665601	0.513599	0.799213	0.216813	0.0381433	0.110516	0.251715	0.0359107	0.254723	0.0379186	0.069076	AT1G42160		transposable_element_gene	pseudogene%2C hypothetical protein	transposable_element_gene
AT1G04110	0.798358	3.75017e-05	0.00235147	1	AT1G04110	1.52323	1.24067	1.55022	2.35837	2.82887	2.9507	2.70957	2.13063	1.79198	3.19467	2.11067	AT1G04110	AtSDD1	Subtilase family protein	Initially identified as a mutation affecting stomatal development and distribution. Encodes a protein similar to serine proteases.	SDD1
AT4G04330	-0.722459	3.7602e-05	0.00235147	10	AT4G04330	44.1332	53.2668	48.4832	22.041	31.4126	30.2626	25.1091	36.8752	25.8575	23.7516	40.3599	AT4G04330	AtRbcX1	Chaperonin-like RbcX protein	Encodes a chloroplast thylakoid localized RbcX protein that acts as a chaperone in the folding of Rubisco.	RbcX1
AT2G31980	1.77493	3.79369e-05	0.00236053	10	AT2G31980	86.8405	48.543	81.3485	422.481	137.161	225.607	371.194	204.586	113.369	347.968	155.674	AT2G31980	"AtCYS2,PHYTOCYSTATIN 2"	PHYTOCYSTATIN 2	PHYTOCYSTATIN 2 (CYS2)%3B FUNCTIONS IN: cysteine-type endopeptidase inhibitor activity%3B INVOLVED IN: biological_process unknown%3B LOCATED IN: endomembrane system%3B EXPRESSED IN: 18 plant structures%3B EXPRESSED DURING: 11 growth stages%3B CONTAINS InterPro DOMAIN/s: Proteinase inhibitor I25%2C cystatin%2C conserved site (InterPro:IPR018073)%2C Proteinase inhibitor I25%2C cystatin (InterPro:IP…	CYS2
AT4G01740	-0.657338	3.79653e-05	0.00236053	1	AT4G01740	2.75006	3.46227	3.1116	2.11772	2.26442	2.43932	1.88844	1.85856	1.88331	1.52958	1.76123	AT4G01740		Cysteine/Histidine-rich C1 domain family protein	Cysteine/Histidine-rich C1 domain family protein%3B CONTAINS InterPro DOMAIN/s: DC1 (InterPro:IPR004146)%2C C1-like (InterPro:IPR011424)%3B BEST Arabidopsis thaliana protein match is: Cysteine/Histidine-rich C1 domain family protein (TAIR:AT4G01930.1)%3B Has 1534 Blast hits to 622 proteins in 21 species: Archae - 0%3B Bacteria - 0%3B Metazoa - 4%3B Fungi - 0%3B Plants - 1528%3B Viruses - 0%3B Oth…	protein_coding
AT4G08950	-1.0006	3.94855e-05	0.00242775	10	AT4G08950	57.9277	93.3814	64.959	26.8409	40.4688	35.0842	32.177	64.072	30.0324	25.6124	33.9057	AT4G08950		Phosphate-responsive 1 family protein	EXORDIUM (EXO)%3B FUNCTIONS IN: molecular_function unknown%3B INVOLVED IN: response to brassinosteroid stimulus%3B LOCATED IN: cell wall%2C plant-type cell wall%3B EXPRESSED IN: 21 plant structures%3B EXPRESSED DURING: 13 growth stages%3B CONTAINS InterPro DOMAIN/s: Phosphate-induced protein 1 (InterPro:IPR006766)%3B BEST Arabidopsis thaliana protein match is: Phosphate-responsive 1 family protei…	EXO
AT3G45260	-0.813755	3.94131e-05	0.00242775	1	AT3G45260	2.27938	2.74275	2.49514	1.67243	1.0049	1.75744	1.25461	1.20177	1.58052	1.10697	1.79523	AT3G45260		C2H2-like zinc finger protein	C2H2-like zinc finger protein%3B FUNCTIONS IN: sequence-specific DNA binding transcription factor activity%2C zinc ion binding%2C nucleic acid binding%3B INVOLVED IN: regulation of transcription%3B LOCATED IN: intracellular%3B EXPRESSED IN: 13 plant structures%3B EXPRESSED DURING: 9 growth stages%3B CONTAINS InterPro DOMAIN/s: Zinc finger%2C C2H2-like (InterPro:IPR015880)%2C Zinc finger%2C C2H2-t…	protein_coding
AT5G24270	-0.887761	4.097e-05	0.00251111	1	AT5G24270	3.49859	2.7863	2.59406	2.13463	0.927046	1.82799	2.11208	1.41827	1.58456	1.31838	1.46899	AT5G24270	"ATSOS3,SALT OVERLY SENSITIVE 3,CBL4,CALCINEURIN B-LIKE PROTEIN 4"	Calcium-binding EF-hand family protein	encodes a calcium sensor that is essential for K+ nutrition%2C K+/Na+ selectivity%2C and salt tolerance. The protein is similar to calcineurin B. Lines carrying recessive mutations are hypersensitive to Na+ and Li+ stresses and is unable to grow in low K+. The growth defect is rescued by extracellular calcium.	SOS3
AT1G63710	0.71792	4.10701e-05	0.00251111	10	AT1G63710	40.179	32.3112	40.2237	83.5735	43.9436	65.3268	71.1761	47.4995	60.6946	68.822	53.4245	AT1G63710		cytochrome P450%2C family 86%2C subfamily A%2C polypeptide 7	Encodes a member of the CYP86A subfamily of cytochrome p450 genes. Expressed at highest level in mature stems and flowers.	CYP86A7
AT5G22200	0.713299	4.13538e-05	0.00252143	5	AT5G22200	7.64047	6.4961	7.45567	12.9587	10.7273	9.9767	12.2534	12.4506	8.12215	15.7422	12.283	AT5G22200		Late embryogenesis abundant (LEA) hydroxyproline-rich glycoprotein family	Late embryogenesis abundant (LEA) hydroxyproline-rich glycoprotein family%3B CONTAINS InterPro DOMAIN/s: Late embryogenesis abundant protein%2C group 2 (InterPro:IPR004864)%3B BEST Arabidopsis thaliana protein match is: Late embryogenesis abundant (LEA) hydroxyproline-rich glycoprotein family (TAIR:AT3G44220.1)%3B Has 30201 Blast hits to 17322 proteins in 780 species: Archae - 12%3B Bacteria - 13…	protein_coding
AT1G80440	1.04888	4.22999e-05	0.00256487	5	AT1G80440	8.87623	5.10517	7.51907	9.86983	17.8692	22.098	11.7798	20.7963	12.6755	12.3889	11.2545	AT1G80440	"KFB20,Kelch repeat F-box 20,KMD1,KISS ME DEADLY 1"	Galactose oxidase/kelch repeat superfamily protein	Encodes a member of a family of F-box proteins%2C called the KISS ME DEADLY (KMD) family%2C that targets type-B ARR proteins for degradation and is involved in the negative regulation of the cytokinin response. Also named as KFB20%2C a member of a group of Kelch repeat F-box proteins that negatively regulate phenylpropanoid biosynthesis by targeting the phenypropanoid biosynthesis enzyme phenylal…	protein_coding
AT1G79780	0.814593	4.26151e-05	0.00257686	10	AT1G79780	21.5742	18.8856	23.2089	50.8466	25.9632	31.8181	39.1488	34.3715	27.1974	48.2947	41.0916	AT1G79780	"CASPL3A2,CASP-like protein 3A2"	Uncharacterized protein family (UPF0497)	Uncharacterised protein family (UPF0497)%3B CONTAINS InterPro DOMAIN/s: Uncharacterised protein family UPF0497%2C trans-membrane plant (InterPro:IPR006702)%2C Uncharacterised protein family UPF0497%2C trans-membrane plant subgroup (InterPro:IPR006459)%3B BEST Arabidopsis thaliana protein match is: Uncharacterised protein family (UPF0497) (TAIR:AT3G16300.1)%3B Has 353 Blast hits to 353 proteins in…	protein_coding
AT2G20142	-1.07783	4.36458e-05	0.00261848	1	AT2G20142	1.7859	2.3851	2.0873	0.939734	1.10216	1.06447	0.779293	1.14142	0.998899	0.547835	1.29738	AT2G20142		Toll-Interleukin-Resistance (TIR) domain family protein	Toll-Interleukin-Resistance (TIR) domain family protein%3B FUNCTIONS IN: transmembrane receptor activity%3B INVOLVED IN: signal transduction%2C innate immune response%3B LOCATED IN: intrinsic to membrane%3B EXPRESSED IN: 13 plant structures%3B EXPRESSED DURING: 9 growth stages%3B CONTAINS InterPro DOMAIN/s: Toll-Interleukin receptor (InterPro:IPR000157)%3B BEST Arabidopsis thaliana protein match …	protein_coding
AT2G27140	0.900401	4.44078e-05	0.0026416	3	AT2G27140	3.17097	2.72307	3.96812	5.83096	6.83199	8.61944	6.78896	4.69369	4.75621	6.91411	4.84866	AT2G27140		HSP20-like chaperones superfamily protein	HSP20-like chaperones superfamily protein%3B FUNCTIONS IN: molecular_function unknown%3B INVOLVED IN: response to heat%3B LOCATED IN: membrane%3B EXPRESSED IN: 19 plant structures%3B EXPRESSED DURING: 12 growth stages%3B CONTAINS InterPro DOMAIN/s: Heat shock protein Hsp20 (InterPro:IPR002068)%2C HSP20-like chaperone (InterPro:IPR008978)%3B BEST Arabidopsis thaliana protein match is: HSP20-like c…	protein_coding
AT2G20870	0.628496	4.46952e-05	0.00265151	10	AT2G20870	1217.94	1001.13	1224.75	2299.48	1240.32	1884.07	2063.51	1511.6	1683.39	1781.84	1733.25	AT2G20870		cell wall protein precursor	cell wall protein precursor%2C putative%3B FUNCTIONS IN: molecular_function unknown%3B INVOLVED IN: biological_process unknown%3B LOCATED IN: endomembrane system%3B EXPRESSED IN: 16 plant structures%3B EXPRESSED DURING: 7 growth stages%3B BEST Arabidopsis thaliana protein match is: hydroxyproline-rich glycoprotein family protein (TAIR:AT4G28160.1)%3B Has 75 Blast hits to 75 proteins in 18 species…	protein_coding
AT5G23700	0.888962	4.76417e-05	0.00278121	1	AT5G23700	1.3479	0.695476	1.25998	2.53653	1.38759	1.75539	2.26622	2.24475	2.14414	1.88455	2.17664	AT5G23700		coiled-coil protein	unknown protein%3B BEST Arabidopsis thaliana protein match is: unknown protein (TAIR:AT3G48860.2)%3B Has 30201 Blast hits to 17322 proteins in 780 species: Archae - 12%3B Bacteria - 1396%3B Metazoa - 17338%3B Fungi - 3422%3B Plants - 5037%3B Viruses - 0%3B Other Eukaryotes - 2996 (source: NCBI BLink).	protein_coding
AT1G52690	1.97532	5.00537e-05	0.00289889	3	AT1G52690	3.60706	2.78332	2.63634	17.2839	3.3972	10.6937	15.0052	12.2604	5.46161	20.826	9.74098	AT1G52690		Late embryogenesis abundant protein (LEA) family protein	Late embryogenesis abundant protein (LEA) family protein%3B BEST Arabidopsis thaliana protein match is: Late embryogenesis abundant protein (LEA) family protein (TAIR:AT3G15670.1)%3B Has 2929 Blast hits to 1441 proteins in 420 species: Archae - 10%3B Bacteria - 766%3B Metazoa - 298%3B Fungi - 136%3B Plants - 1347%3B Viruses - 16%3B Other Eukaryotes - 356 (source: NCBI BLink).	LEA7
AT2G39650	-0.660598	5.10568e-05	0.00294146	5	AT2G39650	6.58624	5.1473	6.87887	3.75446	4.50502	3.63124	3.67229	4.97479	3.1345	4.5795	3.22043	AT2G39650		cruciferin (DUF506)	Protein of unknown function (DUF506) %3B CONTAINS InterPro DOMAIN/s: Protein of unknown function DUF506%2C plant (InterPro:IPR006502)%3B BEST Arabidopsis thaliana protein match is: Protein of unknown function (DUF506) (TAIR:AT2G38820.2)%3B Has 395 Blast hits to 393 proteins in 24 species: Archae - 0%3B Bacteria - 0%3B Metazoa - 0%3B Fungi - 0%3B Plants - 393%3B Viruses - 0%3B Other Eukaryotes - 2…	protein_coding
AT1G23800	1.03907	5.13012e-05	0.00294382	10	AT1G23800	9.25443	9.18129	10.8868	24.0889	15.8523	15.8689	29.3985	18.3015	11.4252	30.1375	15.6374	AT1G23800	"ALDH2B,aldehyde dehydrogenase 2B"	aldehyde dehydrogenase 2B7	Encodes a mitochondrial aldehyde dehydrogenase%3B nuclear gene for mitochondrial product.	ALDH2B7
AT2G03850	0.704376	5.1366e-05	0.00294382	10	AT2G03850	85.4849	78.6808	78.2848	180.773	91.6081	106.505	131.493	139.789	107.621	155.028	140.664	AT2G03850		Late embryogenesis abundant protein (LEA) family protein	Late embryogenesis abundant protein (LEA) family protein%3B BEST Arabidopsis thaliana protein match is: late embryogenesis abundant domain-containing protein / LEA domain-containing protein (TAIR:AT2G03740.1)%3B Has 577 Blast hits to 318 proteins in 93 species: Archae - 1%3B Bacteria - 101%3B Metazoa - 17%3B Fungi - 21%3B Plants - 408%3B Viruses - 0%3B Other Eukaryotes - 29 (source: NCBI BLink).	protein_coding
AT2G03740	0.836997	5.21136e-05	0.00297115	10	AT2G03740	47.3128	47.0392	43.4252	113.477	51.6291	60.054	91.4027	87.9052	62.5495	95.723	93.4983	AT2G03740		late embryogenesis abundant domain-containing protein / LEA domain-containing protein	late embryogenesis abundant domain-containing protein / LEA domain-containing protein%3B CONTAINS InterPro DOMAIN/s: Late embryogenesis abundant protein%2C group 4 (InterPro:IPR004238)%3B BEST Arabidopsis thaliana protein match is: Late embryogenesis abundant protein (LEA) family protein (TAIR:AT2G03850.1)%3B Has 1140 Blast hits to 576 proteins in 184 species: Archae - 2%3B Bacteria - 341%3B Meta…	protein_coding
AT1G06250	0.641774	5.53282e-05	0.00310602	5	AT1G06250	8.51979	7.57133	8.97449	16.2253	8.44819	12.9065	14.7705	13.5574	12.5291	13.3229	12.5872	AT1G06250		alpha/beta-Hydrolases superfamily protein	alpha/beta-Hydrolases superfamily protein%3B FUNCTIONS IN: triglyceride lipase activity%3B INVOLVED IN: lipid metabolic process%3B LOCATED IN: cellular_component unknown%3B EXPRESSED IN: 10 plant structures%3B EXPRESSED DURING: 4 anthesis%2C F mature embryo stage%2C petal differentiation and expansion stage%2C E expanded cotyledon stage%3B CONTAINS InterPro DOMAIN/s: Lipase%2C class 3 (InterPro:I…	protein_coding
AT5G56110	1.09901	5.5764e-05	0.00311456	3	AT5G56110	4.46568	1.3064	3.14112	5.81861	6.9687	5.81778	7.51618	5.9492	4.61993	6.34055	8.18163	AT5G56110		myb domain protein 103	Encodes a member of the R2R3 MYB transcription factor gene family that is required for anther development by regulation tapetum development%2C callose dissolution and exine formation. It acts upstream of MS2.	MYB80
AT4G03510	0.691707	5.57359e-05	0.00311456	5	AT4G03510	6.03463	5.92289	6.12936	7.41462	8.73439	11.445	9.20575	10.0941	11.7734	12.2439	7.02018	AT4G03510	ATRMA1	RING membrane-anchor 1	RMA1 encodes a novel 28 kDa protein with a RING finger motif and a C-terminal membrane-anchoring domain that is involved in the secretory pathway. Has E3 ubiquitin ligase activity.	RMA1
AT2G24762	-0.787787	5.5906e-05	0.00311456	5	AT2G24762	9.92102	15.8405	9.70758	7.06929	5.01025	7.87608	6.78358	5.77078	7.52567	5.82852	8.78379	AT2G24762	"AtGDU4,glutamine dumper 4"	glutamine dumper 4	Encodes a member of the GDU (glutamine dumper) family proteins involved in amino acid export: At4g31730 (GDU1)%2C At4g25760 (GDU2)%2C At5g57685 (GDU3)%2C At2g24762 (GDU4)%2C At5g24920 (GDU5)%2C At3g30725 (GDU6) and At5g38770 (GDU7).	GDU4
AT3G26940	1.25099	5.6742e-05	0.00312937	0	AT3G26940	0.81706	0.396585	0.460107	1.6527	0.824687	1.22536	1.1662	1.3438	1.02884	1.79732	1.63708	AT3G26940		Protein kinase superfamily protein	Receptor-like cytoplasmic kinase%2C RLCKVII subfamily. Overexpression causes abnormal differential and elongation growth after organ differentiation.	CDG1
AT3G12320	0.749126	5.74473e-05	0.00315242	5	AT3G12320	5.25086	4.74915	5.09242	10.5008	6.56079	8.73757	7.65004	6.95699	9.78387	11.1563	6.34713	AT3G12320	"LNK3,night light-inducible and clock-regulated 3"	hypothetical protein	unknown protein%3B BEST Arabidopsis thaliana protein match is: unknown protein (TAIR:AT5G06980.4)%3B Has 102 Blast hits to 102 proteins in 16 species: Archae - 0%3B Bacteria - 0%3B Metazoa - 0%3B Fungi - 0%3B Plants - 98%3B Viruses - 0%3B Other Eukaryotes - 4 (source: NCBI BLink).	protein_coding
AT1G14520	0.73889	5.91178e-05	0.00323118	5	AT1G14520	6.4245	5.72774	5.75353	10.9538	8.6718	12.1088	11.3929	8.00027	7.34267	13.0869	8.16749	AT1G14520		myo-inositol oxygenase 1	Encodes MIOX1. Belongs to myo-inositol oxygenase gene family.	MIOX1
AT5G07600	0.754637	6.12006e-05	0.00331692	10	AT5G07600	35.5236	34.7911	31.8536	76.0524	39.6554	52.3111	64.1318	55.0605	41.7685	75.1898	55.4664	AT5G07600		Oleosin family protein	Oleosin family protein%3B INVOLVED IN: lipid storage%3B LOCATED IN: monolayer-surrounded lipid storage body%2C endomembrane system%2C integral to membrane%2C membrane%3B CONTAINS InterPro DOMAIN/s: Oleosin (InterPro:IPR000136)%3B BEST Arabidopsis thaliana protein match is: glycine-rich protein 18 (TAIR:AT5G07520.1)%3B Has 1807 Blast hits to 1807 proteins in 277 species: Archae - 0%3B Bacteria - 0…	protein_coding
AT1G50820	1.16241	6.14586e-05	0.0033227	0	AT1G50820	0.904642	0.500775	0.76291	2.24212	1.39635	1.5086	1.74032	1.55972	0.790245	2.11748	1.65011	AT1G50820		aminotransferase-like%2C mobile domain protein	Aminotransferase-like%2C plant mobile domain family protein%3B FUNCTIONS IN: molecular_function unknown%3B INVOLVED IN: biological_process unknown%3B LOCATED IN: chloroplast%3B CONTAINS InterPro DOMAIN/s: Aminotransferase-like%2C plant mobile domain (InterPro:IPR019557)%3B BEST Arabidopsis thaliana protein match is: Plant mobile domain protein family (TAIR:AT1G50790.1)%3B Has 564 Blast hits to 55…	protein_coding
AT3G10570	0.728961	6.53491e-05	0.00348158	10	AT3G10570	64.0775	47.7827	63.1499	126.392	72.6091	99.0829	114.47	72.9827	85.6551	120.113	82.3054	AT3G10570		cytochrome P450%2C family 77%2C subfamily A%2C polypeptide 6	member of CYP77A	CYP77A6
AT1G30760	0.621136	6.67873e-05	0.00354959	3	AT1G30760	2.89383	2.55467	2.87787	4.72516	5.04673	4.93114	3.47791	3.61212	4.08257	4.72361	3.63439	AT1G30760		FAD-binding Berberine family protein	FAD-binding Berberine family protein%3B FUNCTIONS IN: electron carrier activity%2C oxidoreductase activity%2C FAD binding%2C catalytic activity%3B LOCATED IN: endomembrane system%3B EXPRESSED IN: inflorescence meristem%2C root%2C flower%2C pedicel%3B EXPRESSED DURING: 4 anthesis%2C petal differentiation and expansion stage%3B CONTAINS InterPro DOMAIN/s: FAD-binding%2C type 2 (InterPro:IPR016166)%…	protein_coding
AT5G55010	-1.02766	6.78334e-05	0.00358867	3	AT5G55010	5.48859	3.33789	3.96968	2.22724	1.79123	2.16247	2.11084	2.74038	1.92246	2.22585	1.62193	AT5G55010		hypothetical protein	unknown protein%3B Has 1807 Blast hits to 1807 proteins in 277 species: Archae - 0%3B Bacteria - 0%3B Metazoa - 736%3B Fungi - 347%3B Plants - 385%3B Viruses - 0%3B Other Eukaryotes - 339 (source: NCBI BLink).	protein_coding
AT1G70090	-0.614176	6.84531e-05	0.00360322	10	AT1G70090	29.3746	40.2633	32.4192	17.3415	28.2482	21.1217	18.7224	27.0742	22.2444	19.6093	23.3941	AT1G70090	"GATL9,GALACTURONOSYLTRANSFERASE-LIKE 9"	glucosyl transferase family 8	Encodes a protein with putative galacturonosyltransferase activity.	LGT8
AT3G28915	-2.51779	7.11351e-05	0.00371766	0	AT3G28915	0.595373	0.635275	0.541321	0.0530296	0.403028	0.0540617	0.126651	0.0632395	0.0320409	0.0556463	0.0405482	AT3G28915		transposable_element_gene	non-LTR retrotransposon family (LINE)%2C has a 7.3e-24 P-value blast match to GB:NP_038605 L1 repeat%2C Tf subfamily%2C member 30 (LINE-element) (Mus musculus)	transposable_element_gene
AT3G13270	-0.785905	7.31589e-05	0.00379942	1	AT3G13270	2.31737	2.61836	2.48824	1.38391	1.2284	1.31465	1.62755	1.78163	1.90038	1.02314	1.20248	AT3G13270		transposable_element_gene	similar to unknown protein [Arabidopsis thaliana] (TAIR:AT2G14450.1)%3B similar to unknown protein [Arabidopsis thaliana] (TAIR:AT1G35920.1)%3B similar to hypothetical protein 31.t00031 [Brassica oleracea] (GB:ABD65118.1)%3B contains InterPro domain Nucleic acid-binding%2C OB-fold%2C subgroup%3B (InterPro:IPR012340)%3B contains InterPro domain Protein of unknown function DUF223%2C Arabidopsis tha…	transposable_element_gene
AT3G10340	0.977536	7.80181e-05	0.0040294	10	AT3G10340	10.5384	5.82751	9.81629	22.7428	13.7687	17.7775	25.2516	13.5332	12.1787	20.1264	12.1835	AT3G10340		phenylalanine ammonia-lyase 4	Encodes PAL4%2C a putative a phenylalanine ammonia-lyase. Arabidopsis has four PALs: AT2G37040 (PAL1)%2C AT3G53260 (PAL2)%2C AT5G04230 (PAL3) and AT3G10340 (PAL4).	PAL4
AT5G25820	0.656294	8.03027e-05	0.00412797	1	AT5G25820	1.53094	1.28235	1.58243	2.50329	2.39996	2.1774	2.37681	2.32795	1.64202	2.65091	2.45847	AT5G25820		Exostosin family protein	Exostosin family protein%3B FUNCTIONS IN: catalytic activity%3B LOCATED IN: membrane%3B EXPRESSED IN: stem%2C root%2C stamen%3B EXPRESSED DURING: 4 anthesis%3B CONTAINS InterPro DOMAIN/s: Exostosin-like (InterPro:IPR004263)%3B BEST Arabidopsis thaliana protein match is: Exostosin family protein (TAIR:AT4G32790.1)%3B Has 1807 Blast hits to 1807 proteins in 277 species: Archae - 0%3B Bacteria - 0%3…	protein_coding
AT4G31730	-0.833607	8.18524e-05	0.0041978	1	AT4G31730	2.66741	2.57282	2.45759	1.31781	1.81904	1.8085	1.16007	1.25924	1.48017	1.38283	1.30799	AT4G31730		glutamine dumper 1	Glutamine dumper1 is a putative transmembrane protein. It is involved in glutamine secretion	GDU1
AT1G68875	0.613123	8.30114e-05	0.00422761	10	AT1G68875	224.702	268.443	213.945	433.028	263.051	332.964	331.662	373.03	292.429	433.759	423.886	AT1G68875		hypothetical protein	unknown protein%3B FUNCTIONS IN: molecular_function unknown%3B INVOLVED IN: biological_process unknown%3B LOCATED IN: endomembrane system%3B EXPRESSED IN: petal%2C leaf whorl%2C sepal%2C flower%2C stamen%3B EXPRESSED DURING: 4 anthesis%2C petal differentiation and expansion stage%3B Has 4 Blast hits to 4 proteins in 2 species: Archae - 0%3B Bacteria - 0%3B Metazoa - 0%3B Fungi - 0%3B Plants - 4%3…	protein_coding
AT1G18193	-0.662547	8.70986e-05	0.00439498	10	AT1G18193	14.8431	18.9486	13.3367	9.70552	10.1134	8.24534	10.6488	9.89244	13.0315	8.22588	9.27644	AT1G18193		hypothetical protein	hypothetical protein	protein_coding
AT5G25840	1.17831	8.95194e-05	0.00447597	1	AT5G25840	1.25891	1.23295	1.31485	2.81535	4.25372	3.26408	2.52695	3.23671	1.55652	3.41768	1.95221	AT5G25840		DUF1677 family protein (DUF1677)	Protein of unknown function (DUF1677)%3B CONTAINS InterPro DOMAIN/s: Protein of unknown function DUF1677%2C plant (InterPro:IPR012876)%3B BEST Arabidopsis thaliana protein match is: Protein of unknown function (DUF1677) (TAIR:AT1G79770.1)%3B Has 1807 Blast hits to 1807 proteins in 277 species: Archae - 0%3B Bacteria - 0%3B Metazoa - 736%3B Fungi - 347%3B Plants - 385%3B Viruses - 0%3B Other Eukar…	protein_coding
AT1G08320	0.646859	9.05766e-05	0.00451854	3	AT1G08320	4.10361	3.08348	4.54146	6.64043	5.15748	5.01956	6.49542	6.82408	4.7493	7.44319	6.72551	AT1G08320	bZIP21	bZIP transcription factor family protein	bZIP transcription factor family protein%3B FUNCTIONS IN: DNA binding%2C sequence-specific DNA binding transcription factor activity%3B INVOLVED IN: regulation of transcription%2C DNA-dependent%3B EXPRESSED IN: 9 plant structures%3B EXPRESSED DURING: 6 growth stages%3B CONTAINS InterPro DOMAIN/s: Basic-leucine zipper (bZIP) transcription factor (InterPro:IPR004827)%2C bZIP transcription factor%2C…	TGA9
AT3G17760	1.17498	9.22345e-05	0.00457009	5	AT3G17760	7.19252	6.31134	7.25251	19.183	13.343	8.99348	19.8554	15.6804	7.92972	27.4606	12.5628	AT3G17760		glutamate decarboxylase 5	glutamate decarboxylase 5 (GAD5)%3B FUNCTIONS IN: calmodulin binding%3B INVOLVED IN: carboxylic acid metabolic process%2C glutamate metabolic process%2C glutamate decarboxylation to succinate%3B LOCATED IN: cellular_component unknown%3B CONTAINS InterPro DOMAIN/s: Pyridoxal phosphate-dependent transferase%2C major domain (InterPro:IPR015424)%2C Pyridoxal phosphate-dependent decarboxylase (InterPr…	GAD5
AT5G16360	0.855847	9.3191e-05	0.00458642	3	AT5G16360	3.27699	2.07614	2.64286	5.85973	3.404	5.49266	5.40067	4.37722	3.36625	5.9838	4.81132	AT5G16360		NC domain-containing protein-like protein	NC domain-containing protein-related%3B CONTAINS InterPro DOMAIN/s: NC (InterPro:IPR007053)%3B BEST Arabidopsis thaliana protein match is: NC domain-containing protein-related (TAIR:AT3G02700.1)%3B Has 1807 Blast hits to 1807 proteins in 277 species: Archae - 0%3B Bacteria - 0%3B Metazoa - 736%3B Fungi - 347%3B Plants - 385%3B Viruses - 0%3B Other Eukaryotes - 339 (source: NCBI BLink).	protein_coding
AT3G17675	0.81061	9.45947e-05	0.00462937	10	AT3G17675	21.2054	9.25663	15.8649	24.5905	23.7694	31.2659	26.5327	28.6935	20.8677	30.1529	31.5579	AT3G17675		Cupredoxin superfamily protein	Encodes a Plantacyanin/Basic blue family protein	protein_coding
AT4G18050	0.947144	0.000100245	0.00480433	1	AT4G18050	1.24915	0.946824	0.932718	2.52061	1.82255	1.82446	2.14462	1.8286	1.18031	3.08141	1.69847	AT4G18050	"PGP9,P-glycoprotein 9"	P-glycoprotein 9	P-glycoprotein 9 (PGP9)%3B FUNCTIONS IN: ATPase activity%2C coupled to transmembrane movement of substances%3B INVOLVED IN: transport%2C transmembrane transport%3B LOCATED IN: integral to membrane%3B EXPRESSED IN: 13 plant structures%3B EXPRESSED DURING: L mature pollen stage%2C M germinated pollen stage%2C 4 anthesis%2C petal differentiation and expansion stage%3B CONTAINS InterPro DOMAIN/s: ATP…	ABCB9
AT1G20120	0.735879	0.00010073	0.00481704	10	AT1G20120	53.0793	59.851	52.7156	119.398	62.1168	88.3241	104.652	86.0283	66.9801	122.608	85.4877	AT1G20120		GDSL-like Lipase/Acylhydrolase superfamily protein	GDSL-like Lipase/Acylhydrolase superfamily protein%3B FUNCTIONS IN: lipase activity%2C hydrolase activity%2C acting on ester bonds%2C carboxylesterase activity%3B INVOLVED IN: lipid metabolic process%3B LOCATED IN: endomembrane system%3B EXPRESSED IN: 8 plant structures%3B EXPRESSED DURING: 4 anthesis%2C petal differentiation and expansion stage%3B CONTAINS InterPro DOMAIN/s: Lipase%2C GDSL%2C ac…	protein_coding
AT3G03780	0.843287	0.000101777	0.00484974	10	AT3G03780	36.6162	28.374	35.436	76.2298	43.2053	48.1917	77.5326	54.6341	43.6081	86.9051	50.2096	AT3G03780	"ATMS2,methionine synthase 2"	methionine synthase 2	Encodes a cytosolic methionine synthase%2C involved in methionine regeneration via the activated methyl cycle (or SAM cycle)	MS2
AT5G66400	1.08159	0.000102208	0.00485601	3	AT5G66400	4.03578	4.62097	4.16653	11.0824	7.20688	12.3068	9.00975	9.09589	4.3345	12.9271	6.38382	AT5G66400	"ATDI8,ARABIDOPSIS THALIANA DROUGHT-INDUCED 8"	Dehydrin family protein	Belongs to the dehydrin protein family%2C which contains highly conserved stretches of 7-17 residues that are repetitively scattered in their sequences%2C the K-%2C S-%2C Y- and lysine rich segments. ABA- and drought-induced glycine-rice dehydrin protein. The ABA-induced expression of RAB18 was reduced following ACC application%2C indicating that ethylene inhibits the ABA signaling pathway. RAB18…	RAB18
AT1G59740	0.86695	0.000106061	0.00497682	5	AT1G59740	8.06891	7.15933	7.86696	22.2784	9.55588	13.6819	14.6908	12.4157	9.6324	17.5653	12.5242	AT1G59740	"AtNPF4.3,NPF4.3,NRT1/ PTR family 4.3"	Major facilitator superfamily protein	Major facilitator superfamily protein%3B FUNCTIONS IN: transporter activity%3B INVOLVED IN: oligopeptide transport%2C response to nematode%3B LOCATED IN: plasma membrane%2C membrane%3B EXPRESSED IN: 19 plant structures%3B EXPRESSED DURING: 10 growth stages%3B CONTAINS InterPro DOMAIN/s: PTR2 family proton/oligopeptide symporter%2C conserved site (InterPro:IPR018456)%2C Oligopeptide transporter (I…	protein_coding
AT1G01900	0.760563	0.000107253	0.00501963	3	AT1G01900	2.68283	2.93738	3.25235	6.51001	5.93368	5.41471	5.12092	3.36825	4.03746	5.81197	3.9111	AT1G01900		subtilase family protein	Encodes AtSBT1.1%2C a subtilisin-like serine protease. Cleaves the phytosulfokine AtPSK4%2C a growth promoting peptide.	SBTI1.1
AT1G71866	2.3338	0.000113573	0.00522625	0	AT1G71866	0.136979	0.158546	0.0885639	0.676729	0.769279	0.636831	0.569825	0.362125	0.471791	0.928621	0.696566	AT1G71866		EPIDERMAL PATTERNING FACTOR-like protein	LOCATED IN: endomembrane system%3B BEST Arabidopsis thaliana protein match is: Putative membrane lipoprotein (TAIR:AT1G34245.1).	protein_coding
AT1G68230	1.44123	0.000113558	0.00522625	1	AT1G68230	1.62111	0.909742	1.28634	2.74431	5.61623	3.36868	3.56693	2.22631	1.91757	5.87699	2.46239	AT1G68230		Reticulon family protein	Reticulon family protein%3B FUNCTIONS IN: molecular_function unknown%3B INVOLVED IN: biological_process unknown%3B LOCATED IN: endoplasmic reticulum%3B EXPRESSED IN: 21 plant structures%3B EXPRESSED DURING: 10 growth stages%3B CONTAINS InterPro DOMAIN/s: Reticulon (InterPro:IPR003388)%3B BEST Arabidopsis thaliana protein match is: Reticulon family protein (TAIR:AT3G61560.1)%3B Has 419 Blast hits …	protein_coding
AT3G28770	-1.69428	0.000114619	0.00525903	1	AT3G28770	1.41831	1.36662	1.43835	0.500695	0.147291	0.184093	0.359396	0.79939	0.314096	0.284233	0.886512	AT3G28770		transmembrane protein%2C putative (DUF1216)	Protein of unknown function (DUF1216)%3B FUNCTIONS IN: molecular_function unknown%3B INVOLVED IN: biological_process unknown%3B LOCATED IN: endomembrane system%3B EXPRESSED IN: petal%2C leaf whorl%2C male gametophyte%2C flower%2C epidermis%3B EXPRESSED DURING: L mature pollen stage%2C M germinated pollen stage%2C 4 anthesis%2C petal differentiation and expansion stage%3B CONTAINS InterPro DOMAIN/…	protein_coding
AT5G15950	0.758681	0.000114764	0.00525903	10	AT5G15950	31.0985	28.4015	32.1693	74.3743	36.4278	45.0275	56.1225	43.0064	40.6986	68.7086	49.2637	AT5G15950		Adenosylmethionine decarboxylase family protein	Adenosylmethionine decarboxylase family protein%3B FUNCTIONS IN: adenosylmethionine decarboxylase activity%3B INVOLVED IN: spermidine biosynthetic process%2C spermine biosynthetic process%2C polyamine biosynthetic process%3B LOCATED IN: cellular_component unknown%3B EXPRESSED IN: male gametophyte%2C pollen tube%3B EXPRESSED DURING: L mature pollen stage%2C M germinated pollen stage%3B CONTAINS In…	protein_coding
AT1G72960	1.07975	0.000118173	0.00539271	1	AT1G72960	1.92365	1.76266	2.51857	5.30008	2.95162	2.42214	5.71073	4.61325	3.01831	6.67393	4.31464	AT1G72960		Root hair defective 3 GTP-binding protein (RHD3)	Root hair defective 3 GTP-binding protein (RHD3)%3B CONTAINS InterPro DOMAIN/s: Root hair defective 3 GTP-binding (InterPro:IPR008803)%3B BEST Arabidopsis thaliana protein match is: Root hair defective 3 GTP-binding protein (RHD3) (TAIR:AT3G13870.1)%3B Has 479 Blast hits to 469 proteins in 183 species: Archae - 0%3B Bacteria - 2%3B Metazoa - 24%3B Fungi - 185%3B Plants - 127%3B Viruses - 0%3B Oth…	protein_coding
AT2G15042	-1.60155	0.000119929	0.00543894	1	AT2G15042	2.40943	2.78879	2.25707	0.780389	1.08735	1.08198	0.403824	1.58209	0.848732	0.196535	0.566875	AT2G15042		Leucine-rich repeat (LRR) family protein	Leucine-rich repeat (LRR) family protein%3B INVOLVED IN: biological_process unknown%3B LOCATED IN: mitochondrion%3B CONTAINS InterPro DOMAIN/s: Leucine-rich repeat (InterPro:IPR001611)%3B BEST Arabidopsis thaliana protein match is: receptor like protein 34 (TAIR:AT3G11010.1)%3B Has 56306 Blast hits to 17936 proteins in 777 species: Archae - 23%3B Bacteria - 1630%3B Metazoa - 5114%3B Fungi - 406%3…	protein_coding
AT3G56200	-0.674806	0.00012169	0.0055074	5	AT3G56200	5.88911	6.50904	5.52416	3.08189	4.38592	3.36629	5.01104	4.37531	3.10351	2.77197	3.81356	AT3G56200		Transmembrane amino acid transporter family protein	Encodes a putative amino acid transporter.	protein_coding
AT4G10850	0.858902	0.00012306	0.00555797	10	AT4G10850	16.1159	10.9937	13.742	29.4687	15.0846	25.925	30.9591	22.7138	16.7595	32.9719	23.7968	AT4G10850		Nodulin MtN3 family protein	Nodulin MtN3 family protein%3B LOCATED IN: endomembrane system%2C integral to membrane%2C membrane%3B EXPRESSED IN: 9 plant structures%3B EXPRESSED DURING: 4 anthesis%2C C globular stage%2C petal differentiation and expansion stage%2C E expanded cotyledon stage%3B CONTAINS InterPro DOMAIN/s: MtN3/saliva-related transmembrane protein%2C conserved region (InterPro:IPR018169)%2C RAG1-activating prot…	SWEET7
AT1G71030	0.621753	0.000127956	0.00573191	10	AT1G71030	10.8405	11.7239	11.0719	13.2861	15.1658	22.7581	15.5658	21.4171	16.9963	18.5213	14.286	AT1G71030	"ATMYBL2,ARABIDOPSIS MYB-LIKE 2"	MYB-like 2	Encodes a putative myb family transcription factor. In contrast to most other myb-like proteins its myb domain consists of a single repeat. A proline-rich region potentially involved in transactivation is found in the C-terminal part of the protein. Its transcript accumulates mainly in leaves.	MYBL2
AT3G13890	0.851414	0.00012938	0.00578388	3	AT3G13890	2.81888	3.23072	3.99353	7.87691	4.88897	7.00234	3.8879	6.10576	4.41028	7.33984	6.83604	AT3G13890	"ATMYB26,myb domain protein 26,MS35,MALE STERILE 35"	myb domain protein 26	Encodes a putative transcription factor (MYB26). Mutants produces fertile pollen but plants are sterile because anthers do not dehisce. The cellulosic secondary wall thickenings are not formed in the endothecium as they are in non-mutant plants.	MYB26
AT2G46950	1.01917	0.000133752	0.00593328	1	AT2G46950	1.64465	1.44577	1.41332	3.98745	2.12956	3.16978	3.66096	2.61817	1.8882	4.60761	2.29124	AT2G46950		cytochrome P450%2C family 709%2C subfamily B%2C polypeptide 2	member of CYP709B	CYP709B2
AT3G09440	0.723388	0.00013499	0.00597386	10	AT3G09440	83.427	60.6061	79.1459	152.705	112.596	111.081	116.35	98.6603	122.91	180.173	88.2083	AT3G09440		Heat shock protein 70 (Hsp 70) family protein	Heat shock protein 70 (Hsp 70) family protein%3B FUNCTIONS IN: ATP binding%3B INVOLVED IN: protein folding%2C response to cadmium ion%2C response to karrikin%2C response to heat%3B LOCATED IN: in 7 components%3B EXPRESSED IN: 25 plant structures%3B EXPRESSED DURING: 14 growth stages%3B CONTAINS InterPro DOMAIN/s: Heat shock protein 70%2C conserved site (InterPro:IPR018181)%2C Heat shock protein H…	protein_coding
AT1G75920	0.662291	0.00013616	0.00601125	10	AT1G75920	17.6426	17.6185	18.3793	38.2641	21.0743	25.2708	31.3478	27.525	20.5056	34.5168	27.8749	AT1G75920		GDSL-like Lipase/Acylhydrolase superfamily protein	GDSL-like Lipase/Acylhydrolase superfamily protein%3B CONTAINS InterPro DOMAIN/s: Lipase%2C GDSL%2C active site (InterPro:IPR008265)%2C Lipase%2C GDSL (InterPro:IPR001087)%3B BEST Arabidopsis thaliana protein match is: extracellular lipase 4 (TAIR:AT1G75910.1)%3B Has 3181 Blast hits to 3145 proteins in 149 species: Archae - 0%3B Bacteria - 161%3B Metazoa - 0%3B Fungi - 26%3B Plants - 2987%3B Viru…	protein_coding
AT1G49230	-0.802113	0.000137874	0.00604057	1	AT1G49230	2.83354	3.33526	2.79462	1.80689	1.44491	1.95369	1.63462	1.46916	1.76442	1.32149	2.25034	AT1G49230	"ATL78,Arabidopsis T%C3%B3xicos en Levadura 78,AtATL78"	RING/U-box superfamily protein	RING/U-box superfamily protein%3B FUNCTIONS IN: zinc ion binding%3B EXPRESSED IN: 17 plant structures%3B EXPRESSED DURING: 11 growth stages%3B CONTAINS InterPro DOMAIN/s: Zinc finger%2C RING-type (InterPro:IPR001841)%2C Zinc finger%2C C3HC4 RING-type (InterPro:IPR018957)%3B BEST Arabidopsis thaliana protein match is: RING/U-box superfamily protein (TAIR:AT1G49200.1)%3B Has 9168 Blast hits to 9144…	protein_coding
AT1G18520	0.840988	0.000139685	0.00609562	5	AT1G18520	5.80135	6.32265	6.28339	10.6211	7.84788	10.8278	11.1459	12.81	6.75769	16.4139	11.4897	AT1G18520		tetraspanin11	Member of TETRASPANIN family	TET11
AT3G03305	0.599539	0.000140361	0.00611296	10	AT3G03305	10.8619	10.4438	11.821	22.6059	14.5316	14.2549	17.7428	14.6475	14.1026	20.8412	15.1617	AT3G03305		Calcineurin-like metallo-phosphoesterase superfamily protein	Calcineurin-like metallo-phosphoesterase superfamily protein%3B FUNCTIONS IN: hydrolase activity%2C protein serine/threonine phosphatase activity%3B INVOLVED IN: biological_process unknown%3B LOCATED IN: cellular_component unknown%3B CONTAINS InterPro DOMAIN/s: Metallophosphoesterase (InterPro:IPR004843)%3B Has 171 Blast hits to 169 proteins in 60 species: Archae - 0%3B Bacteria - 6%3B Metazoa - …	protein_coding
AT3G56260	0.667491	0.000141507	0.0061264	10	AT3G56260	13.1246	12.858	12.2073	25.4836	13.8001	21.9707	23.0724	16.545	20.1081	24.1151	16.6447	AT3G56260		hypothetical protein	unknown protein%3B Has 20 Blast hits to 19 proteins in 11 species: Archae - 0%3B Bacteria - 0%3B Metazoa - 4%3B Fungi - 2%3B Plants - 10%3B Viruses - 0%3B Other Eukaryotes - 4 (source: NCBI BLink).	protein_coding
AT3G11480	0.694815	0.000142755	0.00614975	10	AT3G11480	10.237	10.3956	8.92909	15.6349	21.1138	19.157	14.6091	11.8903	15.412	18.5631	11.2253	AT3G11480		S-adenosyl-L-methionine-dependent methyltransferases superfamily protein	The gene encodes a SABATH methyltransferase that methylates both salicylic acid and benzoic acid. It is highly expressed in flowers%2C induced by biotic and abiotic stress and thought to be involved in direct defense mechanism.	BSMT1
AT5G20970	1.09059	0.000150476	0.00642595	3	AT5G20970	3.40675	1.56714	3.21924	5.67662	8.40986	6.14244	5.8967	5.44335	3.45995	7.73329	3.99785	AT5G20970		HSP20-like chaperones superfamily protein	HSP20-like chaperones superfamily protein%3B CONTAINS InterPro DOMAIN/s: Heat shock protein Hsp20 (InterPro:IPR002068)%2C HSP20-like chaperone (InterPro:IPR008978)%3B BEST Arabidopsis thaliana protein match is: HSP20-like chaperones superfamily protein (TAIR:AT2G27140.1)%3B Has 958 Blast hits to 958 proteins in 129 species: Archae - 8%3B Bacteria - 64%3B Metazoa - 1%3B Fungi - 0%3B Plants - 877%3…	protein_coding
AT4G04020	0.657873	0.000158257	0.00668026	10	AT4G04020	84.5968	77.9926	85.0084	188.622	103.195	132.34	143.443	107.87	103.017	152.466	110.816	AT4G04020	"FIB1a,fibrillin 1a,PGL35,plastoglobulin 35"	fibrillin	Fibrillin precursor protein. The fibrillin preprotein%2C but not the mature protein interacts with ABI2. Regulated by abscisic acid response regulators. Involved in abscisic acid-mediated photoprotection.	FIB
AT1G27040	-0.730509	0.00016188	0.00678106	3	AT1G27040	4.06854	5.09724	3.44714	2.62509	2.60953	2.10457	3.75358	2.05155	2.51518	2.05928	2.50904	AT1G27040	"AtNPF4.5,NPF4.5,NRT1/ PTR family 4.5"	Major facilitator superfamily protein	Major facilitator superfamily protein%3B FUNCTIONS IN: transporter activity%3B INVOLVED IN: oligopeptide transport%3B LOCATED IN: membrane%3B EXPRESSED IN: 6 plant structures%3B EXPRESSED DURING: 4 anthesis%2C petal differentiation and expansion stage%3B CONTAINS InterPro DOMAIN/s: Oligopeptide transporter (InterPro:IPR000109)%2C Major facilitator superfamily%2C general substrate transporter (Int…	protein_coding
AT1G02770	0.990107	0.000163534	0.00679443	1	AT1G02770	1.64808	1.37522	1.63552	3.40834	2.26011	2.49464	4.21792	2.69234	2.15616	4.49358	3.00707	AT1G02770		hypothetical protein	Protein of unknown function (DUF626)%3B CONTAINS InterPro DOMAIN/s: Protein of unknown function DUF626%2C Arabidopsis thaliana (InterPro:IPR006462)%3B BEST Arabidopsis thaliana protein match is: Protein of unknown function (DUF626) (TAIR:AT1G19060.1)%3B Has 209 Blast hits to 208 proteins in 2 species: Archae - 0%3B Bacteria - 0%3B Metazoa - 0%3B Fungi - 0%3B Plants - 209%3B Viruses - 0%3B Other E…	protein_coding
AT2G29940	0.777821	0.000162924	0.00679443	5	AT2G29940	5.71713	5.30297	5.66913	12.3269	8.2111	7.04659	11.0457	9.6659	5.9176	13.0296	9.07047	AT2G29940	"ATPDR3,PLEIOTROPIC DRUG RESISTANCE 3,PDR3,pleiotropic drug resistance 3"	pleiotropic drug resistance 3	pleiotropic drug resistance 3 (PDR3)%3B FUNCTIONS IN: ATPase activity%2C coupled to transmembrane movement of substances%3B INVOLVED IN: drug transmembrane transport%3B LOCATED IN: membrane%3B EXPRESSED IN: 10 plant structures%3B EXPRESSED DURING: L mature pollen stage%2C M germinated pollen stage%2C 4 anthesis%2C C globular stage%2C petal differentiation and expansion stage%3B CONTAINS InterPro …	ABCG31
AT5G42900	-0.716646	0.000163524	0.00679443	10	AT5G42900	53.6276	66.2015	51.5244	25.6653	33.1116	35.3128	39.8426	43.9074	26.4196	26.7322	46.9898	AT5G42900		cold regulated protein 27	cold regulated gene 27 (COR27)%3B BEST Arabidopsis thaliana protein match is: unknown protein (TAIR:AT4G33980.1)%3B Has 74 Blast hits to 74 proteins in 12 species: Archae - 0%3B Bacteria - 0%3B Metazoa - 0%3B Fungi - 0%3B Plants - 74%3B Viruses - 0%3B Other Eukaryotes - 0 (source: NCBI BLink).	COR27
AT1G35710	-0.834118	0.000164844	0.00681418	10	AT1G35710	14.1189	17.3492	14.1593	10.9662	7.46897	9.86204	6.6256	9.91197	7.66446	4.58923	11.1427	AT1G35710		kinase family with leucine-rich repeat domain-containing protein	Protein kinase family protein with leucine-rich repeat domain%3B FUNCTIONS IN: protein serine/threonine kinase activity%2C protein tyrosine kinase activity%2C protein kinase activity%2C ATP binding%3B INVOLVED IN: transmembrane receptor protein tyrosine kinase signaling pathway%2C protein amino acid phosphorylation%3B LOCATED IN: endomembrane system%3B EXPRESSED IN: 22 plant structures%3B EXPRESS…	protein_coding
AT3G56230	1.11576	0.00017253	0.0070863	1	AT3G56230	1.72447	0.679481	1.45893	3.34646	1.7662	3.28366	3.78804	2.86836	1.85347	2.89706	2.67876	AT3G56230		BTB/POZ domain-containing protein	BTB/POZ domain-containing protein%3B CONTAINS InterPro DOMAIN/s: BTB/POZ (InterPro:IPR013069)%2C BTB/POZ fold (InterPro:IPR011333)%2C Kelch related (InterPro:IPR013089)%2C BTB/POZ-like (InterPro:IPR000210)%3B BEST Arabidopsis thaliana protein match is: BTB/POZ domain-containing protein (TAIR:AT1G01640.2)%3B Has 5225 Blast hits to 5141 proteins in 152 species: Archae - 0%3B Bacteria - 0%3B Metazoa…	protein_coding
AT2G23290	-0.617782	0.000172273	0.0070863	10	AT2G23290	12.6268	17.1581	13.5665	8.22108	11.2477	8.9566	10.0419	11.5361	7.9945	6.77551	10.4881	AT2G23290	"AtMYB70,myb domain protein 70"	myb domain protein 70	Member of the R2R3 factor gene family.	MYB70
AT1G19190	1.02003	0.000173407	0.00710127	1	AT1G19190	1.67755	0.568294	1.50789	1.81926	2.56046	2.52044	3.06374	2.5033	2.67757	3.13276	2.27386	AT1G19190		alpha/beta-Hydrolases superfamily protein	alpha/beta-Hydrolases superfamily protein%3B FUNCTIONS IN: hydrolase activity%3B INVOLVED IN: metabolic process%3B LOCATED IN: cellular_component unknown%3B EXPRESSED IN: inflorescence meristem%2C root%2C flower%3B EXPRESSED DURING: petal differentiation and expansion stage%3B CONTAINS InterPro DOMAIN/s: Lipase%2C GDXG%2C active site (InterPro:IPR002168)%2C Alpha/beta hydrolase fold-3 (InterPro:I…	protein_coding
AT5G07520	0.708329	0.000175049	0.00715517	10	AT5G07520	65.9166	66.4554	63.8009	141.206	72.9259	96.8817	123.701	107.678	71.8742	129.659	110.783	AT5G07520	"ATGRP-8,ATGRP18"	glycine-rich protein 18	encodes a glycine-rich protein that is expressed only in flowers during a specific developmental stage (flower stage 12).	GRP18
AT3G29633	2.73993	0.000177738	0.00725156	3	AT3G29633	1.29727	1.34064	1.70746	4.17291	10.2592	3.44638	35.9538	7.61148	6.96817	3.76911	5.25059	AT3G29633		hypothetical protein	unknown protein%3B Has 30201 Blast hits to 17322 proteins in 780 species: Archae - 12%3B Bacteria - 1396%3B Metazoa - 17338%3B Fungi - 3422%3B Plants - 5037%3B Viruses - 0%3B Other Eukaryotes - 2996 (source: NCBI BLink).	protein_coding
AT4G03320	0.719881	0.000179788	0.00729454	5	AT4G03320	5.91186	4.43267	6.3465	10.0041	13.2	8.85914	8.90074	7.79341	6.74465	10.0529	7.94119	AT4G03320	"AtTic20-IV,translocon at the inner envelope membrane of chloroplasts 20-IV"	translocon at the inner envelope membrane of chloroplasts 20-IV	Encodes a component of the TIC (translocon at the inner envelope membrane of chloroplasts) protein translocation machinery mediating the protein translocation across the inner envelope of plastids. The Arabidopsis genome encodes four Tic20 homologous proteins%2C AT1G04940(Tic20-I)%2C AT2G47840(Tic20-II)%2C AT4G03320(Tic20-IV) and AT5G55710(Tic20-V).	Tic20-IV
AT3G50470	-0.981479	0.000183234	0.00735221	1	AT3G50470	1.9094	2.7165	2.43047	0.907038	1.5319	1.66444	1.08314	0.901394	1.00474	0.856615	1.56049	AT3G50470	"MLA10,INTRACELLULAR MILDEW A 10"	homolog of RPW8 3	Homolog of RPW8	HR3
AT5G24205	-0.680288	0.000188154	0.00750905	5	AT5G24205	8.45209	9.85426	9.09456	6.40066	4.4547	5.52135	5.38954	6.71033	7.0122	3.69038	6.31937	AT5G24205		other_RNA	Unknown gene	other_rna
AT5G23010	1.18066	0.00019274	0.00766437	1	AT5G23010	1.65897	1.22678	1.60892	2.83707	1.91328	5.40965	4.75768	2.71499	4.68226	2.7841	2.10906	AT5G23010	"IMS3,2-ISOPROPYLMALATE SYNTHASE 3"	methylthioalkylmalate synthase 1	Encodes a methylthioalkylmalate synthase%2C catalyzes the condensation reactions of the first two rounds of methionine chain elongation in the biosynthesis of methionine-derived glucosinolates.	MAM1
AT1G01600	0.750435	0.000192744	0.00766437	10	AT1G01600	57.2463	39.5815	52.9345	119.77	57.6796	85.9249	96.7985	61.8635	82.6569	97.4484	69.7847	AT1G01600		cytochrome P450%2C family 86%2C subfamily A%2C polypeptide 4	Encodes a member of the CYP86A subfamily of cytochrome p450 genes. Expressed significantly at highest level in mature stems and flowers.	CYP86A4
AT3G61210	-0.595883	0.000193523	0.00768143	10	AT3G61210	15.1597	15.194	15.0719	9.70384	13.3516	8.21931	8.35939	11.2747	11.0846	7.44703	10.7053	AT3G61210		S-adenosyl-L-methionine-dependent methyltransferases superfamily protein	S-adenosyl-L-methionine-dependent methyltransferases superfamily protein%3B FUNCTIONS IN: methyltransferase activity%3B INVOLVED IN: metabolic process%3B LOCATED IN: cellular_component unknown%3B EXPRESSED IN: 20 plant structures%3B EXPRESSED DURING: 10 growth stages%3B CONTAINS InterPro DOMAIN/s: Methyltransferase type 11 (InterPro:IPR013216)%3B BEST Arabidopsis thaliana protein match is: S-aden…	protein_coding
AT1G75930	0.872176	0.000194258	0.0076967	10	AT1G75930	108.099	95.788	100.778	274.639	125.74	158.898	240.363	169.423	114.715	242.898	160.459	AT1G75930		extracellular lipase 6	member of Lipase proteins	EXL6
AT4G31330	0.733056	0.000196655	0.00777763	10	AT4G31330	19.5427	15.3996	19.2976	34.7034	22.4731	27.9451	34.7134	28.4041	20.533	43.4061	28.3508	AT4G31330		transmembrane protein%2C putative (Protein of unknown function%2C DUF599)	Protein of unknown function%2C DUF599%3B FUNCTIONS IN: molecular_function unknown%3B INVOLVED IN: biological_process unknown%3B LOCATED IN: endomembrane system%3B EXPRESSED IN: 14 plant structures%3B EXPRESSED DURING: LP.06 six leaves visible%2C LP.04 four leaves visible%2C 4 anthesis%2C petal differentiation and expansion stage%2C LP.08 eight leaves visible%3B CONTAINS InterPro DOMAIN/s: Protein…	protein_coding
AT1G20850	0.887871	0.000197911	0.00778706	10	AT1G20850	13.0662	10.4792	10.5101	20.5268	25.7119	22.999	20.738	14.1434	15.9461	33.8481	14.2007	AT1G20850		xylem cysteine peptidase 2	xylem cysteine peptidase 2 (XCP2)%3B FUNCTIONS IN: cysteine-type peptidase activity%2C peptidase activity%3B INVOLVED IN: proteolysis%2C developmental programmed cell death%3B LOCATED IN: cell wall%3B EXPRESSED IN: 23 plant structures%3B EXPRESSED DURING: 13 growth stages%3B CONTAINS InterPro DOMAIN/s: Peptidase C1A%2C papain (InterPro:IPR013128)%2C Proteinase inhibitor I29%2C cathepsin propeptid…	XCP2
AT3G07450	0.811965	0.000197548	0.00778706	10	AT3G07450	31.4416	15.439	22.2691	34.76	32.9076	44.0742	38.9144	51.7077	27.8937	44.5682	49.3159	AT3G07450		Bifunctional inhibitor/lipid-transfer protein/seed storage 2S albumin superfamily protein	Bifunctional inhibitor/lipid-transfer protein/seed storage 2S albumin superfamily protein%3B FUNCTIONS IN: lipid binding%3B INVOLVED IN: lipid transport%3B LOCATED IN: endomembrane system%3B EXPRESSED IN: embryo%2C leaf whorl%2C sepal%2C flower%2C seed%3B EXPRESSED DURING: petal differentiation and expansion stage%2C E expanded cotyledon stage%2C D bilateral stage%3B CONTAINS InterPro DOMAIN/s: B…	protein_coding
AT5G18670	0.795616	0.000208826	0.00808556	10	AT5G18670	30.3409	23.9253	30.4393	28.7946	67.2224	58.9032	51.2972	55.3195	52.5375	44.2287	33.8647	AT5G18670	"BAM9,BETA-AMYLASE 9"	beta-amylase 3	putative beta-amylase BMY3 (BMY3)	BMY3
AT1G04800	0.969426	0.000212852	0.00822063	5	AT1G04800	6.99432	5.96515	7.8097	13.1679	21.2646	15.7774	12.8948	10.427	7.55463	17.561	9.92818	AT1G04800		glycine-rich protein	glycine-rich protein%3B FUNCTIONS IN: molecular_function unknown%3B INVOLVED IN: N-terminal protein myristoylation%3B LOCATED IN: endomembrane system%3B EXPRESSED IN: 17 plant structures%3B EXPRESSED DURING: 12 growth stages%3B Has 109132 Blast hits to 26905 proteins in 1855 species: Archae - 173%3B Bacteria - 37969%3B Metazoa - 32319%3B Fungi - 6881%3B Plants - 10265%3B Viruses - 1569%3B Other E…	protein_coding
AT1G76250	0.66798	0.000213959	0.00823931	5	AT1G76250	6.3195	4.10638	6.31699	11.5024	8.13882	7.6994	10.503	8.91857	6.4598	8.91985	8.94009	AT1G76250		transmembrane protein	unknown protein%3B INVOLVED IN: biological_process unknown%3B LOCATED IN: endomembrane system%3B EXPRESSED IN: 6 plant structures%3B EXPRESSED DURING: 4 anthesis%2C petal differentiation and expansion stage%3B Has 74 Blast hits to 74 proteins in 16 species: Archae - 0%3B Bacteria - 0%3B Metazoa - 1%3B Fungi - 0%3B Plants - 69%3B Viruses - 0%3B Other Eukaryotes - 4 (source: NCBI BLink).	protein_coding
AT2G32750	0.990694	0.000223746	0.00852642	0	AT2G32750	0.50126	0.515717	0.864242	1.30171	1.40755	1.39178	1.39015	0.851889	1.11901	1.46589	1.12278	AT2G32750		Exostosin family protein	Exostosin family protein%3B FUNCTIONS IN: catalytic activity%3B INVOLVED IN: biological_process unknown%3B LOCATED IN: endomembrane system%2C membrane%3B EXPRESSED IN: flower%3B EXPRESSED DURING: petal differentiation and expansion stage%3B CONTAINS InterPro DOMAIN/s: Exostosin-like (InterPro:IPR004263)%3B BEST Arabidopsis thaliana protein match is: galactosyltransferase 13 (TAIR:AT2G32740.1)%3B …	protein_coding
AT3G51000	0.720416	0.000224549	0.00854222	10	AT3G51000	66.7733	64.2612	62.2028	147.221	72.686	93.0069	123.594	101.033	78.5424	138.338	94.6101	AT3G51000		alpha/beta-Hydrolases superfamily protein	alpha/beta-Hydrolases superfamily protein%3B FUNCTIONS IN: epoxide hydrolase activity%2C catalytic activity%3B EXPRESSED IN: 22 plant structures%3B EXPRESSED DURING: 13 growth stages%3B CONTAINS InterPro DOMAIN/s: Epoxide hydrolase-like (InterPro:IPR000639)%2C Alpha/beta hydrolase fold-1 (InterPro:IPR000073)%3B BEST Arabidopsis thaliana protein match is: alpha/beta-Hydrolases superfamily protein …	protein_coding
AT2G04450	-0.591942	0.000232143	0.00875521	3	AT2G04450	4.47309	4.86119	4.2719	2.64719	3.49284	3.88931	2.59554	3.28839	2.86177	2.41016	2.86503	AT2G04450	"ATNUDT6,nudix hydrolase homolog 6,ATNUDX6,Arabidopsis thaliana nucleoside diphosphate linked to some moiety X 6,NUDX6,nucleoside diphosphates linked to some moiety X 6"	nudix hydrolase homolog 6	Encodes a protein with NADH pyrophosphatase activity. Although this protein was also shown to have ADP-ribose diphosphatase activity in vitro%2C mutant analyses suggest that NUDX6 is involved in NADH metabolism in vivo.	NUDT6
AT1G28430	1.32178	0.00023288	0.00876794	10	AT1G28430	13.3711	8.70004	13.8819	45.8176	19.6737	26.1514	41.5695	25.605	16.1771	43.8047	20.9228	AT1G28430		cytochrome P450%2C family 705%2C subfamily A%2C polypeptide 24	member of CYP705A	CYP705A24
AT3G55100	0.995366	0.0002371	0.00888113	1	AT3G55100	2.89333	2.00002	2.94243	7.90303	4.47333	4.57722	7.43138	4.82614	2.83737	5.745	3.91914	AT3G55100		ABC-2 type transporter family protein	ABC-2 type transporter family protein%3B FUNCTIONS IN: ATPase activity%2C coupled to transmembrane movement of substances%3B LOCATED IN: membrane%3B EXPRESSED IN: petal%2C leaf whorl%2C flower%3B EXPRESSED DURING: 4 anthesis%2C petal differentiation and expansion stage%3B CONTAINS InterPro DOMAIN/s: ATPase%2C AAA+ type%2C core (InterPro:IPR003593)%2C ABC transporter-like (InterPro:IPR003439)%2C A…	ABCG17
AT1G58070	1.092	0.00023758	0.00888394	1	AT1G58070	1.44913	1.21138	1.79579	3.35017	3.6332	3.04108	3.01415	2.73643	1.98723	5.48993	2.19319	AT1G58070		WEB family protein	unknown protein%3B Has 286 Blast hits to 266 proteins in 81 species: Archae - 2%3B Bacteria - 25%3B Metazoa - 90%3B Fungi - 19%3B Plants - 78%3B Viruses - 4%3B Other Eukaryotes - 68 (source: NCBI BLink).	protein_coding
AT5G55320	1.03467	0.00023852	0.00890393	1	AT5G55320	1.23711	0.409112	1.19979	2.49846	1.78654	2.09518	2.36597	1.56183	1.74496	1.69145	2.00284	AT5G55320		MBOAT (membrane bound O-acyl transferase) family protein	MBOAT (membrane bound O-acyl transferase) family protein%3B CONTAINS InterPro DOMAIN/s: Wax synthase (InterPro:IPR017088)%3B BEST Arabidopsis thaliana protein match is: MBOAT (membrane bound O-acyl transferase) family protein (TAIR:AT5G55350.1)%3B Has 1807 Blast hits to 1807 proteins in 277 species: Archae - 0%3B Bacteria - 0%3B Metazoa - 736%3B Fungi - 347%3B Plants - 385%3B Viruses - 0%3B Other…	protein_coding
AT1G02510	0.99804	0.000245186	0.00912176	1	AT1G02510	2.21928	1.10807	1.7303	4.3162	2.72314	3.99558	3.30776	3.25398	1.8485	3.74828	3.88829	AT1G02510		Outward rectifying potassium channel protein	Encodes AtTPK4%2C a member of the Arabidopsis thaliana K+ channel family of AtTPK/KCO proteins. AtTPK4 is targeted to the plasma membrane. In contrast other members of the AtTPK proteins are located in tonoplast. AtTPK4 forms a voltage-independent K+ channel that is blocked by extracellular calcium ions. May form homomeric ion channels in vivo.	TPK4
AT3G06435	-1.24989	0.000251936	0.009357	1	AT3G06435	1.81282	2.61252	1.41339	0.506563	1.15497	0.99153	0.564585	1.32901	0.775377	0.36146	0.852136	AT3G06435		Expressed protein	Expressed protein%3B Has 35333 Blast hits to 34131 proteins in 2444 species: Archae - 798%3B Bacteria - 22429%3B Metazoa - 974%3B Fungi - 991%3B Plants - 531%3B Viruses - 0%3B Other Eukaryotes - 9610 (source: NCBI BLink).	protein_coding
AT3G25260	0.90168	0.000253307	0.00939205	1	AT3G25260	2.04621	1.01502	2.00809	3.9992	2.63838	3.51078	2.70841	3.53272	1.98566	3.84682	3.15878	AT3G25260	"AtNPF4.1,NPF4.1,NRT1/ PTR family 4.1"	Major facilitator superfamily protein	Major facilitator superfamily protein%3B FUNCTIONS IN: transporter activity%3B INVOLVED IN: oligopeptide transport%3B LOCATED IN: membrane%3B EXPRESSED IN: embryo%2C flower%3B EXPRESSED DURING: 4 anthesis%2C C globular stage%2C petal differentiation and expansion stage%3B CONTAINS InterPro DOMAIN/s: Oligopeptide transporter (InterPro:IPR000109)%2C Major facilitator superfamily%2C general substrat…	protein_coding
AT2G32487	-0.733123	0.000260827	0.0096383	1	AT2G32487	3.10906	2.87886	3.46754	1.90523	1.35631	2.07782	2.33685	1.40902	1.82935	2.41768	1.86335	AT2G32487		hypothetical protein	unknown protein%3B FUNCTIONS IN: molecular_function unknown%3B INVOLVED IN: biological_process unknown%3B LOCATED IN: endomembrane system%3B Has 1 Blast hits to 1 proteins in 1 species: Archae - 0%3B Bacteria - 0%3B Metazoa - 0%3B Fungi - 0%3B Plants - 1%3B Viruses - 0%3B Other Eukaryotes - 0 (source: NCBI BLink).	protein_coding
AT1G13130	0.972551	0.000265072	0.00975886	3	AT1G13130	3.38271	2.00116	2.86753	6.57049	3.55825	5.91204	8.32943	4.74107	3.71104	6.44505	3.98645	AT1G13130		Cellulase (glycosyl hydrolase family 5) protein	Cellulase (glycosyl hydrolase family 5) protein%3B FUNCTIONS IN: cation binding%2C hydrolase activity%2C hydrolyzing O-glycosyl compounds%2C catalytic activity%3B INVOLVED IN: carbohydrate metabolic process%3B LOCATED IN: endomembrane system%3B EXPRESSED IN: 8 plant structures%3B EXPRESSED DURING: 4 anthesis%2C C globular stage%2C F mature embryo stage%2C petal differentiation and expansion stage…	protein_coding
AT5G65210	-0.686713	0.00026644	0.00975886	1	AT5G65210	1.80715	2.23976	1.96976	1.13044	0.827574	1.41267	1.34265	1.28648	1.34033	0.975759	1.62069	AT5G65210		bZIP transcription factor family protein	Encodes TGA1%2C a redox-controlled regulator of systemic acquired resistance. TGA1 targets the activation sequence-1 (as-1) element of the promoter region of defense proteins. TGA1 are S-nitrosylated.	TGA1
AT1G74870	0.685187	0.000266287	0.00975886	3	AT1G74870	2.59155	2.25851	2.74991	3.68456	3.37561	4.18151	3.52824	5.45791	3.18535	4.30408	4.91705	AT1G74870		RING/U-box superfamily protein	RING/U-box superfamily protein%3B FUNCTIONS IN: zinc ion binding%3B EXPRESSED IN: sperm cell%2C sepal%2C flower%3B EXPRESSED DURING: 4 anthesis%2C petal differentiation and expansion stage%3B CONTAINS InterPro DOMAIN/s: Zinc finger%2C RING-type (InterPro:IPR001841)%3B BEST Arabidopsis thaliana protein match is: RING/U-box superfamily protein (TAIR:AT3G48070.1)%3B Has 508 Blast hits to 508 protein…	protein_coding
AT2G40475	0.741113	0.00027337	0.00989819	10	AT2G40475	18.579	15.223	19.992	43.2657	22.0865	32.3691	31.297	23.3129	27.9501	37.5558	22.0522	AT2G40475		hypothetical protein	unknown protein%3B BEST Arabidopsis thaliana protein match is: unknown protein (TAIR:AT3G56260.2)%3B Has 477 Blast hits to 219 proteins in 41 species: Archae - 0%3B Bacteria - 4%3B Metazoa - 91%3B Fungi - 61%3B Plants - 144%3B Viruses - 0%3B Other Eukaryotes - 177 (source: NCBI BLink).	ASG8
AT4G08870	0.602596	0.000273722	0.00989819	10	AT4G08870	40.7951	45.8431	40.6472	60.4063	53.9552	78.4272	63.7778	50.8239	81.5886	78.1109	48.2857	AT4G08870		Arginase/deacetylase superfamily protein	Encodes one of the two arginase in the genome. Gene expression is enhanced by methyl jasmonate treatment. It is involved in the defense response to B.cinerea.	ARGAH2
AT2G47550	1.84445	0.000285487	0.0102729	0	AT2G47550	0.817274	0.472976	0.815927	4.13814	1.27281	1.87186	5.09973	1.41619	0.855512	4.2273	1.33586	AT2G47550		Plant invertase/pectin methylesterase inhibitor superfamily	Plant invertase/pectin methylesterase inhibitor superfamily%3B FUNCTIONS IN: enzyme inhibitor activity%2C pectinesterase activity%3B INVOLVED IN: cell wall modification%3B LOCATED IN: endomembrane system%2C cell wall%2C plant-type cell wall%3B EXPRESSED IN: 20 plant structures%3B EXPRESSED DURING: 9 growth stages%3B CONTAINS InterPro DOMAIN/s: Pectinesterase%2C active site (InterPro:IPR018040)%2C…	protein_coding
AT3G06420	0.619303	0.000290939	0.0104042	10	AT3G06420	9.09312	8.98834	8.3038	16.4964	11.582	15.0431	16.0394	11.9569	10.8969	15.5634	10.4873	AT3G06420		Ubiquitin-like superfamily protein	autophagy 8h (ATG8H)%3B CONTAINS InterPro DOMAIN/s: Light chain 3 (LC3) (InterPro:IPR004241)%3B BEST Arabidopsis thaliana protein match is: Ubiquitin-like superfamily protein (TAIR:AT3G15580.1)%3B Has 1476 Blast hits to 1474 proteins in 273 species: Archae - 0%3B Bacteria - 0%3B Metazoa - 722%3B Fungi - 178%3B Plants - 301%3B Viruses - 3%3B Other Eukaryotes - 272 (source: NCBI BLink).	ATG8H
AT3G10040	-0.667358	0.000294505	0.0104602	5	AT3G10040	7.43175	8.4963	8.09187	4.88619	7.1604	4.45136	4.83651	4.39087	5.18219	3.30001	6.11098	AT3G10040	"HRA1,HYPOXIA RESPONSE ATTENUATOR1"	sequence-specific DNA binding transcription factor	Encodes HRA1 (HYPOXIA RESPONSE ATTENUATOR1)%2C a low oxygen-inducible transcription factor.	protein_coding
AT5G60020	1.21891	0.000297498	0.0105154	1	AT5G60020	3.02992	2.0152	2.5657	8.99686	5.60553	6.01828	9.15823	5.09809	2.7777	6.87096	2.7596	AT5G60020	ATLAC17	laccase 17	LAC17 appears to have laccase activity based on enzyme assays performed using lac17 mutants. Notably%2C these mutants appear to have a reduced deposition of G lignin units. LAC17 is expressed in interfascicular fibers and likely contributes to lignin biosynthesis%2C and hence%2C cell wall biosynthesis%2C there.	LAC17
AT1G61110	0.611513	0.000301996	0.0106061	10	AT1G61110	58.0382	54.8619	60.9491	122.626	59.3814	82.8213	95.7217	85.3401	71.7867	94.1713	96.4831	AT1G61110	"anac025,NAC domain containing protein 25"	NAC domain containing protein 25	NAC domain containing protein 25 (NAC025)%3B FUNCTIONS IN: sequence-specific DNA binding transcription factor activity%3B INVOLVED IN: multicellular organismal development%2C regulation of transcription%3B LOCATED IN: cellular_component unknown%3B EXPRESSED IN: 6 plant structures%3B EXPRESSED DURING: 4 anthesis%2C petal differentiation and expansion stage%3B CONTAINS InterPro DOMAIN/s: No apical …	NAC025
AT1G04920	0.664313	0.000302586	0.0106098	3	AT1G04920	2.77603	3.1226	2.76811	4.59137	3.74857	3.48404	5.7519	4.31178	3.68091	6.40831	4.62983	AT1G04920	"ATSPS3F,sucrose phosphate synthase 3F"	sucrose phosphate synthase 3F	Encodes a protein with putative sucrose-phosphate synthase activity.	SPS3F
AT3G58120	-0.772617	0.00032346	0.0112519	10	AT3G58120	12.4095	13.9888	12.9091	12.6989	5.72888	6.76847	8.49456	6.91213	7.80013	5.1975	7.73072	AT3G58120		Basic-leucine zipper (bZIP) transcription factor family protein	Encodes a member of the BZIP family of transcription factors. Forms heterodimers with the related protein AtbZIP34. Binds to G-boxes in vitro and is localized to the nucleus in onion epidermal cells.	BZIP61
AT5G04890	0.882336	0.000329013	0.011427	1	AT5G04890	1.53365	1.3623	1.86786	3.94428	3.34792	3.68941	2.58972	2.14171	2.33403	3.32819	2.13758	AT5G04890		HSP20-like chaperones superfamily protein	Specifically restricts the long-distance movement of tobacco etch potyvirus (TEV) without involving either hypersensitive cell death or systemic acquired resistance. Multidomain protein containing an N-terminal region with high similarity to plant small heat shock proteins (HSPs).	RTM2
AT1G11920	1.17459	0.000331057	0.0114798	1	AT1G11920	1.37609	0.251486	1.08873	2.10558	1.91751	2.10447	2.34182	2.25659	1.33042	2.29612	2.2098	AT1G11920		Pectin lyase-like superfamily protein	Pectin lyase-like superfamily protein%3B FUNCTIONS IN: lyase activity%2C pectate lyase activity%3B INVOLVED IN: biological_process unknown%3B LOCATED IN: endomembrane system%3B EXPRESSED IN: flower%3B EXPRESSED DURING: petal differentiation and expansion stage%3B CONTAINS InterPro DOMAIN/s: Pectin lyase fold/virulence factor (InterPro:IPR011050)%2C AmbAllergen (InterPro:IPR018082)%2C Pectate lyas…	protein_coding
AT5G08250	0.713987	0.000333756	0.0115188	3	AT5G08250	3.07151	1.51162	2.74428	4.82531	3.318	3.93538	4.11582	4.05544	3.13763	4.57154	4.24303	AT5G08250		Cytochrome P450 superfamily protein	Cytochrome P450 superfamily protein%3B FUNCTIONS IN: electron carrier activity%2C monooxygenase activity%2C iron ion binding%2C oxygen binding%2C heme binding%3B INVOLVED IN: oxidation reduction%3B LOCATED IN: cellular_component unknown%3B EXPRESSED IN: male gametophyte%2C flower%3B EXPRESSED DURING: 4 anthesis%2C petal differentiation and expansion stage%3B CONTAINS InterPro DOMAIN/s: Cytochrome…	protein_coding
AT2G05812	-1.22358	0.000335106	0.0115472	0	AT2G05812	0.485472	0.49167	0.338405	0.121074	0.200831	0.229228	0.25818	0.13751	0.156759	0.127049	0.264507	AT2G05812		Natural antisense transcript overlaps with AT2G05810	Potential natural antisense gene%2C locus overlaps with AT2G05810	antisense_long_noncoding_rna
ATCG00810	-1.10449	0.000339969	0.0116781	3	ATCG00810	3.52231	5.43585	3.22626	2.34252	1.05972	1.1372	1.88708	2.32795	2.13429	1.7558	2.34558	ATCG00810		ribosomal protein L22	encodes a chloroplast ribosomal protein L22%2C a constituent of the large subunit of the ribosomal complex	RPL22
AT4G17905	-0.613713	0.000341119	0.0116993	3	AT4G17905	3.25427	3.56194	3.87649	2.41967	2.29871	1.97341	2.76906	2.76531	2.11176	2.53907	1.77307	AT4G17905		RING/U-box superfamily protein	Putative RING-H2 finger protein ATL4H.	ATL4H
AT1G64572	-0.627455	0.000346589	0.0118315	10	AT1G64572	17.1671	19.9816	16.5556	11.4353	8.58878	9.97647	12.802	14.533	11.8477	8.88432	14.3979	AT1G64572		other_RNA	Unknown gene	other_rna
AT4G05070	0.852656	0.000350187	0.0118988	10	AT4G05070	60.2513	46.9725	51.0105	102.987	55.9078	92.1651	97.8405	101.842	119.241	136.284	55.8602	AT4G05070		Wound-responsive family protein	Wound-responsive family protein%3B FUNCTIONS IN: molecular_function unknown%3B INVOLVED IN: biological_process unknown%3B LOCATED IN: chloroplast%3B EXPRESSED IN: 22 plant structures%3B EXPRESSED DURING: 13 growth stages%3B CONTAINS InterPro DOMAIN/s: Protein of unknown function wound-induced (InterPro:IPR022251)%3B Has 30201 Blast hits to 17322 proteins in 780 species: Archae - 12%3B Bacteria - …	protein_coding
AT3G57950	0.840387	0.000352746	0.0119672	3	AT3G57950	3.0176	1.49687	2.61299	3.87037	3.3721	5.01041	5.31874	4.0905	3.52633	5.2862	3.8167	AT3G57950		cotton fiber protein	unknown protein%3B FUNCTIONS IN: molecular_function unknown%3B INVOLVED IN: biological_process unknown%3B LOCATED IN: chloroplast%3B EXPRESSED IN: 9 plant structures%3B EXPRESSED DURING: 4 anthesis%2C C globular stage%2C petal differentiation and expansion stage%3B BEST Arabidopsis thaliana protein match is: unknown protein (TAIR:AT2G42180.1)%3B Has 81 Blast hits to 81 proteins in 11 species: Arc…	protein_coding
AT4G36350	0.867385	0.000357715	0.0120798	5	AT4G36350	7.48837	7.57421	7.52414	11.5371	15.2226	8.50755	9.60561	17.045	10.2626	19.2491	18.4519	AT4G36350	"ATPAP25,ARABIDOPSIS THALIANA PURPLE ACID PHOSPHATASE 25"	purple acid phosphatase 25	purple acid phosphatase 25 (PAP25)%3B FUNCTIONS IN: protein serine/threonine phosphatase activity%2C acid phosphatase activity%3B INVOLVED IN: biological_process unknown%3B LOCATED IN: cell wall%3B EXPRESSED IN: petal%2C leaf whorl%2C sepal%2C flower%2C cultured cell%3B EXPRESSED DURING: 4 anthesis%2C petal differentiation and expansion stage%3B CONTAINS InterPro DOMAIN/s: Purple acid phosphatase…	PAP25
AT5G51950	0.696539	0.000360827	0.0121475	10	AT5G51950	43.3571	30.298	43.2735	79.5575	70.4113	68.0556	76.7396	43.7334	45.5326	70.0504	51.3487	AT5G51950		Glucose-methanol-choline (GMC) oxidoreductase family protein	Glucose-methanol-choline (GMC) oxidoreductase family protein%3B FUNCTIONS IN: aldehyde-lyase activity%2C oxidoreductase activity%2C acting on CH-OH group of donors%2C FAD binding%3B INVOLVED IN: response to salt stress%3B LOCATED IN: endomembrane system%3B EXPRESSED IN: 11 plant structures%3B EXPRESSED DURING: 4 anthesis%2C C globular stage%2C F mature embryo stage%2C petal differentiation and ex…	protein_coding
AT5G35600	0.85088	0.000366665	0.0122337	1	AT5G35600	1.61368	0.978343	1.22963	2.58439	2.08067	2.50073	1.74359	2.78597	1.89675	2.02245	2.84694	AT5G35600	AtHDA7	histone deacetylase7	Encodes a histone deacetylase that is crucial for female gametophyte development and embryogenesis.	HDA7
AT5G49240	0.794381	0.000366731	0.0122337	1	AT5G49240	2.04299	1.74238	1.66851	3.00344	3.10562	3.24936	2.62282	3.16749	3.14796	2.57277	4.33528	AT5G49240	"PRR4,PSEUDO-RESPONSE REGULATOR 4"	pseudo-response regulator 4	member of Response Regulator: Pseudo	APRR4
AT4G16620	1.26834	0.000379119	0.0125326	1	AT4G16620	1.44888	1.25775	1.17097	4.40495	1.48209	3.25574	3.58897	2.27085	1.74662	5.69122	2.4735	AT4G16620		nodulin MtN21 /EamA-like transporter family protein	nodulin MtN21-like transporter family protein	UMAMIT8
AT5G43330	0.761221	0.00038883	0.0127135	10	AT5G43330	26.2471	20.9889	25.6119	41.7905	62.3955	31.2203	39.4597	36.8793	26.9424	54.2164	36.4559	AT5G43330		Lactate/malate dehydrogenase family protein	predicted to encode a cytosolic malate dehydrogenase.	c-NAD-MDH2
AT3G22920	1.7242	0.000393303	0.0127707	0	AT3G22920	0.28298	0.262028	0.274442	0.967869	0.953537	0.789365	0.51368	1.28246	0.974659	1.01563	0.740064	AT3G22920		Cyclophilin-like peptidyl-prolyl cis-trans isomerase family protein	Cyclophilin-like peptidyl-prolyl cis-trans isomerase family protein%3B FUNCTIONS IN: peptidyl-prolyl cis-trans isomerase activity%3B INVOLVED IN: protein folding%3B LOCATED IN: cellular_component unknown%3B EXPRESSED IN: central cell%2C male gametophyte%3B CONTAINS InterPro DOMAIN/s: Cyclophilin-like (InterPro:IPR015891)%2C Peptidyl-prolyl cis-trans isomerase%2C cyclophilin-type (InterPro:IPR0021…	protein_coding
AT5G03260	1.41156	0.000391636	0.0127707	1	AT5G03260	1.07348	0.847159	0.970111	3.31001	1.82036	2.77894	3.90282	1.7691	1.17643	4.55328	1.22293	AT5G03260		laccase 11	putative laccase%2C a member of laccase family of genes (17 members in Arabidopsis).	LAC11
AT4G25040	1.6108	0.000394521	0.0127725	10	AT4G25040	9.33902	5.27447	7.14758	28.4143	12.6607	19.1589	39.6371	18.4213	10.5282	35.9411	12.5675	AT4G25040	"CASPL1F1,CASP-like protein 1F1"	Uncharacterized protein family (UPF0497)	Uncharacterised protein family (UPF0497)%3B CONTAINS InterPro DOMAIN/s: Uncharacterised protein family UPF0497%2C trans-membrane plant (InterPro:IPR006702)%2C Uncharacterised protein family UPF0497%2C trans-membrane plant subgroup (InterPro:IPR006459)%3B BEST Arabidopsis thaliana protein match is: Uncharacterised protein family (UPF0497) (TAIR:AT4G03540.1)%3B Has 574 Blast hits to 574 proteins in…	protein_coding
AT4G22545	-0.66651	0.00039418	0.0127725	3	AT4G22545	4.25342	3.78302	3.88626	3.26688	2.74794	1.89941	3.12397	1.82619	2.82717	2.27646	2.07351	AT4G22545		AT4G22545	pseudogene of unknown protein	pseudogene
AT1G73050	0.915115	0.000396754	0.012807	3	AT1G73050	4.3583	1.64853	3.39802	4.93639	5.45063	5.42976	5.49404	7.4876	4.0226	6.95206	7.667	AT1G73050		Glucose-methanol-choline (GMC) oxidoreductase family protein	Glucose-methanol-choline (GMC) oxidoreductase family protein%3B FUNCTIONS IN: oxidoreductase activity%2C acting on CH-OH group of donors%2C FAD binding%3B INVOLVED IN: cyanide biosynthetic process%2C defense response%3B LOCATED IN: endomembrane system%3B EXPRESSED IN: flower%3B EXPRESSED DURING: petal differentiation and expansion stage%3B CONTAINS InterPro DOMAIN/s: Glucose-methanol-choline oxid…	protein_coding
AT1G01640	0.598987	0.000400156	0.0128789	3	AT1G01640	2.68605	2.76892	3.17485	3.92362	4.09112	3.7073	4.42827	3.80411	5.10758	4.4687	5.35084	AT1G01640		BTB/POZ domain-containing protein	Putative role in flower development. Comparison of SALK_011721C to Columbia wild type resulted in a trend toward earlier flowering in the mutant (P%3D0.1) (Stapleton and Woodruff 2009%2C personal communication).	protein_coding
AT2G15880	-0.923772	0.000406393	0.0130244	5	AT2G15880	12.1938	8.52073	11.5214	6.20522	4.95449	3.50768	7.46142	7.64897	3.70519	3.8818	7.94588	AT2G15880		Leucine-rich repeat (LRR) family protein	Leucine-rich repeat (LRR) family protein%3B FUNCTIONS IN: structural constituent of cell wall%3B LOCATED IN: endomembrane system%3B EXPRESSED IN: 15 plant structures%3B EXPRESSED DURING: 8 growth stages%3B CONTAINS InterPro DOMAIN/s: Leucine-rich repeat (InterPro:IPR001611)%3B BEST Arabidopsis thaliana protein match is: Leucine-rich repeat (LRR) family protein (TAIR:AT4G33970.1)%3B Has 436796 Bla…	protein_coding
AT3G55780	0.881929	0.000407643	0.0130244	1	AT3G55780	1.95955	1.05843	2.72394	3.53726	3.34077	3.1506	3.14949	5.14337	2.99964	3.1648	3.9147	AT3G55780		Glycosyl hydrolase superfamily protein	Glycosyl hydrolase superfamily protein%3B FUNCTIONS IN: cation binding%2C hydrolase activity%2C hydrolyzing O-glycosyl compounds%2C catalytic activity%3B INVOLVED IN: carbohydrate metabolic process%3B LOCATED IN: endomembrane system%3B EXPRESSED IN: shoot apex%2C embryo%2C flower%2C seed%3B EXPRESSED DURING: petal differentiation and expansion stage%2C E expanded cotyledon stage%2C D bilateral st…	protein_coding
AT2G43220	-1.71926	0.000411438	0.0131266	0	AT2G43220	0.616508	0.274452	0.712888	0.270336	0.0570714	0.110239	0.269018	0.0805963	0.16334	0.198573	0.155031	AT2G43220		Cysteine/Histidine-rich C1 domain family protein	Cysteine/Histidine-rich C1 domain family protein%3B FUNCTIONS IN: zinc ion binding%3B INVOLVED IN: intracellular signaling pathway%3B EXPRESSED IN: sperm cell%3B CONTAINS InterPro DOMAIN/s: Protein kinase C-like%2C phorbol ester/diacylglycerol binding (InterPro:IPR002219)%2C Zinc finger%2C RING-type (InterPro:IPR001841)%2C DC1 (InterPro:IPR004146)%2C Zinc finger%2C PHD-type (InterPro:IPR001965)%2…	protein_coding
AT1G78865	-0.889445	0.000419929	0.01332	5	AT1G78865	7.20069	7.66417	7.56945	5.10937	2.78753	5.03324	3.39916	4.39296	5.78114	2.01809	3.75864	AT1G78865		other_RNA	other_RNA	other_rna
AT4G39580	1.19726	0.00042974	0.0135529	0	AT4G39580	0.670322	0.33944	0.731359	1.81504	1.61338	1.11996	0.950627	1.09174	1.15438	1.25303	1.78045	AT4G39580		Galactose oxidase/kelch repeat superfamily protein	Galactose oxidase/kelch repeat superfamily protein%3B CONTAINS InterPro DOMAIN/s: F-box domain%2C cyclin-like (InterPro:IPR001810)%2C Galactose oxidase/kelch%2C beta-propeller (InterPro:IPR011043)%2C Kelch repeat type 1 (InterPro:IPR006652)%2C Kelch related (InterPro:IPR013089)%2C Kelch-type beta propeller (InterPro:IPR015915)%3B BEST Arabidopsis thaliana protein match is: Galactose oxidase/kelch…	protein_coding
AT4G18290	-0.626234	0.000432367	0.0135971	5	AT4G18290	9.3764	13.443	9.93313	6.63	5.89751	7.91718	9.02547	5.49679	8.98328	5.68688	6.9065	AT4G18290		potassium channel KAT1-like protein	Encodes KAT2%2C a member of the Shaker family potassium ion (K+) channel. Critical to stomatal opening induced by blue light. Critical to circadian rhythm of stomatal opening. Involved in plant development in response to high light intensity. Under high light intensity%2C the mutant plant produced less biomass compared to the wild type. The Shaker family K+ ion channels include five groups based …	KAT2
AT4G18780	1.06231	0.000442682	0.0139011	1	AT4G18780	3.04979	1.91207	2.88931	6.8736	5.18251	6.25248	8.55411	3.69537	3.19344	7.02696	2.98484	AT4G18780	"ATCESA8,CELLULOSE SYNTHASE 8,CESA8,CELLULOSE SYNTHASE 8,LEW2,LEAF WILTING 2"	cellulose synthase family protein	Encodes a member of the cellulose synthase family involved in secondary cell wall biosynthesis. Mutants have abnormal xylem formation%2C reduced cellulose content%2C and enhanced drought and osmotic stress tolerance. Mediates resistance towards bacterial pathogens via ABA. Confers resistance towards bacterial and fungal pathogens%2C independent of salicylic acid%2C ethylene and jasmonate signalin…	IRX1
AT1G54790	1.26427	0.00044587	0.0139613	0	AT1G54790	0.395669	0.372097	0.239832	0.902197	0.744004	0.718559	1.29058	0.840546	0.425871	0.85796	0.646733	AT1G54790		GDSL-like Lipase/Acylhydrolase superfamily protein	GDSL-like Lipase/Acylhydrolase superfamily protein%3B FUNCTIONS IN: hydrolase activity%2C acting on ester bonds%2C carboxylesterase activity%3B INVOLVED IN: lipid metabolic process%3B LOCATED IN: endomembrane system%3B EXPRESSED IN: 16 plant structures%3B EXPRESSED DURING: 8 growth stages%3B CONTAINS InterPro DOMAIN/s: Lipase%2C GDSL (InterPro:IPR001087)%3B BEST Arabidopsis thaliana protein match…	protein_coding
AT5G23360	0.708056	0.000451658	0.0140287	3	AT5G23360	3.78997	3.73681	3.58486	6.77477	4.67361	6.09088	7.32567	5.61934	6.39254	7.61285	3.92594	AT5G23360		GRAM domain-containing protein / ABA-responsive protein-like protein	GRAM domain-containing protein / ABA-responsive protein-related%3B CONTAINS InterPro DOMAIN/s: GRAM (InterPro:IPR004182)%3B BEST Arabidopsis thaliana protein match is: GRAM domain-containing protein / ABA-responsive protein-related (TAIR:AT5G23350.1)%3B Has 1807 Blast hits to 1807 proteins in 277 species: Archae - 0%3B Bacteria - 0%3B Metazoa - 736%3B Fungi - 347%3B Plants - 385%3B Viruses - 0%3B…	protein_coding
AT2G36420	-0.604553	0.000463343	0.0142842	10	AT2G36420	27.5105	34.0733	28.1206	25.8995	14.2963	19.076	21.0146	20.5434	21.0863	13.6511	21.6886	AT2G36420		nucleolin-like protein	unknown protein%3B BEST Arabidopsis thaliana protein match is: unknown protein (TAIR:AT5G03670.1)%3B Has 10588 Blast hits to 6606 proteins in 440 species: Archae - 8%3B Bacteria - 365%3B Metazoa - 4146%3B Fungi - 1198%3B Plants - 483%3B Viruses - 212%3B Other Eukaryotes - 4176 (source: NCBI BLink).	TRM27
AT2G12440	-1.04297	0.000466569	0.0143231	0	AT2G12440	0.548403	0.355458	0.446759	0.283437	0.167192	0.254959	0.290351	0.215397	0.235056	0.0787296	0.2231	AT2G12440		transposable_element_gene	pseudogene%2C similar to putative reverse transcriptase%2C blastp match of 29%25 identity and 8.8e-79 P-value to GP|27311287|gb|AAO00713.1||AC078894 putative reverse transcriptase %7BOryza sativa (japonica cultivar-group)%7D	transposable_element_gene
AT2G05215	-0.938287	0.000469215	0.0143231	1	AT2G05215	3.43547	2.82045	2.24704	1.32076	1.92296	0.742879	1.49561	1.53885	1.46762	1.19477	2.13298	AT2G05215		AT2G05215	AT2G05215	long_noncoding_rna
AT4G33355	0.92128	0.000468633	0.0143231	10	AT4G33355	90.6056	84.2773	88.3114	253.046	89.1944	144.364	216.84	155.813	97.7779	216.046	156.094	AT4G33355		Bifunctional inhibitor/lipid-transfer protein/seed storage 2S albumin superfamily protein	Predicted to encode a PR (pathogenesis-related) protein. Belongs to the lipid transfer protein (PR-14) family with the following members: At2g38540/LTP1%2C At2g38530/LTP2%2C At5g59320/LTP3%2C At5g59310/LTP4%2C At3g51600/LTP5%2C At3g08770/LTP6%2C At2g15050/LTP7%2C At2g18370/LTP8%2C At2g15325/LTP9%2C At5g01870/LTP10%2C At4g33355/LTP11%2C At3g51590/LTP12%2C At5g44265/LTP13%2C At5g62065/LTP14%2C At4g…	protein_coding
AT5G56550	0.720088	0.000473384	0.0143717	3	AT5G56550	4.57177	3.78766	4.80721	8.44931	5.7335	6.48828	6.71557	7.30625	8.50858	9.84497	4.92937	AT5G56550	"ATOXS3,OXIDATIVE STRESS 3"	oxidative stress 3	Encodes OXIDATIVE STRESS 3 (OXS3)%26#65292%3B involved in tolerance to heavy metals and oxidative stress.	OXS3
AT3G45860	-1.44347	0.000478693	0.0144928	0	AT3G45860	0.552937	0.810661	0.840131	0.483305	0.221808	0.407023	0.0836433	0.355003	0.253928	0.132301	0.220927	AT3G45860		cysteine-rich RLK (RECEPTOR-like protein kinase) 4	Encodes a cysteine-rich receptor-like protein kinase. Involved in programmed cell death and defense response to pathogen.	CRK4
AT3G22231	-1.29087	0.000503477	0.0150768	10	AT3G22231	25.9826	23.4927	20.5146	11.9187	2.64862	13.9981	7.07473	14.5459	9.89663	4.97347	11.1919	AT3G22231		pathogen and circadian controlled 1	Encodes a member of a novel 6 member Arabidopsis gene family. Expression of PCC1 is regulated by the circadian clock and is upregulated in response to both virulent and avirulent strains of Pseudomonas syringae pv. tomato.	PCC1
AT4G18425	2.07583	0.000505167	0.0151068	0	AT4G18425	0.747331	0.203528	0.554245	2.05488	1.53421	2.14597	3.44136	1.3448	0.70659	5.15403	0.670648	AT4G18425		transmembrane protein%2C putative (DUF679)	Protein of unknown function (DUF679)%3B CONTAINS InterPro DOMAIN/s: Protein of unknown function DUF679 (InterPro:IPR007770)%3B BEST Arabidopsis thaliana protein match is: Protein of unknown function (DUF679) (TAIR:AT5G46090.1)%3B Has 30201 Blast hits to 17322 proteins in 780 species: Archae - 12%3B Bacteria - 1396%3B Metazoa - 17338%3B Fungi - 3422%3B Plants - 5037%3B Viruses - 0%3B Other Eukaryo…	protein_coding
AT5G24790	0.762435	0.000509342	0.015211	5	AT5G24790	8.34259	8.94955	9.52157	20.8205	9.97856	14.0125	16.9099	14.7545	9.51962	18.379	16.9067	AT5G24790		transmembrane protein%2C putative (Protein of unknown function%2C DUF599)	Protein of unknown function%2C DUF599%3B FUNCTIONS IN: molecular_function unknown%3B INVOLVED IN: biological_process unknown%3B LOCATED IN: endomembrane system%3B CONTAINS InterPro DOMAIN/s: Protein of unknown function DUF599 (InterPro:IPR006747)%3B BEST Arabidopsis thaliana protein match is: Protein of unknown function%2C DUF599 (TAIR:AT5G10580.1)%3B Has 30201 Blast hits to 17322 proteins in 780…	protein_coding
AT4G08093	-4.7609	0.000531114	0.015754	0	AT4G08093	12.9084	0.569774	10.344	0.187077	1.25065	0	0	0.123942	0.0627963	0.0654359	0.655622	AT4G08093		pseudogene	pseudogene of unknown protein	pseudogene
AT1G23690	0.925346	0.000543419	0.0160401	5	AT1G23690	6.85012	5.75771	5.69438	15.8984	7.21323	11.7531	15.5896	9.42427	6.46016	15.6585	10.708	AT1G23690		hypothetical protein (Domain of unknown function DUF220)	Domain of unknown function DUF220%3B CONTAINS InterPro DOMAIN/s: Protein of unknown function DUF220 (InterPro:IPR003863)%3B BEST Arabidopsis thaliana protein match is: Domain of unknown function DUF220 (TAIR:AT1G23600.1)%3B Has 139 Blast hits to 124 proteins in 10 species: Archae - 0%3B Bacteria - 0%3B Metazoa - 0%3B Fungi - 0%3B Plants - 139%3B Viruses - 0%3B Other Eukaryotes - 0 (source: NCBI B…	protein_coding
AT3G32920	0.739669	0.000544524	0.0160401	1	AT3G32920	1.04858	0.910258	0.924494	1.82039	1.52002	1.96661	1.86559	1.64706	1.09442	1.51106	1.42828	AT3G32920		P-loop containing nucleoside triphosphate hydrolases superfamily protein	P-loop containing nucleoside triphosphate hydrolases superfamily protein%3B FUNCTIONS IN: in 6 functions%3B INVOLVED IN: DNA repair%2C SOS response%2C DNA recombination%2C DNA metabolic process%3B LOCATED IN: cellular_component unknown%3B EXPRESSED IN: male gametophyte%2C pollen tube%3B EXPRESSED DURING: L mature pollen stage%2C M germinated pollen stage%3B CONTAINS InterPro DOMAIN/s: DNA recombi…	protein_coding
AT4G21490	1.46156	0.000555101	0.0162028	1	AT4G21490	1.762	1.51649	1.29258	4.22371	9.21582	2.07419	4.30563	3.32723	1.58203	6.24281	2.60927	AT4G21490		NAD(P)H dehydrogenase B3	NAD(P)H dehydrogenase B3 (NDB3)%3B FUNCTIONS IN: NADH dehydrogenase activity%3B INVOLVED IN: oxidation reduction%3B EXPRESSED IN: 10 plant structures%3B EXPRESSED DURING: 4 anthesis%2C petal differentiation and expansion stage%3B CONTAINS InterPro DOMAIN/s: FAD-dependent pyridine nucleotide-disulphide oxidoreductase (InterPro:IPR013027)%2C EF-HAND 2 (InterPro:IPR018249)%2C Pyridine nucleotide-dis…	NDB3
AT5G17220	0.652137	0.000557121	0.0162401	5	AT5G17220	6.59711	6.43802	7.15077	11.2574	7.62786	7.81803	13.4528	10.1126	9.00966	13.2572	12.0753	AT5G17220	"ATGSTF12,ARABIDOPSIS THALIANA GLUTATHIONE S-TRANSFERASE PHI 12,GST26,GLUTATHIONE S-TRANSFERASE 26,TT19,TRANSPARENT TESTA 19"	glutathione S-transferase phi 12	Encodes glutathione transferase belonging to the phi class of GSTs. Naming convention according to Wagner et al. (2002). Mutants display no pigments on leaves and stems. Likely to function as a carrier to transport anthocyanin from the cytosol to tonoplasts.	GSTF12
AT1G14200	-1.2558	0.000562715	0.0163814	3	AT1G14200	19.2762	4.52392	17.5746	5.82329	4.54332	4.43956	5.03904	10.618	4.64031	6.58885	4.54947	AT1G14200		RING/U-box superfamily protein	RING/U-box superfamily protein%3B FUNCTIONS IN: zinc ion binding%3B EXPRESSED IN: 20 plant structures%3B EXPRESSED DURING: 12 growth stages%3B CONTAINS InterPro DOMAIN/s: Zinc finger%2C RING-type (InterPro:IPR001841)%2C Zinc finger%2C C3HC4 RING-type (InterPro:IPR018957)%3B BEST Arabidopsis thaliana protein match is: RING/U-box superfamily protein (TAIR:AT1G26800.1)%3B Has 10250 Blast hits to 102…	protein_coding
AT5G01520	0.958576	0.000563475	0.0163818	1	AT5G01520	1.64064	0.949479	2.00622	3.94428	2.1461	2.48724	4.24877	2.94991	2.17024	3.41353	2.60396	AT5G01520	AtAIRP2	RING/U-box superfamily protein	RING/U-box superfamily protein%3B FUNCTIONS IN: zinc ion binding%3B EXPRESSED IN: 17 plant structures%3B EXPRESSED DURING: 8 growth stages%3B CONTAINS InterPro DOMAIN/s: Zinc finger%2C RING-type%2C conserved site (InterPro:IPR017907)%2C Zinc finger%2C RING-type (InterPro:IPR001841)%2C Zinc finger%2C C3HC4 RING-type (InterPro:IPR018957)%3B BEST Arabidopsis thaliana protein match is: RING/U-box sup…	AIRP2
AT1G66850	0.695258	0.000570451	0.0165416	10	AT1G66850	457.275	470.855	428.556	925.276	488.242	622.961	898.801	714.447	501.892	994.094	712.102	AT1G66850		Bifunctional inhibitor/lipid-transfer protein/seed storage 2S albumin superfamily protein	Bifunctional inhibitor/lipid-transfer protein/seed storage 2S albumin superfamily protein%3B FUNCTIONS IN: lipid binding%3B INVOLVED IN: lipid transport%3B LOCATED IN: endomembrane system%3B EXPRESSED IN: 8 plant structures%3B EXPRESSED DURING: 4 anthesis%2C petal differentiation and expansion stage%2C E expanded cotyledon stage%3B CONTAINS InterPro DOMAIN/s: Bifunctional inhibitor/plant lipid tr…	protein_coding
AT2G37750	1.21637	0.0005777	0.0166035	3	AT2G37750	4.44471	3.63142	3.6133	13.4881	5.42759	9.19243	12.0134	7.33159	4.7277	15.0921	5.19947	AT2G37750		hypothetical protein	unknown protein%3B Has 21 Blast hits to 21 proteins in 7 species: Archae - 0%3B Bacteria - 0%3B Metazoa - 0%3B Fungi - 0%3B Plants - 21%3B Viruses - 0%3B Other Eukaryotes - 0 (source: NCBI BLink).	protein_coding
AT4G23560	1.63358	0.000588748	0.016805	3	AT4G23560	3.07746	0.728591	2.71328	8.39934	3.92799	5.93435	10.157	5.09806	4.60386	11.5193	4.39508	AT4G23560	"AtGH9B15,glycosyl hydrolase 9B15"	glycosyl hydrolase 9B15	glycosyl hydrolase 9B15 (GH9B15)%3B FUNCTIONS IN: hydrolase activity%2C hydrolyzing O-glycosyl compounds%2C catalytic activity%3B INVOLVED IN: carbohydrate metabolic process%3B LOCATED IN: endomembrane system%3B CONTAINS InterPro DOMAIN/s: Six-hairpin glycosidase (InterPro:IPR012341)%2C Glycoside hydrolase%2C family 9%2C active site (InterPro:IPR018221)%2C Six-hairpin glycosidase-like (InterPro:I…	GH9B15
AT4G04830	-0.606664	0.000612085	0.0171729	10	AT4G04830	30.3045	36.8728	29.1493	18.9033	21.822	15.8067	30.3656	17.66	24.3831	18.0531	21.5864	AT4G04830	"ATMSRB5,methionine sulfoxide reductase B5"	methionine sulfoxide reductase B5	methionine sulfoxide reductase B5 (MSRB5)%3B FUNCTIONS IN: peptide-methionine-(S)-S-oxide reductase activity%3B INVOLVED IN: oxidation reduction%3B LOCATED IN: cytosol%3B EXPRESSED IN: 24 plant structures%3B EXPRESSED DURING: 14 growth stages%3B CONTAINS InterPro DOMAIN/s: Methionine sulphoxide reductase B (InterPro:IPR002579)%2C Mss4-like (InterPro:IPR011057)%3B BEST Arabidopsis thaliana protein…	MSRB5
AT1G13420	0.930363	0.000628507	0.0175073	1	AT1G13420	1.71224	1.07018	1.49452	2.30348	2.59632	2.86574	2.71962	2.83234	1.49401	4.26073	2.76139	AT1G13420	"ATST4B,ARABIDOPSIS THALIANA SULFOTRANSFERASE 4B"	sulfotransferase 4B	Encodes a sulfotransferase. Unlike the related ST4A protein (At2g14920)%2C in vitro experiements show that this enzyme does not act brassinosteroids. ST4B is expressed in the roots and transcript levels rise in response to cytokinin treatment.	ST4B
AT5G63750	0.790993	0.000631013	0.0175376	1	AT5G63750	1.86579	0.863819	1.73194	2.43105	2.27743	2.78815	2.47967	2.62731	1.83607	3.09309	3.19491	AT5G63750	"ATARI13,ARABIDOPSIS ARIADNE 13"	RING/U-box superfamily protein	ARIADNE 13 (ARI13)%3B FUNCTIONS IN: zinc ion binding%3B LOCATED IN: intracellular%3B EXPRESSED IN: 6 plant structures%3B EXPRESSED DURING: 4 anthesis%2C petal differentiation and expansion stage%3B CONTAINS InterPro DOMAIN/s: Zinc finger%2C C6HC-type (InterPro:IPR002867)%2C Zinc finger%2C RING-type (InterPro:IPR001841)%2C Zinc finger%2C RanBP2-type (InterPro:IPR001876)%3B BEST Arabidopsis thalian…	ARI13
AT1G72110	0.833312	0.000634977	0.0176204	3	AT1G72110	3.68407	3.58774	3.57291	8.13964	4.34182	5.75844	9.65653	3.97253	5.62979	7.96376	6.06326	AT1G72110		O-acyltransferase (WSD1-like) family protein	O-acyltransferase (WSD1-like) family protein%3B CONTAINS InterPro DOMAIN/s: O-acyltransferase%2C WSD1%2C C-terminal (InterPro:IPR009721)%2C O-acyltransferase%2C WSD1%2C N-terminal (InterPro:IPR004255)%3B BEST Arabidopsis thaliana protein match is: O-acyltransferase (WSD1-like) family protein (TAIR:AT5G53390.1)%3B Has 1092 Blast hits to 1082 proteins in 164 species: Archae - 2%3B Bacteria - 845%3B…	protein_coding
AT5G61620	0.947105	0.000652762	0.0180455	1	AT5G61620	1.54254	0.757444	1.58666	2.77118	2.19386	1.79286	2.17431	2.91281	1.98563	3.07568	3.2599	AT5G61620		myb-like transcription factor family protein	myb-like transcription factor family protein%3B CONTAINS InterPro DOMAIN/s: SANT%2C DNA-binding (InterPro:IPR001005)%2C Homeodomain-like (InterPro:IPR009057)%2C Myb%2C DNA-binding (InterPro:IPR014778)%2C Zinc finger%2C CCHC-type (InterPro:IPR001878)%2C HTH transcriptional regulator%2C Myb-type%2C DNA-binding (InterPro:IPR017930)%2C Myb-like DNA-binding domain%2C SHAQKYF class (InterPro:IPR006447)…	protein_coding
AT2G16720	0.655096	0.000651417	0.0180455	5	AT2G16720	5.03054	4.20756	5.91148	9.87974	5.92137	7.68205	9.16502	7.07248	7.33531	10.4112	6.28197	AT2G16720	"ATMYB7,ARABIDOPSIS THALIANA MYB DOMAIN PROTEIN 7,ATY49"	myb domain protein 7	Encodes a member of MYB3R- and R2R3- type MYB- encoding gene family that acts as a repressor of flavonol biosynthesis. AtMYB7 gene expression is induced by salt treatment.	MYB7
AT5G18490	0.592946	0.000654714	0.0180767	3	AT5G18490	3.23246	2.89827	3.86347	6.4363	4.98586	5.07992	5.19108	4.59086	4.15544	6.12752	3.72082	AT5G18490		vacuolar sorting-associated protein (DUF946)	Plant protein of unknown function (DUF946)%3B CONTAINS InterPro DOMAIN/s: Protein of unknown function DUF946 (InterPro:IPR009291)%3B BEST Arabidopsis thaliana protein match is: Plant protein of unknown function (DUF946) (TAIR:AT3G04350.1)%3B Has 1807 Blast hits to 1807 proteins in 277 species: Archae - 0%3B Bacteria - 0%3B Metazoa - 736%3B Fungi - 347%3B Plants - 385%3B Viruses - 0%3B Other Eukar…	protein_coding
AT4G11730	0.937471	0.000671993	0.0183461	0	AT4G11730	0.832138	0.64957	0.581813	0.970776	1.56036	1.10213	0.878221	1.46903	1.04424	1.9216	1.60266	AT4G11730		Cation transporter/ E1-E2 ATPase family protein	Cation transporter/ E1-E2 ATPase family protein%3B FUNCTIONS IN: ATPase activity%3B INVOLVED IN: cation transport%2C ATP biosynthetic process%3B LOCATED IN: integral to membrane%2C membrane%3B EXPRESSED IN: flower%3B EXPRESSED DURING: petal differentiation and expansion stage%3B CONTAINS InterPro DOMAIN/s: ATPase%2C P-type cation exchange%2C alpha subunit (InterPro:IPR006069)%2C ATPase%2C P-type …	protein_coding
AT1G58270	0.815172	0.000675325	0.0183812	1	AT1G58270	1.47204	2.93761	2.01837	3.4144	4.48987	4.10032	4.14641	3.42191	2.33108	4.94923	3.20814	AT1G58270		TRAF-like family protein	ZW9 mRNA%2C complete cds	ZW9
AT3G47510	-0.650069	0.000681577	0.0184927	3	AT3G47510	4.8417	5.44615	5.22469	3.26534	2.13371	3.56667	2.93995	3.94038	3.60141	3.75279	3.12098	AT3G47510		transmembrane protein	unknown protein%3B FUNCTIONS IN: molecular_function unknown%3B INVOLVED IN: biological_process unknown%3B LOCATED IN: endomembrane system%3B EXPRESSED IN: 19 plant structures%3B EXPRESSED DURING: 11 growth stages%3B Has 15 Blast hits to 15 proteins in 7 species: Archae - 0%3B Bacteria - 0%3B Metazoa - 0%3B Fungi - 0%3B Plants - 15%3B Viruses - 0%3B Other Eukaryotes - 0 (source: NCBI BLink).	protein_coding
AT5G19880	-1.06175	0.000711324	0.0190409	1	AT5G19880	3.47817	1.40028	4.17986	1.16377	1.22843	1.14247	1.41545	1.6277	1.25874	2.26146	1.52429	AT5G19880		Peroxidase superfamily protein	Peroxidase superfamily protein%3B FUNCTIONS IN: peroxidase activity%2C heme binding%3B INVOLVED IN: response to ethylene stimulus%2C oxidation reduction%2C response to oxidative stress%2C response to virus%2C N-terminal protein myristoylation%3B LOCATED IN: endomembrane system%3B EXPRESSED IN: 6 plant structures%3B EXPRESSED DURING: 4 anthesis%2C C globular stage%3B CONTAINS InterPro DOMAIN/s: Ha…	protein_coding
AT5G22260	0.945289	0.000718577	0.0191579	3	AT5G22260	3.89865	0.997234	3.44679	4.66583	6.11746	5.98335	6.10932	5.10048	4.25343	5.59182	5.1637	AT5G22260		RING/FYVE/PHD zinc finger superfamily protein	Sporophytic factor controlling anther and pollen development. Mutants fail to make functional pollen%3Bpollen degeneration occurs after microspore release and the tapetum also appears abnormally vacuolated. Similar to PHD-finger motif transcription factors.	MS1
AT1G75590	-0.854065	0.000720225	0.0191579	3	AT1G75590	4.04925	3.3722	4.16653	2.98384	1.30739	1.49226	2.80122	2.68553	1.8142	2.24492	1.77573	AT1G75590	"SAUR52,SMALL AUXIN UPREGULATED RNA 52"	SAUR-like auxin-responsive protein family	SAUR-like auxin-responsive protein family %3B CONTAINS InterPro DOMAIN/s: Auxin responsive SAUR protein (InterPro:IPR003676)%3B BEST Arabidopsis thaliana protein match is: SAUR-like auxin-responsive protein family (TAIR:AT5G10990.1)%3B Has 1416 Blast hits to 1399 proteins in 25 species: Archae - 0%3B Bacteria - 0%3B Metazoa - 0%3B Fungi - 0%3B Plants - 1415%3B Viruses - 0%3B Other Eukaryotes - 1 …	protein_coding
AT1G18745	-0.714096	0.000720932	0.0191579	3	AT1G18745	3.71031	3.61641	3.07755	1.39148	2.46757	1.64553	2.32629	2.71033	2.24198	1.92738	2.18114	AT1G18745		other_RNA	other_RNA	other_rna
AT5G14440	-0.677323	0.000728168	0.019253	10	AT5G14440	22.1585	24.1612	21.7309	16.2437	11.2647	14.4417	15.3657	13.7963	17.9268	7.63071	16.7441	AT5G14440		Surfeit locus protein 2 (SURF2)	Surfeit locus protein 2 (SURF2)%3B CONTAINS InterPro DOMAIN/s: Surfeit locus 2 (InterPro:IPR008833)%3B BEST Arabidopsis thaliana protein match is: Surfeit locus protein 2 (SURF2) (TAIR:AT5G40570.1)%3B Has 6258 Blast hits to 4510 proteins in 365 species: Archae - 8%3B Bacteria - 221%3B Metazoa - 2197%3B Fungi - 751%3B Plants - 330%3B Viruses - 76%3B Other Eukaryotes - 2675 (source: NCBI BLink).	protein_coding
AT3G19620	1.00493	0.000741647	0.0194494	1	AT3G19620	1.3355	2.27449	1.49874	4.19801	3.88022	3.72534	4.54551	2.01029	1.92754	4.61057	2.39082	AT3G19620		Glycosyl hydrolase family protein	Glycosyl hydrolase family protein%3B FUNCTIONS IN: hydrolase activity%2C hydrolyzing O-glycosyl compounds%3B INVOLVED IN: carbohydrate metabolic process%3B LOCATED IN: cell wall%3B EXPRESSED IN: 14 plant structures%3B EXPRESSED DURING: LP.04 four leaves visible%2C 4 anthesis%2C LP.10 ten leaves visible%2C C globular stage%2C petal differentiation and expansion stage%3B CONTAINS InterPro DOMAIN/s:…	protein_coding
AT2G04160	0.61349	0.000767861	0.0198448	3	AT2G04160	3.42681	3.48873	3.14941	5.68645	6.02399	4.39997	6.18796	3.86224	3.95488	6.56803	4.37932	AT2G04160		Subtilisin-like serine endopeptidase family protein	isolated from differential screening of a cDNA library from auxin-treated root culture. encodes a protein similar to subtilisin-like serine protease which is believed to be active outside the plant cell.	AIR3
AT1G19960	-0.819683	0.000800562	0.0204993	10	AT1G19960	28.1699	31.1204	29.2607	20.1823	9.32424	23.4974	15.0775	15.6385	20.5595	9.94455	19.5137	AT1G19960		transcription factor	BEST Arabidopsis thaliana protein match is: transmembrane receptors (TAIR:AT2G32140.1)%3B Has 41 Blast hits to 41 proteins in 17 species: Archae - 0%3B Bacteria - 2%3B Metazoa - 23%3B Fungi - 0%3B Plants - 11%3B Viruses - 0%3B Other Eukaryotes - 5 (source: NCBI BLink).	protein_coding
AT1G02335	1.87164	0.00081054	0.0206373	1	AT1G02335	2.14808	0.276254	1.01848	2.66669	4.25101	4.77141	5.30738	2.37968	1.80853	10.5078	2.08065	AT1G02335	"PDGLP2,PLASMODESMAL GERMIN-LIKE PROTEIN 2"	germin-like protein subfamily 2 member 2 precursor	Encodes a plasodesmata-located protein involved in regulating primary root growth by controlling phloem-mediated allocation of resources between the primary and lateral root meristems.	GL22
AT2G19500	0.705531	0.000835931	0.021018	3	AT2G19500	4.0539	3.08436	2.96931	7.33672	4.6398	4.51407	6.72202	4.43246	4.06839	6.95261	5.31334	AT2G19500	ATCKX2	cytokinin oxidase 2	It encodes a protein whose sequence is similar to cytokinin oxidase/dehydrogenase%2C which catalyzes the degradation of cytokinins.	CKX2
AT2G21200	-1.07146	0.000857641	0.021411	1	AT2G21200	1.36826	1.76642	1.32698	0.83997	1.07664	0.489324	0.716464	0.536621	0.604187	0.818459	0.573454	AT2G21200	"SAUR7,SMALL AUXIN UPREGULATED RNA 7"	SAUR-like auxin-responsive protein family	SAUR-like auxin-responsive protein family %3B CONTAINS InterPro DOMAIN/s: Auxin responsive SAUR protein (InterPro:IPR003676)%3B BEST Arabidopsis thaliana protein match is: SAUR-like auxin-responsive protein family (TAIR:AT5G18060.1)%3B Has 1131 Blast hits to 1125 proteins in 28 species: Archae - 0%3B Bacteria - 0%3B Metazoa - 0%3B Fungi - 0%3B Plants - 1130%3B Viruses - 0%3B Other Eukaryotes - 1 …	protein_coding
AT4G25750	-0.727572	0.000873928	0.0216999	1	AT4G25750	1.21834	1.54576	1.45426	0.828071	0.789493	0.925883	0.744289	0.69019	1.12977	0.644691	1.02124	AT4G25750		ABC-2 type transporter family protein	ABC-2 type transporter family protein%3B FUNCTIONS IN: ATPase activity%2C coupled to transmembrane movement of substances%3B LOCATED IN: membrane%3B EXPRESSED IN: 8 plant structures%3B EXPRESSED DURING: 6 growth stages%3B CONTAINS InterPro DOMAIN/s: ATPase%2C AAA+ type%2C core (InterPro:IPR003593)%2C ABC transporter-like (InterPro:IPR003439)%2C ABC-2 type transporter (InterPro:IPR013525)%2C ABC t…	ABCG4
AT1G52430	0.7294	0.000888038	0.0219672	1	AT1G52430	0.99926	0.705238	1.04002	1.22261	1.90648	1.58633	1.17517	2.01579	1.16123	1.34125	1.76611	AT1G52430		Ubiquitin carboxyl-terminal hydrolase-related protein	Ubiquitin carboxyl-terminal hydrolase-related protein%3B FUNCTIONS IN: ubiquitin thiolesterase activity%3B INVOLVED IN: ubiquitin-dependent protein catabolic process%3B LOCATED IN: cellular_component unknown%3B CONTAINS InterPro DOMAIN/s: Protein of unknown function DUF627 (InterPro:IPR006866)%2C Peptidase C19%2C ubiquitin carboxyl-terminal hydrolase 2 (InterPro:IPR001394)%2C Protein of unknown f…	protein_coding
AT5G24820	0.727646	0.000893203	0.0219672	5	AT5G24820	7.78533	3.53707	8.57362	11.6964	9.85075	11.7126	10.4837	13.5197	8.14466	10.9243	11.7739	AT5G24820		Eukaryotic aspartyl protease family protein	Eukaryotic aspartyl protease family protein%3B FUNCTIONS IN: aspartic-type endopeptidase activity%3B INVOLVED IN: proteolysis%3B LOCATED IN: endomembrane system%3B EXPRESSED IN: leaf whorl%2C flower%2C seed%3B EXPRESSED DURING: petal differentiation and expansion stage%2C E expanded cotyledon stage%3B CONTAINS InterPro DOMAIN/s: Peptidase aspartic (InterPro:IPR021109)%2C Peptidase aspartic%2C cat…	protein_coding
AT1G21270	-0.621532	0.000893021	0.0219672	3	AT1G21270	4.00735	4.31788	3.4262	3.08089	3.09344	2.57397	2.09377	2.65847	2.36093	1.52972	2.95905	AT1G21270		wall-associated kinase 2	cytoplasmic serine/threonine protein kinase induced by salicylic acid. mutant plants exhibit a loss of cell expansion and dependence on sugars and salts for seedling growth%2C affecting the expression and activity of vacuolar invertase.	WAK2
AT2G30930	-0.599549	0.000902242	0.0221029	5	AT2G30930	5.65543	8.07023	6.0483	4.06294	3.91576	4.54721	4.74628	4.47653	5.55902	2.87317	4.51647	AT2G30930		hypothetical protein	unknown protein%3B FUNCTIONS IN: molecular_function unknown%3B INVOLVED IN: biological_process unknown%3B LOCATED IN: chloroplast%2C plasma membrane%2C membrane%3B EXPRESSED IN: 24 plant structures%3B EXPRESSED DURING: 14 growth stages%3B BEST Arabidopsis thaliana protein match is: unknown protein (TAIR:AT1G06540.1)%3B Has 194 Blast hits to 176 proteins in 78 species: Archae - 0%3B Bacteria - 101…	protein_coding
AT3G61280	-1.13507	0.000919117	0.0223665	0	AT3G61280	0.863777	1.07871	0.749534	0.751546	0.246198	0.396296	0.232101	0.515082	0.313166	0.353524	0.445854	AT3G61280		O-glucosyltransferase rumi-like protein (DUF821)	CONTAINS InterPro DOMAIN/s: Lipopolysaccharide-modifying protein (InterPro:IPR006598)%2C Protein of unknown function DUF821%2C CAP10-like (InterPro:IPR008539)%3B BEST Arabidopsis thaliana protein match is: Arabidopsis thaliana protein of unknown function (DUF821) (TAIR:AT3G61290.1)%3B Has 683 Blast hits to 672 proteins in 134 species: Archae - 0%3B Bacteria - 47%3B Metazoa - 230%3B Fungi - 121%3B…	protein_coding
AT4G33810	1.68686	0.00092169	0.0224043	0	AT4G33810	0.161427	0.140132	0.117417	0.299067	0.509951	0.445605	0.480753	0.548688	0.162166	0.869051	0.285845	AT4G33810		Glycosyl hydrolase superfamily protein	Glycosyl hydrolase superfamily protein%3B FUNCTIONS IN: cation binding%2C hydrolase activity%2C hydrolyzing O-glycosyl compounds%2C catalytic activity%3B INVOLVED IN: carbohydrate metabolic process%3B LOCATED IN: cell wall%3B EXPRESSED IN: 21 plant structures%3B EXPRESSED DURING: 12 growth stages%3B CONTAINS InterPro DOMAIN/s: Glycoside hydrolase%2C family 10 (InterPro:IPR001000)%2C Glycoside hyd…	protein_coding
AT1G23240	0.853878	0.000924359	0.0224443	10	AT1G23240	63.2709	50.3696	61.2959	167.371	67.755	95.1535	149.853	95.7222	63.1555	120.028	84.1351	AT1G23240		Caleosin-related family protein	Caleosin-related family protein%3B CONTAINS InterPro DOMAIN/s: Caleosin related (InterPro:IPR007736)%3B BEST Arabidopsis thaliana protein match is: Caleosin-related family protein (TAIR:AT1G70670.1)%3B Has 342 Blast hits to 337 proteins in 61 species: Archae - 0%3B Bacteria - 0%3B Metazoa - 0%3B Fungi - 60%3B Plants - 279%3B Viruses - 0%3B Other Eukaryotes - 3 (source: NCBI BLink).	protein_coding
AT1G34460	-1.17591	0.000943635	0.0228618	1	AT1G34460	1.67252	2.58114	1.97868	1.90683	0.613826	0.785848	0.901664	0.685412	1.07586	0.368964	1.00821	AT1G34460	"CYC3,CYCLIN 3"	CYCLIN B1%3B5	B1 type cyclin	CYCB1%3B5
AT5G13170	0.642871	0.000955842	0.023132	5	AT5G13170	5.56179	4.33213	4.81726	7.73675	8.29291	7.27748	10.0008	5.98443	5.42158	9.91797	6.7086	AT5G13170	"AtSWEET15,SWEET15"	senescence-associated gene 29	Encodes a member of the SWEET sucrose efflux transporter family proteins.	SAG29
AT2G17940	1.13517	0.000960776	0.0232258	1	AT2G17940	0.917625	0.796577	1.27929	2.3539	1.65646	1.9331	3.25336	1.94937	1.44858	3.36201	1.68737	AT2G17940		WEB family protein (DUF827)	Plant protein of unknown function (DUF827)%3B CONTAINS InterPro DOMAIN/s: Protein of unknown function DUF827%2C plant (InterPro:IPR008545)%3B BEST Arabidopsis thaliana protein match is: Plant protein of unknown function (DUF827) (TAIR:AT3G51220.1)%3B Has 80 Blast hits to 72 proteins in 20 species: Archae - 0%3B Bacteria - 6%3B Metazoa - 12%3B Fungi - 6%3B Plants - 48%3B Viruses - 0%3B Other Eukar…	protein_coding
AT3G42520	1.5243	0.000962301	0.0232371	1	AT3G42520	1.50024	1.73645	1.45498	5.61993	2.57921	1.9928	9.23984	3.03531	2.82968	6.41005	4.20377	AT3G42520		transposable_element_gene	similar to unknown protein [Arabidopsis thaliana] (TAIR:AT1G44875.1)	transposable_element_gene
AT4G26390	0.870553	0.000977829	0.0235086	1	AT4G26390	2.67546	2.54482	2.51767	4.77171	3.79357	3.57146	5.46973	5.13219	2.70672	8.04949	4.24324	AT4G26390		Pyruvate kinase family protein	Pyruvate kinase family protein%3B FUNCTIONS IN: pyruvate kinase activity%2C potassium ion binding%2C magnesium ion binding%2C catalytic activity%3B INVOLVED IN: glycolysis%3B LOCATED IN: cellular_component unknown%3B EXPRESSED IN: leaf whorl%2C sperm cell%2C flower%3B EXPRESSED DURING: 4 anthesis%3B CONTAINS InterPro DOMAIN/s: Pyruvate kinase%2C C-terminal-like (InterPro:IPR015795)%2C Pyruvate ki…	protein_coding
AT5G44400	0.8152	0.000981657	0.0235748	10	AT5G44400	14.0553	17.0015	13.1761	39.4053	14.8533	21.0543	31.3866	24.9636	17.4567	33.5458	24.8276	AT5G44400		FAD-binding Berberine family protein	FAD-binding Berberine family protein%3B FUNCTIONS IN: electron carrier activity%2C oxidoreductase activity%2C FAD binding%2C catalytic activity%3B LOCATED IN: cell wall%3B EXPRESSED IN: 18 plant structures%3B EXPRESSED DURING: 10 growth stages%3B CONTAINS InterPro DOMAIN/s: FAD-linked oxidase%2C FAD-binding%2C subdomain 2 (InterPro:IPR016168)%2C FAD-binding%2C type 2 (InterPro:IPR016166)%2C Berbe…	protein_coding
AT2G34790	1.68111	0.000988236	0.023681	1	AT2G34790	1.84793	1.31185	2.07892	5.59006	4.98146	5.01156	7.91092	3.48949	2.60248	12.9993	2.25531	AT2G34790	"EDA28,EMBRYO SAC DEVELOPMENT ARREST 28"	FAD-binding Berberine family protein	MATERNAL EFFECT EMBRYO ARREST 23 (MEE23)%3B FUNCTIONS IN: electron carrier activity%2C oxidoreductase activity%2C FAD binding%2C catalytic activity%3B INVOLVED IN: polar nucleus fusion%2C embryo development ending in seed dormancy%3B LOCATED IN: cell wall%3B EXPRESSED IN: 13 plant structures%3B EXPRESSED DURING: 4 anthesis%2C petal differentiation and expansion stage%3B CONTAINS InterPro DOMAIN/s…	MEE23
AT4G31110	-0.598191	0.000990276	0.023704	1	AT4G31110	1.33047	1.33996	1.18978	0.965274	0.644615	0.843481	0.980172	0.763499	0.972045	0.826861	0.7908	AT4G31110		Wall-associated kinase family protein	Wall-associated kinase family protein%3B FUNCTIONS IN: kinase activity%3B INVOLVED IN: protein amino acid phosphorylation%3B LOCATED IN: plasma membrane%3B CONTAINS InterPro DOMAIN/s: Wall-associated kinase (InterPro:IPR013695)%2C EGF-like calcium-binding%2C conserved site (InterPro:IPR018097)%2C Protein kinase%2C catalytic domain (InterPro:IPR000719)%2C EGF calcium-binding (InterPro:IPR013091)%2…	protein_coding
AT4G13340	-0.593497	0.00100436	0.0239107	5	AT4G13340	8.40171	11.8324	9.78082	7.36287	5.28568	7.15043	6.47621	7.73319	6.782	4.17433	8.03794	AT4G13340		Leucine-rich repeat (LRR) family protein	Leucine-rich repeat (LRR) family protein%3B FUNCTIONS IN: structural constituent of cell wall%3B LOCATED IN: cell wall%2C plant-type cell wall%3B EXPRESSED IN: 23 plant structures%3B EXPRESSED DURING: 13 growth stages%3B CONTAINS InterPro DOMAIN/s: Leucine-rich repeat-containing N-terminal domain%2C type 2 (InterPro:IPR013210)%3B BEST Arabidopsis thaliana protein match is: Leucine-rich repeat (LR…	LRX3
AT3G14850	0.732601	0.0010084	0.0239549	1	AT3G14850	1.18202	0.885259	1.37113	1.87609	2.25925	2.18198	2.05101	1.26045	1.67637	2.38457	1.64161	AT3G14850		TRICHOME BIREFRINGENCE-LIKE 41	Encodes a member of the TBL (TRICHOME BIREFRINGENCE-LIKE) gene family containing a plant-specific DUF231 (domain of unknown function) domain. TBL gene family has 46 members%2C two of which (TBR/AT5G06700 and TBL3/AT5G01360) have been shown to be involved in the synthesis and deposition of secondary wall cellulose%2C presumably by influencing the esterification state of pectic polymers. A nomencla…	TBL41
AT2G12430	-1.34382	0.00101781	0.0240224	0	AT2G12430	0.597359	0.486548	0.600792	0.378357	0.106501	0.205718	0.150605	0.325869	0.254007	0.0794053	0.265196	AT2G12430		AT2G12430	hAT-like transposase family (hobo/Ac/Tam3)%2C has a 4.6e-33 P-value blast match to GB:CAA29005 ORFa of Maize Ac (hAT-element) (Zea mays)	transposable_element_gene
AT2G03210	0.949832	0.00101627	0.0240224	0	AT2G03210	0.721302	0.834868	0.96488	1.50291	1.61635	0.92508	1.83421	2.14171	1.05656	2.32098	1.59909	AT2G03210	ATFUT2	fucosyltransferase 2	member of Glycosyltransferase Family- 37	FUT2
AT3G60100	0.836715	0.00101327	0.0240224	1	AT3G60100	1.95015	2.38087	2.90173	4.23349	4.62946	3.16705	4.48563	3.99528	2.51498	6.93524	4.5121	AT3G60100		citrate synthase 5	citrate synthase 5 (CSY5)%3B FUNCTIONS IN: citrate (SI)-synthase activity%2C transferase activity%2C transferring acyl groups%2C acyl groups converted into alkyl on transfer%3B INVOLVED IN: cellular carbohydrate metabolic process%2C tricarboxylic acid cycle%3B LOCATED IN: mitochondrion%3B EXPRESSED IN: 8 plant structures%3B EXPRESSED DURING: M germinated pollen stage%2C 4 anthesis%2C 4 leaf senes…	CSY5
AT1G72416	-0.654762	0.00101718	0.0240224	3	AT1G72416	3.6482	3.59703	4.12781	2.04113	2.19519	2.82682	2.37609	3.32968	2.71474	1.53566	2.24536	AT1G72416		Chaperone DnaJ-domain superfamily protein	Chaperone DnaJ-domain superfamily protein%3B FUNCTIONS IN: heat shock protein binding%3B INVOLVED IN: biological_process unknown%3B LOCATED IN: cellular_component unknown%3B CONTAINS InterPro DOMAIN/s: Molecular chaperone%2C heat shock protein%2C Hsp40%2C DnaJ (InterPro:IPR015609)%2C Heat shock protein DnaJ%2C N-terminal (InterPro:IPR001623)%2C Heat shock protein DnaJ%2C conserved site (InterPro:…	protein_coding
AT1G62370	1.04025	0.00103873	0.0243331	1	AT1G62370	1.28495	0.743632	1.00387	1.8719	1.54636	1.65942	3.48257	1.81981	1.43426	2.90369	1.98361	AT1G62370		RING/U-box superfamily protein	RING/U-box superfamily protein%3B FUNCTIONS IN: zinc ion binding%3B CONTAINS InterPro DOMAIN/s: Zinc finger%2C RING-type (InterPro:IPR001841)%2C Zinc finger%2C C3HC4 RING-type (InterPro:IPR018957)%3B BEST Arabidopsis thaliana protein match is: RING/U-box superfamily protein (TAIR:AT4G03965.1)%3B Has 610 Blast hits to 610 proteins in 109 species: Archae - 0%3B Bacteria - 0%3B Metazoa - 219%3B Fung…	protein_coding
AT2G21490	1.59455	0.00104385	0.024401	10	AT2G21490	24.2319	8.7568	19.5131	89.3801	24.4113	56.9657	78.7437	46.1512	24.4215	71.8841	31.0052	AT2G21490		dehydrin LEA	dehydrin LEA (LEA)%3B FUNCTIONS IN: molecular_function unknown%3B INVOLVED IN: response to water%2C response to stress%3B LOCATED IN: cellular_component unknown%3B EXPRESSED IN: petal%2C leaf whorl%2C sepal%2C flower%3B EXPRESSED DURING: 4 anthesis%2C petal differentiation and expansion stage%3B CONTAINS InterPro DOMAIN/s: Dehydrin (InterPro:IPR000167)%3B BEST Arabidopsis thaliana protein match i…	LEA
AT5G26220	-0.898527	0.0010506	0.0244806	10	AT5G26220	24.4036	29.5012	25.3953	12.233	19.7652	11.4355	21.6219	10.8841	8.22734	9.40732	19.8387	AT5G26220	"AtGGCT2%3B1,GGCT2%3B1,gamma-glutamyl cyclotransferase 2%3B1"	ChaC-like family protein	ChaC-like family protein%3B CONTAINS InterPro DOMAIN/s: ChaC-like protein (InterPro:IPR006840)%3B BEST Arabidopsis thaliana protein match is: ChaC-like family protein (TAIR:AT4G31290.1)%3B Has 1807 Blast hits to 1807 proteins in 277 species: Archae - 0%3B Bacteria - 0%3B Metazoa - 736%3B Fungi - 347%3B Plants - 385%3B Viruses - 0%3B Other Eukaryotes - 339 (source: NCBI BLink).	protein_coding
AT5G61440	0.683011	0.00106537	0.024746	10	AT5G61440	27.7481	22.2707	27.4314	26.8625	47.4092	48.3766	42.5635	43.6917	57.1521	39.2321	26.3768	AT5G61440		atypical CYS HIS rich thioredoxin 5	Encodes a member of the thioredoxin family protein. Located in the chloroplast.	ACHT5
AT3G50220	1.38162	0.00107802	0.0249342	1	AT3G50220	1.2213	0.314132	1.05285	2.4367	2.24547	2.95729	3.42553	1.72967	1.12952	3.12514	1.07207	AT3G50220		IRREGULAR XYLEM protein (DUF579)	Encode a DUF579 (domain of unknown function 579) containing protein essential for normal xylan synthesis and deposition in the secondary cell wall.	IRX15
AT1G58370	1.01879	0.00107919	0.0249351	1	AT1G58370	1.46322	1.35823	1.15212	5.05416	1.8655	2.82884	3.63243	2.01893	1.53021	2.30514	2.22592	AT1G58370		glycosyl hydrolase family 10 protein / carbohydrate-binding domain-containing protein	Encodes a protein with xylanase activity.	RXF12
AT1G02980	0.691592	0.00108156	0.0249636	1	AT1G02980	1.74747	1.31909	1.49211	2.0789	1.96582	2.6492	2.392	3.2711	1.72276	2.38599	3.18746	AT1G02980	ATCUL2	cullin 2	encodes an Arabidopsis cullin	CUL2
AT5G61430	0.928726	0.00109912	0.025236	5	AT5G61430	6.88275	6.16647	6.73094	20.4546	9.39197	12.6187	17.7738	8.84223	7.04237	15.3314	8.97495	AT5G61430	"ANAC100,NAC domain containing protein 100,ATNAC5"	NAC domain containing protein 100	NAC domain containing protein 100 (NAC100)%3B FUNCTIONS IN: sequence-specific DNA binding transcription factor activity%3B INVOLVED IN: multicellular organismal development%2C regulation of transcription%3B LOCATED IN: cellular_component unknown%3B EXPRESSED IN: 9 plant structures%3B EXPRESSED DURING: LP.04 four leaves visible%2C 4 anthesis%2C petal differentiation and expansion stage%3B CONTAINS…	NAC100
AT5G61260	0.729892	0.00111359	0.0254883	1	AT5G61260	1.7946	1.1909	1.53159	2.91896	2.7644	3.03139	1.65597	2.54837	1.923	2.11833	3.07673	AT5G61260		Plant calmodulin-binding protein-like protein	Plant calmodulin-binding protein-related%3B CONTAINS InterPro DOMAIN/s: Calmodulin-binding protein%2C plant (InterPro:IPR012417)%3B BEST Arabidopsis thaliana protein match is: Plant calmodulin-binding protein-related (TAIR:AT5G07820.1)%3B Has 1807 Blast hits to 1807 proteins in 277 species: Archae - 0%3B Bacteria - 0%3B Metazoa - 736%3B Fungi - 347%3B Plants - 385%3B Viruses - 0%3B Other Eukaryot…	protein_coding
AT1G54860	1.13338	0.00112967	0.0257758	5	AT1G54860	8.12034	4.57103	6.02484	20.6912	6.03427	10.3149	20.0869	12.5185	7.5398	20.4381	11.9432	AT1G54860		Glycoprotein membrane precursor GPI-anchored	Glycoprotein membrane precursor GPI-anchored%3B BEST Arabidopsis thaliana protein match is: Glycoprotein membrane precursor GPI-anchored (TAIR:AT3G06035.1)%3B Has 83 Blast hits to 82 proteins in 14 species: Archae - 0%3B Bacteria - 0%3B Metazoa - 0%3B Fungi - 0%3B Plants - 83%3B Viruses - 0%3B Other Eukaryotes - 0 (source: NCBI BLink).	protein_coding
AT3G23730	-0.603815	0.00113201	0.0258024	10	AT3G23730	58.8778	110.341	70.4815	41.7821	73.1942	53.9329	47.178	53.4547	50.6865	51.7942	48.4894	AT3G23730		xyloglucan endotransglucosylase/hydrolase 16	xyloglucan endotransglucosylase/hydrolase 16 (XTH16)%3B FUNCTIONS IN: hydrolase activity%2C acting on glycosyl bonds%2C hydrolase activity%2C hydrolyzing O-glycosyl compounds%2C xyloglucan:xyloglucosyl transferase activity%3B INVOLVED IN: carbohydrate metabolic process%2C cellular glucan metabolic process%3B LOCATED IN: endomembrane system%2C cell wall%2C apoplast%3B EXPRESSED IN: 22 plant struct…	XTH16
AT1G20925	1.24669	0.00113655	0.0258551	0	AT1G20925	0.570133	0.439932	0.307184	1.62501	0.724237	0.699468	1.25773	1.22014	0.545469	1.17469	1.06996	AT1G20925	"PILS1,PIN-LIKES 1"	Auxin efflux carrier family protein	Auxin efflux carrier family protein%3B FUNCTIONS IN: auxin:hydrogen symporter activity%3B INVOLVED IN: auxin polar transport%2C transmembrane transport%3B LOCATED IN: integral to membrane%3B CONTAINS InterPro DOMAIN/s: Auxin efflux carrier (InterPro:IPR004776)%3B BEST Arabidopsis thaliana protein match is: Auxin efflux carrier family protein (TAIR:AT1G76520.2)%3B Has 641 Blast hits to 607 protein…	protein_coding
AT5G51060	0.63323	0.00114775	0.0259722	1	AT5G51060	1.89663	1.41361	1.90908	3.0633	2.10956	2.60522	3.4722	2.34423	2.37545	3.52387	2.14502	AT5G51060	"ATRBOHC,A. THALIANA RESPIRATORY BURST OXIDASE HOMOLOG C,RBOHC,RESPIRATORY BURST OXIDASE HOMOLOG C"	NADPH/respiratory burst oxidase protein D	RHD2 (along with RHD3 and RHD4) is required for normal root hair elongation. Has NADPH oxidase activity. Gene is expressed in the elongation and differention zone in trichoblasts and elongating root hairs. RDH2 is localized to the growing tips of root hair cells. It is required for the production of reactive oxygen species in response to extracellular ATP stimulus. The increase in ROS production …	RHD2
AT2G38690	1.1424	0.00116112	0.0262207	1	AT2G38690	1.4152	0.585008	1.56858	2.07445	2.43301	2.46729	1.43357	3.32137	2.32111	2.78148	4.35101	AT2G38690		gem-associated-like protein	unknown protein%3B Has 9 Blast hits to 7 proteins in 5 species: Archae - 0%3B Bacteria - 0%3B Metazoa - 4%3B Fungi - 2%3B Plants - 3%3B Viruses - 0%3B Other Eukaryotes - 0 (source: NCBI BLink).	protein_coding
AT2G35860	-0.657829	0.00116246	0.0262241	3	AT2G35860	5.38619	4.63651	4.67243	3.57953	2.54066	3.36607	3.56208	2.82127	3.72893	1.68379	3.53925	AT2G35860		FASCICLIN-like arabinogalactan protein 16 precursor	FASCICLIN-like arabinogalactan protein 16 precursor (FLA16)%3B INVOLVED IN: cell adhesion%3B LOCATED IN: endomembrane system%3B EXPRESSED IN: 22 plant structures%3B EXPRESSED DURING: 13 growth stages%3B CONTAINS InterPro DOMAIN/s: FAS1 domain (InterPro:IPR000782)%3B BEST Arabidopsis thaliana protein match is: FASCICLIN-like arabinogalactan protein 15 precursor (TAIR:AT3G52370.1)%3B Has 1005 Blast…	FLA16
AT5G13340	-0.725617	0.00116836	0.0263031	10	AT5G13340	10.631	11.1822	11.1381	8.89121	4.06226	6.89965	6.6469	7.60501	8.32994	3.94549	6.7224	AT5G13340		arginine/glutamate-rich 1 protein	unknown protein%3B FUNCTIONS IN: molecular_function unknown%3B INVOLVED IN: biological_process unknown%3B LOCATED IN: chloroplast%3B BEST Arabidopsis thaliana protein match is: unknown protein (TAIR:AT1G10890.1)%3B Has 1807 Blast hits to 1807 proteins in 277 species: Archae - 0%3B Bacteria - 0%3B Metazoa - 736%3B Fungi - 347%3B Plants - 385%3B Viruses - 0%3B Other Eukaryotes - 339 (source: NCBI B…	protein_coding
AT3G55570	0.892019	0.00119204	0.0267538	5	AT3G55570	9.73795	4.80682	5.55537	12.5715	7.92757	16.8109	8.28601	14.6026	12.3309	13.1919	14.0444	AT3G55570		cytoplasmic tRNA 2-thiolation protein	unknown protein%3B BEST Arabidopsis thaliana protein match is: unknown protein (TAIR:AT5G41761.1)%3B Has 128 Blast hits to 128 proteins in 12 species: Archae - 0%3B Bacteria - 0%3B Metazoa - 0%3B Fungi - 0%3B Plants - 128%3B Viruses - 0%3B Other Eukaryotes - 0 (source: NCBI BLink).	protein_coding
AT1G69930	1.63544	0.00120102	0.0268183	0	AT1G69930	0.173901	0.201282	0.379472	0.644356	0.941757	1.1622	0.345269	1.03441	1.04818	0.520116	0.615869	AT1G69930	"ATGSTU11,glutathione S-transferase TAU 11"	glutathione S-transferase TAU 11	Encodes glutathione transferase belonging to the tau class of GSTs. Naming convention according to Wagner et al. (2002).	GSTU11
AT1G51210	1.59952	0.00121809	0.0269255	0	AT1G51210	0.422483	0.209572	0.292668	1.4106	0.508431	0.841788	0.753217	0.615435	0.450401	1.98564	0.953632	AT1G51210		UDP-Glycosyltransferase superfamily protein	UDP-Glycosyltransferase superfamily protein%3B FUNCTIONS IN: transferase activity%2C transferring glycosyl groups%3B INVOLVED IN: metabolic process%3B LOCATED IN: cellular_component unknown%3B EXPRESSED IN: 16 plant structures%3B EXPRESSED DURING: LP.04 four leaves visible%2C 4 anthesis%2C petal differentiation and expansion stage%2C LP.08 eight leaves visible%2C E expanded cotyledon stage%3B CON…	protein_coding
AT4G22960	0.893891	0.00122129	0.026959	5	AT4G22960	6.54002	5.41095	6.22523	12.1233	9.70696	6.53151	12.9985	12.5418	5.78434	18.3722	12.036	AT4G22960		FAM63A-like protein (DUF544)	Protein of unknown function (DUF544) %3B CONTAINS InterPro DOMAIN/s: Protein of unknown function DUF544 (InterPro:IPR007518)%3B BEST Arabidopsis thaliana protein match is: Protein of unknown function (DUF544) (TAIR:AT4G11860.1)%3B Has 737 Blast hits to 425 proteins in 174 species: Archae - 0%3B Bacteria - 23%3B Metazoa - 282%3B Fungi - 261%3B Plants - 75%3B Viruses - 0%3B Other Eukaryotes - 96 (s…	protein_coding
AT4G20450	1.80062	0.00122537	0.0269778	0	AT4G20450	0.145907	0.0750576	0.0786137	0.462076	0.0975501	0.282641	0.349466	0.348993	0.186127	0.698222	0.370984	AT4G20450		Leucine-rich repeat protein kinase family protein	Leucine-rich repeat protein kinase family protein%3B FUNCTIONS IN: kinase activity%3B INVOLVED IN: protein amino acid phosphorylation%3B LOCATED IN: endomembrane system%3B EXPRESSED IN: 6 plant structures%3B EXPRESSED DURING: 4 anthesis%2C 4 leaf senescence stage%2C E expanded cotyledon stage%3B CONTAINS InterPro DOMAIN/s: Protein kinase%2C ATP binding site (InterPro:IPR017441)%2C Protein kinase%…	protein_coding
AT4G33980	-0.664289	0.00122694	0.0269853	10	AT4G33980	17.0914	17.6343	15.9847	7.8638	10.1342	10.4959	13.671	12.8051	8.01437	7.45647	14.8512	AT4G33980		hypothetical protein	BEST Arabidopsis thaliana protein match is: cold regulated gene 27 (TAIR:AT5G42900.2)%3B Has 30201 Blast hits to 17322 proteins in 780 species: Archae - 12%3B Bacteria - 1396%3B Metazoa - 17338%3B Fungi - 3422%3B Plants - 5037%3B Viruses - 0%3B Other Eukaryotes - 2996 (source: NCBI BLink).	protein_coding
AT3G07420	0.874662	0.00126793	0.0276101	3	AT3G07420	3.03238	2.17778	2.622	4.26942	7.1227	5.03193	4.51803	3.51847	3.06199	7.51782	3.30435	AT3G07420	"ATNS2,ASPARAGINYL-TRNA SYNTHETASE 2,SYNC2_ARATH,ASPARAGINYL-TRNA SYNTHETASE 2,SYNC2,SYNTHETASE C2"	asparaginyl-tRNA synthetase 2	Encodes an asparaginyl-tRNA synthetase.	NS2
AT1G78160	0.694299	0.00135456	0.0288947	3	AT1G78160	4.11707	5.51771	4.58509	7.59099	6.75633	5.35758	8.3362	8.32491	4.95292	11.1706	8.82239	AT1G78160	"APUM7,pumilio 7"	pumilio 7	Encodes a member of the Arabidopsis Pumilio (APUM) proteins containing PUF domain (eight repeats of approximately 36 amino acids each). PUF proteins regulate both mRNA stability and translation through sequence-specific binding to the 3' UTR of target mRNA transcripts.	PUM7
AT2G21140	0.734068	0.00136579	0.0290776	10	AT2G21140	25.8834	28.9313	29.3723	57.0354	22.9025	55.4631	62.6788	40.308	36.9723	51.9491	46.0796	AT2G21140	"ATPRP2,proline-rich protein 2"	proline-rich protein 2	Proline-rich protein expressed in expanding leaves%2C stems%2C flowers%2C and siliques.	PRP2
AT1G07150	0.775982	0.00137952	0.0293167	0	AT1G07150	0.809987	0.585948	0.736451	1.06775	1.188	0.912012	1.11998	1.49128	1.33678	1.54439	1.13087	AT1G07150		mitogen-activated protein kinase kinase kinase 13	member of MEKK subfamily	MAPKKK13
AT2G23970	0.709392	0.00138747	0.029425	3	AT2G23970	3.6948	3.7937	3.12096	5.91096	4.37474	4.36366	7.77524	5.87418	4.85772	7.77111	5.26001	AT2G23970		Class I glutamine amidotransferase-like superfamily protein	Class I glutamine amidotransferase-like superfamily protein%3B FUNCTIONS IN: catalytic activity%3B INVOLVED IN: defense response%3B LOCATED IN: endomembrane system%3B EXPRESSED IN: 6 plant structures%3B EXPRESSED DURING: 4 anthesis%2C petal differentiation and expansion stage%3B CONTAINS InterPro DOMAIN/s: Glutamine amidotransferase class-I%2C C-terminal (InterPro:IPR000991)%2C Glutamine amidotra…	protein_coding
AT5G16490	0.838612	0.00139048	0.0294604	5	AT5G16490	10.1219	7.37069	6.24093	20.9398	9.27694	15.6599	18.5562	12.987	8.77331	15.2368	11.7601	AT5G16490		ROP-interactive CRIB motif-containing protein 4	encodes a member of a novel protein family that contains contain a CRIB (for Cdc42/Rac-interactive binding) motif required for their specific interaction with GTP-bound Rop1 (plant-specific Rho GTPase). It interacts with Rop1 and is involved in pollen tube growth and function%2C and exocytosis in the pollen tube tip. Protein most similar to RIC2 (family subgroup V). Gene is expressed in all tissu…	RIC4
AT1G09880	0.654022	0.00141792	0.0298046	5	AT1G09880	5.79519	2.67383	5.09886	6.49352	6.27913	7.75408	8.58569	7.46847	6.0132	5.83711	8.61524	AT1G09880		Rhamnogalacturonate lyase family protein	Rhamnogalacturonate lyase family protein%3B CONTAINS InterPro DOMAIN/s: Rhamnogalacturonate lyase (InterPro:IPR010325)%2C Carbohydrate-binding-like fold (InterPro:IPR013784)%2C Galactose-binding domain-like (InterPro:IPR008979)%3B BEST Arabidopsis thaliana protein match is: Rhamnogalacturonate lyase family protein (TAIR:AT1G09890.1)%3B Has 288 Blast hits to 274 proteins in 61 species: Archae - 0%…	protein_coding
AT1G63180	0.709912	0.00143386	0.0300603	5	AT1G63180	10.8687	9.73031	10.0748	16.3962	14.6696	12.5626	20.5401	18.3352	9.85846	25.3948	16.0639	AT1G63180		UDP-D-glucose/UDP-D-galactose 4-epimerase 3	Encodes a protein with UDP-D-glucose 4-epimerase activity. Involved in pollen development.	UGE3
AT2G45040	1.19031	0.00145515	0.0303831	0	AT2G45040	1.04581	0.907855	1.20443	3.35341	2.16317	3.0768	3.89323	0.814621	1.65094	2.30682	1.99432	AT2G45040		Matrixin family protein	Matrixin family protein%3B FUNCTIONS IN: metallopeptidase activity%2C metalloendopeptidase activity%2C zinc ion binding%3B INVOLVED IN: proteolysis%2C metabolic process%3B LOCATED IN: anchored to membrane%3B EXPRESSED IN: 9 plant structures%3B EXPRESSED DURING: 4 anthesis%2C petal differentiation and expansion stage%3B CONTAINS InterPro DOMAIN/s: Peptidase M10%2C metallopeptidase (InterPro:IPR001…	protein_coding
AT3G22360	0.949377	0.00146866	0.0305855	1	AT3G22360	2.76856	2.58137	2.42398	5.9621	4.90512	3.53068	5.23503	5.57647	2.42805	8.51039	3.89678	AT3G22360		alternative oxidase 1B	encodes an alternative oxidase whose expression is limited to flowers and floral buds.	AOX1B
AT1G08810	0.776942	0.00147761	0.0306946	1	AT1G08810	1.0406	0.996779	1.42681	1.80003	2.28869	2.37724	2.36119	1.66686	1.2771	2.10349	2.03326	AT1G08810	"AtMYB60,myb domain protein 60"	myb domain protein 60	putative transcription factor of the R2R3-MYB gene family. Transcript increases under conditions that promote stomatal opening (white and blue light%2C abi1-1 mutation) and decreases under conditions that trigger stomatal closure (ABA%2C desiccation%2C darkness)%2C with the exception of elevated CO2. Expressed exclusively in guard cells of all tissues. It is required for light-induced opening of …	MYB60
AT1G65690	1.19408	0.00150924	0.0311644	0	AT1G65690	0.642191	0.393513	0.659451	1.67965	0.95468	0.834218	2.05718	1.4124	1.60469	1.12983	0.740952	AT1G65690		Late embryogenesis abundant (LEA) hydroxyproline-rich glycoprotein family	Late embryogenesis abundant (LEA) hydroxyproline-rich glycoprotein family%3B CONTAINS InterPro DOMAIN/s: Late embryogenesis abundant protein%2C group 2 (InterPro:IPR004864)%3B BEST Arabidopsis thaliana protein match is: NDR1/HIN1-like 25 (TAIR:AT5G36970.1)%3B Has 985 Blast hits to 984 proteins in 28 species: Archae - 0%3B Bacteria - 0%3B Metazoa - 0%3B Fungi - 0%3B Plants - 985%3B Viruses - 0%3B …	protein_coding
AT3G18610	0.631516	0.00151752	0.0312294	1	AT3G18610	2.56014	2.5989	2.15727	3.56476	3.6113	4.04877	3.35691	4.99289	2.26468	3.89128	4.45904	AT3G18610	"ATNUC-L2,nucleolin like 2,NUC2,nucleolin 2,PARLL1,PARALLEL1-LIKE 1"	nucleolin like 2	Encodes ATNUC-L2 (NUCLEOLIN LIKE 2).	NUC-L2
AT2G30766	3.16828	0.00152239	0.0312303	0	AT2G30766	0.142128	0	0.0229733	0.135033	0.712678	0.7709	0.134374	0.483093	0.435136	1.33194	0.0258126	AT2G30766		hypothetical protein	unknown protein%3B FUNCTIONS IN: molecular_function unknown%3B INVOLVED IN: biological_process unknown%3B LOCATED IN: cellular_component unknown%3B Has 30201 Blast hits to 17322 proteins in 780 species: Archae - 12%3B Bacteria - 1396%3B Metazoa - 17338%3B Fungi - 3422%3B Plants - 5037%3B Viruses - 0%3B Other Eukaryotes - 2996 (source: NCBI BLink).	protein_coding
AT1G73370	0.907278	0.00153052	0.0313093	1	AT1G73370	1.80517	0.810807	1.60699	2.47274	3.77739	3.13151	2.76636	2.12157	1.67037	3.51339	1.7322	AT1G73370	"ATSUS6,ARABIDOPSIS THALIANA SUCROSE SYNTHASE 6"	sucrose synthase 6	Encodes a protein with sucrose synthase activity (SUS6).	SUS6
AT1G07795	1.00988	0.0015346	0.0313635	1	AT1G07795	2.52041	1.25972	1.88883	4.11432	3.03316	2.19707	4.93911	2.85562	3.28824	6.16763	3.99485	AT1G07795		forkhead box protein G1	unknown protein%3B BEST Arabidopsis thaliana protein match is: unknown protein (TAIR:AT2G28725.1)%3B Has 38 Blast hits to 38 proteins in 11 species: Archae - 0%3B Bacteria - 0%3B Metazoa - 0%3B Fungi - 0%3B Plants - 38%3B Viruses - 0%3B Other Eukaryotes - 0 (source: NCBI BLink).	protein_coding
AT5G44030	0.787708	0.00155646	0.0316337	3	AT5G44030	5.17566	3.66976	5.28688	10.0298	7.35969	8.81215	12.2273	6.36096	4.77671	9.83506	5.69448	AT5G44030	"IRX5,IRREGULAR XYLEM 5,NWS2"	cellulose synthase A4	Encodes a cellulose synthase involved in secondary cell wall biosynthesis. Confers resistance towards bacterial and fungal pathogens%2C independent of salicylic acid%2C ethylene and jasmonate signaling.	CESA4
AT2G46240	-0.615601	0.00156567	0.0317277	5	AT2G46240	7.54325	5.94106	7.03707	5.58145	3.6672	3.94822	5.04415	5.10807	5.06141	2.5549	4.74951	AT2G46240	"ATBAG6,ARABIDOPSIS THALIANA BCL-2-ASSOCIATED ATHANOGENE 6"	BCL-2-associated athanogene 6	A member of Arabidopsis BAG (Bcl-2-associated athanogene) proteins%2C plant homologs of mammalian regulators of apoptosis. Expression of BAG6 in leaves was strongly induced by heat stress. Knockout mutants exhibited enhanced susceptibility to fungal pathogen Botrytis cinerea. Plant BAG proteins are multi-functional and remarkably similar to their animal counterparts%2C as they regulate apoptotic-…	BAG6
AT3G51325	1.32829	0.00158119	0.0319	0	AT3G51325	0.561412	0.191119	0.576501	1.65663	0.794852	1.30504	1.61108	0.785743	0.568721	1.4223	0.863667	AT3G51325		RING/U-box superfamily protein	RING/U-box superfamily protein%3B FUNCTIONS IN: zinc ion binding%2C nucleic acid binding%3B INVOLVED IN: biological_process unknown%3B LOCATED IN: cellular_component unknown%3B CONTAINS InterPro DOMAIN/s: Zinc finger%2C RING-type (InterPro:IPR001841)%2C Zinc finger%2C C3HC4 RING-type (InterPro:IPR018957)%3B BEST Arabidopsis thaliana protein match is: RING/U-box superfamily protein (TAIR:AT5G45290…	protein_coding
AT1G49000	1.07741	0.00159001	0.0320191	1	AT1G49000	1.58947	0.403843	1.05274	2.51932	2.47268	2.298	1.67136	2.32795	1.11272	2.36535	2.53468	AT1G49000		transmembrane protein	unknown protein%3B FUNCTIONS IN: molecular_function unknown%3B INVOLVED IN: biological_process unknown%3B LOCATED IN: chloroplast%3B EXPRESSED IN: stem%3B BEST Arabidopsis thaliana protein match is: unknown protein (TAIR:AT3G18560.1)%3B Has 105 Blast hits to 105 proteins in 13 species: Archae - 0%3B Bacteria - 0%3B Metazoa - 0%3B Fungi - 0%3B Plants - 105%3B Viruses - 0%3B Other Eukaryotes - 0 (s…	protein_coding
AT5G25400	0.752693	0.00162967	0.0326082	3	AT5G25400	3.26026	3.25051	3.28712	6.47714	4.85585	3.97693	6.37232	4.93735	3.18717	7.99391	6.22597	AT5G25400		Nucleotide-sugar transporter family protein	Nucleotide-sugar transporter family protein%3B FUNCTIONS IN: organic anion transmembrane transporter activity%3B LOCATED IN: endomembrane system%2C membrane%3B EXPRESSED IN: 8 plant structures%3B EXPRESSED DURING: M germinated pollen stage%2C 4 anthesis%2C petal differentiation and expansion stage%2C E expanded cotyledon stage%3B CONTAINS InterPro DOMAIN/s: Protein of unknown function DUF6%2C tra…	protein_coding
AT2G22510	2.31583	0.0016368	0.0326913	0	AT2G22510	0.186054	0	0.18044	0.919179	0.522443	0.792904	0.633253	0.983726	0.569617	0.29678	0.337901	AT2G22510		hydroxyproline-rich glycoprotein family protein	hydroxyproline-rich glycoprotein family protein%3B FUNCTIONS IN: molecular_function unknown%3B INVOLVED IN: biological_process unknown%3B LOCATED IN: endomembrane system%3B EXPRESSED IN: shoot apex%2C hypocotyl%2C root%2C leaf%3B BEST Arabidopsis thaliana protein match is: hydroxyproline-rich glycoprotein family protein (TAIR:AT4G38080.1)%3B Has 4670 Blast hits to 2256 proteins in 333 species: Ar…	protein_coding
AT2G28680	0.790744	0.00164315	0.0327506	10	AT2G28680	22.0992	27.5783	25.2721	34.9612	38.03	25.7691	34.4233	54.2768	32.8511	69.7558	55.6535	AT2G28680		RmlC-like cupins superfamily protein	RmlC-like cupins superfamily protein%3B FUNCTIONS IN: nutrient reservoir activity%3B INVOLVED IN: biological_process unknown%3B LOCATED IN: cellular_component unknown%3B EXPRESSED IN: petal%2C leaf whorl%2C sepal%2C male gametophyte%2C flower%3B EXPRESSED DURING: 4 anthesis%2C petal differentiation and expansion stage%3B CONTAINS InterPro DOMAIN/s: Cupin%2C RmlC-type (InterPro:IPR011051)%2C Cupin…	protein_coding
AT1G10320	-0.701271	0.00164425	0.0327506	10	AT1G10320	13.7725	12.8092	13.7515	9.43968	5.45949	9.03228	9.04745	8.29764	9.90294	4.35646	10.5963	AT1G10320		Zinc finger C-x8-C-x5-C-x3-H type family protein	Zinc finger C-x8-C-x5-C-x3-H type family protein%3B FUNCTIONS IN: RNA binding%2C nucleotide binding%2C zinc ion binding%2C nucleic acid binding%3B LOCATED IN: nucleus%3B EXPRESSED IN: 22 plant structures%3B EXPRESSED DURING: 13 growth stages%3B CONTAINS InterPro DOMAIN/s: Zinc finger%2C CCCH-type (InterPro:IPR000571)%2C RNA recognition motif%2C RNP-1 (InterPro:IPR000504)%2C Nucleotide-binding%2C …	protein_coding
AT1G06837	-1.12189	0.00164976	0.0328129	1	AT1G06837	1.62677	2.54192	1.89322	1.29827	1.17463	0.850843	0.645968	1.29019	0.560303	0.778473	0.797703	AT1G06837		AT1G06837	AT1G06837	long_noncoding_rna
AT3G45480	0.909451	0.00165444	0.0328482	1	AT3G45480	1.01714	1.76592	0.834685	1.78404	1.83609	2.18252	1.68658	2.70373	1.84147	3.18252	2.72827	AT3G45480		RING/U-box protein with C6HC-type zinc finger	RING/U-box protein with C6HC-type zinc finger%3B FUNCTIONS IN: zinc ion binding%3B EXPRESSED IN: sepal%3B EXPRESSED DURING: petal differentiation and expansion stage%3B CONTAINS InterPro DOMAIN/s: Zinc finger%2C RING-type%2C conserved site (InterPro:IPR017907)%2C Zinc finger%2C C6HC-type (InterPro:IPR002867)%3B BEST Arabidopsis thaliana protein match is: IBR domain containing protein (TAIR:AT3G45…	protein_coding
AT4G16563	-0.804581	0.00166264	0.0329377	0	AT4G16563	1.04913	0.944469	0.949648	0.637925	0.420856	0.43356	0.767068	0.528296	0.695933	0.418376	0.584317	AT4G16563		Eukaryotic aspartyl protease family protein	Eukaryotic aspartyl protease family protein%3B FUNCTIONS IN: aspartic-type endopeptidase activity%3B INVOLVED IN: proteolysis%3B LOCATED IN: plant-type cell wall%3B EXPRESSED IN: 19 plant structures%3B EXPRESSED DURING: 11 growth stages%3B CONTAINS InterPro DOMAIN/s: Peptidase aspartic (InterPro:IPR021109)%2C Peptidase aspartic%2C catalytic (InterPro:IPR009007)%2C Peptidase A1 (InterPro:IPR001461…	protein_coding
AT1G64380	-0.754361	0.0016614	0.0329377	5	AT1G64380	8.93357	7.47722	7.81737	2.75362	4.37744	5.1071	5.18326	7.45115	4.40997	3.23763	5.77112	AT1G64380		Integrase-type DNA-binding superfamily protein	encodes a member of the DREB subfamily A-6 of ERF/AP2 transcription factor family. The protein contains one AP2 domain. There are 8 members in this subfamily including RAP2.4.	protein_coding
AT3G12540	0.959152	0.00167105	0.0330745	0	AT3G12540	0.584005	0.216306	0.498418	0.585921	0.899601	0.923137	1.03361	1.05868	0.777768	0.81046	0.738205	AT3G12540		ternary complex factor MIP1 leucine-zipper protein (Protein of unknown function%2C DUF547)	Protein of unknown function%2C DUF547%3B CONTAINS InterPro DOMAIN/s: Protein of unknown function DUF547 (InterPro:IPR006869)%3B BEST Arabidopsis thaliana protein match is: Protein of unknown function%2C DUF547 (TAIR:AT2G39690.1)%3B Has 544 Blast hits to 542 proteins in 72 species: Archae - 7%3B Bacteria - 26%3B Metazoa - 31%3B Fungi - 0%3B Plants - 446%3B Viruses - 0%3B Other Eukaryotes - 34 (sou…	protein_coding
AT4G36515	-0.603692	0.00169224	0.0333735	10	AT4G36515	14.3298	14.1157	12.6407	8.16861	6.51272	7.70745	7.95583	13.0403	10.3261	7.6598	10.6315	AT4G36515		trichohyalin-like protein	unknown protein%3B Has 35333 Blast hits to 34131 proteins in 2444 species: Archae - 798%3B Bacteria - 22429%3B Metazoa - 974%3B Fungi - 991%3B Plants - 531%3B Viruses - 0%3B Other Eukaryotes - 9610 (source: NCBI BLink).	protein_coding
AT1G20500	1.59273	0.0016997	0.0334905	0	AT1G20500	0.0823783	0.158914	0.372833	0.5009	0.23132	0.510649	0.623072	0.684452	0.567465	1.11693	0.748056	AT1G20500		AMP-dependent synthetase and ligase family protein	AMP-dependent synthetase and ligase family protein%3B FUNCTIONS IN: 4-coumarate-CoA ligase activity%3B INVOLVED IN: phenylpropanoid metabolic process%2C metabolic process%3B CONTAINS InterPro DOMAIN/s: AMP-binding%2C conserved site (InterPro:IPR020845)%2C AMP-dependent synthetase/ligase (InterPro:IPR000873)%3B BEST Arabidopsis thaliana protein match is: AMP-dependent synthetase and ligase family …	protein_coding
AT4G15030	-0.688175	0.00170466	0.0335581	5	AT4G15030	9.84899	11.3744	9.55182	8.04187	4.62542	5.50789	5.87193	7.47224	7.84756	3.60538	7.92432	AT4G15030		folate-sensitive fragile site protein	CONTAINS InterPro DOMAIN/s: Folate-sensitive fragile site protein Fra10Ac1 (InterPro:IPR019129)%3B Has 8455 Blast hits to 5700 proteins in 376 species: Archae - 6%3B Bacteria - 264%3B Metazoa - 3820%3B Fungi - 744%3B Plants - 645%3B Viruses - 76%3B Other Eukaryotes - 2900 (source: NCBI BLink).	protein_coding
AT1G75880	0.682704	0.00171788	0.0337831	10	AT1G75880	64.9677	47.4719	63.0675	133.973	72.0846	97.819	124.799	65.2739	73.1693	109.339	74.8698	AT1G75880		SGNH hydrolase-type esterase superfamily protein	SGNH hydrolase-type esterase superfamily protein%3B CONTAINS InterPro DOMAIN/s: Lipase%2C GDSL%2C active site (InterPro:IPR008265)%2C Lipase%2C GDSL (InterPro:IPR001087)%2C Esterase%2C SGNH hydrolase-type (InterPro:IPR013830)%3B BEST Arabidopsis thaliana protein match is: GDSL-like Lipase/Acylhydrolase superfamily protein (TAIR:AT1G75890.2)%3B Has 3759 Blast hits to 3718 proteins in 343 species: …	protein_coding
AT2G30080	0.721377	0.00173094	0.0339537	5	AT2G30080	7.0368	5.57271	6.71673	12.8362	8.64663	10.4602	14.8745	8.43425	7.3135	14.5329	7.95043	AT2G30080		ZIP metal ion transporter family	member of Fe(II) transporter isolog family. Gene expression is not regulated by iron%2C copper%2C or zinc deficiency or excess.	ZIP6
AT2G16130	1.2022	0.00175976	0.034274	1	AT2G16130	2.71769	1.83493	2.17201	6.08208	3.17973	2.13506	6.13808	5.417	2.91792	10.8979	4.52442	AT2G16130	"ATPMT2,ARABIDOPSIS THALIANA POLYOL/MONOSACCHARIDE TRANSPORTER 2"	polyol/monosaccharide transporter 2	polyol/monosaccharide transporter 2 (PMT2)%3B FUNCTIONS IN: carbohydrate transmembrane transporter activity%2C sugar:hydrogen symporter activity%3B INVOLVED IN: transport%2C transmembrane transport%3B LOCATED IN: plasma membrane%2C membrane%3B EXPRESSED IN: hydathode%2C xylem%2C male gametophyte%2C pollen tube%3B CONTAINS InterPro DOMAIN/s: Sugar transporter%2C conserved site (InterPro:IPR005829)…	PMT2
AT1G72910	-0.932322	0.00175828	0.034274	10	AT1G72910	16.8701	16.1385	18.0643	13.8942	3.77864	7.79365	8.15099	13.0842	7.66794	11.1418	5.85711	AT1G72910		Toll-Interleukin-Resistance (TIR) domain-containing protein	Toll-Interleukin-Resistance (TIR) domain-containing protein%3B FUNCTIONS IN: transmembrane receptor activity%2C ATP binding%3B INVOLVED IN: signal transduction%2C defense response%2C apoptosis%2C innate immune response%3B LOCATED IN: intrinsic to membrane%3B CONTAINS InterPro DOMAIN/s: NB-ARC (InterPro:IPR002182)%2C Toll-Interleukin receptor (InterPro:IPR000157)%3B BEST Arabidopsis thaliana prote…	protein_coding
AT1G09380	1.20024	0.00178189	0.034578	1	AT1G09380	2.82221	1.19996	2.12262	6.59932	2.39131	4.78642	8.65818	3.78487	2.38052	5.89138	3.23224	AT1G09380		nodulin MtN21 /EamA-like transporter family protein	nodulin MtN21-like transporter family protein	UMAMIT25
AT1G26590	0.611801	0.00178482	0.034578	1	AT1G26590	1.05647	0.984211	1.09956	1.64513	1.45745	1.67715	1.60788	1.40134	1.36084	1.75714	1.90934	AT1G26590		C2H2-like zinc finger protein	C2H2-like zinc finger protein%3B FUNCTIONS IN: sequence-specific DNA binding transcription factor activity%2C zinc ion binding%2C nucleic acid binding%3B INVOLVED IN: regulation of transcription%3B LOCATED IN: intracellular%3B EXPRESSED IN: 18 plant structures%3B EXPRESSED DURING: 12 growth stages%3B CONTAINS InterPro DOMAIN/s: Zinc finger%2C C2H2-like (InterPro:IPR015880)%2C Zinc finger%2C C2H2-…	protein_coding
AT5G22796	-0.800634	0.00178731	0.0345956	5	AT5G22796	9.6412	8.04924	10.4999	7.74835	2.85309	5.23548	6.36571	5.19311	5.35302	3.49808	6.88912	AT5G22796		hypothetical protein	hypothetical protein	protein_coding
AT1G20180	2.1268	0.00184032	0.0354654	0	AT1G20180	0.0935796	0.0722089	0.121008	0.675698	0.300313	0.326297	0.955522	0.247393	0.214875	0.410497	0.237936	AT1G20180		transmembrane protein (DUF677)	Protein of unknown function (DUF677)%3B CONTAINS InterPro DOMAIN/s: Protein of unknown function DUF677 (InterPro:IPR007749)%3B BEST Arabidopsis thaliana protein match is: Protein of unknown function (DUF677) (TAIR:AT3G49070.1)%3B Has 186 Blast hits to 186 proteins in 11 species: Archae - 0%3B Bacteria - 0%3B Metazoa - 0%3B Fungi - 0%3B Plants - 186%3B Viruses - 0%3B Other Eukaryotes - 0 (source: …	protein_coding
AT2G25540	0.866849	0.00184759	0.035512	0	AT2G25540	0.763282	0.365569	0.574333	1.08026	0.886888	0.902443	1.10486	0.984078	0.695009	1.70035	0.975143	AT2G25540		cellulose synthase A catalytic subunit 3 UDP-forming-like protein	cellulose synthase	CESA10
AT2G38750	0.622883	0.00186809	0.0356468	5	AT2G38750	9.68981	9.59135	9.39745	14.4278	12.4895	18.6474	17.6015	10.5586	16.5048	18.1804	9.37605	AT2G38750	AtANN4	annexin 4	Annexins are a family of calcium dependent membrane binding proteins though to be involved in Golgi mediated secretion. This is one of four annexins identified in Arabidopsis.	ANNAT4
AT3G55110	0.596903	0.00187501	0.0356952	10	AT3G55110	24.4847	24.6788	26.1638	52.0963	33.5632	40.9787	41.3936	26.9611	36.3344	47.1435	25.3629	AT3G55110		ABC-2 type transporter family protein	ABC-2 type transporter family protein%3B FUNCTIONS IN: ATPase activity%2C coupled to transmembrane movement of substances%3B LOCATED IN: membrane%3B EXPRESSED IN: 21 plant structures%3B EXPRESSED DURING: 12 growth stages%3B CONTAINS InterPro DOMAIN/s: ATPase%2C AAA+ type%2C core (InterPro:IPR003593)%2C ABC transporter-like (InterPro:IPR003439)%2C ABC-2 type transporter (InterPro:IPR013525)%2C ABC…	ABCG18
AT4G35650	0.843868	0.00188413	0.0357448	3	AT4G35650	3.53854	3.06218	3.0469	6.29646	4.85538	3.07497	6.79103	6.51956	3.53101	8.70403	6.4145	AT4G35650		isocitrate dehydrogenase III	Encodes a regulatory subunit of the mitochondrially-localized NAD+- dependent isocitrate dehydrogenase. In contrast to the broadly expressed other regulatory (IDH-I and IDH-II) and catalytic (IDH-V and IDH-VI) subunits of this enzyme%2C IDH-III expression appears to be restricted largely to pollen.	IDH-III
AT2G36750	1.05023	0.0018868	0.0357644	0	AT2G36750	0.643533	0.77724	0.651251	1.33977	2.79476	1.23577	1.20627	1.29974	0.803079	1.47283	1.28054	AT2G36750		UDP-glucosyl transferase 73C1	UDP-glucosyl transferase 73C1 (UGT73C1)%3B CONTAINS InterPro DOMAIN/s: UDP-glucuronosyl/UDP-glucosyltransferase (InterPro:IPR002213)%3B BEST Arabidopsis thaliana protein match is: don-glucosyltransferase 1 (TAIR:AT2G36800.1)%3B Has 7705 Blast hits to 7611 proteins in 415 species: Archae - 0%3B Bacteria - 205%3B Metazoa - 2197%3B Fungi - 31%3B Plants - 5129%3B Viruses - 79%3B Other Eukaryotes - 64…	UGT73C1
AT3G45390	-0.615559	0.00191699	0.0360957	1	AT3G45390	1.52823	1.68721	1.48212	0.96498	1.24495	0.737821	1.12032	0.905699	1.13371	0.871958	1.17852	AT3G45390	"LecRK-I.2,L-type lectin receptor kinase I.2"	LOW protein: L-type lectin-domain receptor kinase-like protein	Concanavalin A-like lectin protein kinase family protein%3B FUNCTIONS IN: kinase activity%3B INVOLVED IN: protein amino acid phosphorylation%3B LOCATED IN: endomembrane system%3B EXPRESSED IN: root%3B CONTAINS InterPro DOMAIN/s: Legume lectin%2C beta chain (InterPro:IPR001220)%2C Protein kinase%2C ATP binding site (InterPro:IPR017441)%2C Serine-threonine/tyrosine-protein kinase (InterPro:IPR00124…	protein_coding
AT2G20560	-1.3025	0.00195375	0.0366223	1	AT2G20560	11.1594	2.14083	9.83605	5.13124	1.92911	2.93802	2.09845	4.78497	2.47744	3.76173	1.91473	AT2G20560		DNAJ heat shock family protein	DNAJ heat shock family protein%3B FUNCTIONS IN: unfolded protein binding%2C heat shock protein binding%3B INVOLVED IN: protein folding%3B LOCATED IN: cellular_component unknown%3B EXPRESSED IN: 10 plant structures%3B EXPRESSED DURING: M germinated pollen stage%2C 4 anthesis%2C C globular stage%2C petal differentiation and expansion stage%3B CONTAINS InterPro DOMAIN/s: Molecular chaperone%2C heat …	protein_coding
AT1G10385	0.951703	0.00196547	0.0367954	1	AT1G10385	1.09311	1.08448	1.40089	2.53701	1.66786	1.2705	3.01185	2.34429	1.41187	3.82982	2.40358	AT1G10385		Vps51/Vps67 family (components of vesicular transport) protein	Vps51/Vps67 family (components of vesicular transport) protein%3B CONTAINS InterPro DOMAIN/s: Vps51/Vps67 (InterPro:IPR014812)%3B BEST Arabidopsis thaliana protein match is: exocyst complex component 84B (TAIR:AT5G49830.1)%3B Has 436 Blast hits to 368 proteins in 139 species: Archae - 0%3B Bacteria - 32%3B Metazoa - 153%3B Fungi - 106%3B Plants - 134%3B Viruses - 0%3B Other Eukaryotes - 11 (sourc…	protein_coding
AT2G02950	-0.687151	0.00197702	0.0368383	1	AT2G02950	1.24879	1.40411	1.28031	0.488136	1.13786	0.622046	0.789354	0.909561	0.860231	0.789677	0.913673	AT2G02950		phytochrome kinase substrate 1	Encodes a basic soluble protein which can independently bind to either PHYA or PHYB%2C regardless of whether the phytochromes are in the Pr or Pfr state. PKS1 can be phosphorylated by oat phyA in vitro in a light regulated manner. It is postulated to be a negative regulator of phyB signalling.	PKS1
AT2G08865	-0.591446	0.00204322	0.037688	3	AT2G08865	3.88267	3.59519	4.08828	2.59272	2.06927	2.51425	2.51715	2.51375	2.22883	2.52159	3.50561	AT2G08865		Natural antisense transcript overlaps with AT2G37340	Natural antisense transcript overlaps with AT2G37340	antisense_long_noncoding_rna
AT5G35390	-1.61613	0.00205535	0.0378481	0	AT5G35390	0.755805	0.575529	0.578684	0.340139	0.143615	0.0462346	0.361046	0.225349	0.022835	0.237949	0.281755	AT5G35390		Leucine-rich repeat protein kinase family protein	Encodes a member of the receptor-like kinase family of genes. In pollen tubes%2C it accumulates in the plasma membrane of the apical growing tip through the process of exocytosis.	PRK1
AT4G19690	0.644171	0.00207261	0.0379748	5	AT4G19690	6.28491	3.95198	5.97806	8.95671	7.52713	8.56912	11.1413	7.08655	5.72394	11.0977	7.60589	AT4G19690	"ATIRT1,ARABIDOPSIS IRON-REGULATED TRANSPORTER 1"	iron-regulated transporter 1	The gene encodes Fe2+ transporter protein. It is a member of the Zrt/Irt-like protein (ZIP) family of transporters. AtIRT1 has broad specificity for divalent heavy metals%2C mediating the transport of zinc%2C manganese%2C cobalt and cadmium under Fe-deficient conditions. IRT1 is monoubiquitinated to promote endocytic trafficking.	IRT1
AT2G20723	-0.926271	0.00207612	0.037991	10	AT2G20723	22.3516	16.2616	19.8192	10.1931	13.8337	8.16477	9.41892	12.3004	5.86551	10.6961	11.8302	AT2G20723		snoRNA	snoRNA	small_nucleolar_rna
AT5G52340	0.659833	0.00212937	0.0385323	1	AT5G52340	2.98249	2.55259	2.50547	5.07651	3.63979	3.1003	5.36154	3.97407	2.7972	5.67879	4.25702	AT5G52340	"ATEXO70A2,exocyst subunit exo70 family protein A2"	exocyst subunit exo70 family protein A2	A member of EXO70 gene family%2C putative exocyst subunits%2C conserved in land plants. Arabidopsis thaliana contains 23 putative EXO70 genes%2C which can be classified into eight clusters on the phylogenetic tree.	EXO70A2
AT4G22790	0.682785	0.00215065	0.0387576	3	AT4G22790	4.73127	4.33001	4.69523	7.55798	6.95172	6.36228	9.39362	6.38898	4.45291	11.1889	6.62436	AT4G22790	"RHC1,RESISTANT TO HIGH CO2"	MATE efflux family protein	Encodes a plasma membrane localized MATE type transporter that is involved in CO2 signaling during stomatal aperture regulation. RHC1 regulates HT1 which phosphorylates OST1%2C a kinase that regulates the SLAC1 anion channel and thus stomatal closing.	protein_coding
AT5G61605	0.935829	0.00216892	0.0389271	10	AT5G61605	23.2343	19.4844	20.1524	63.5741	18.7814	28.7371	57.9922	35.9601	26.7757	53.3899	35.5409	AT5G61605		EMBRYO SURROUNDING FACTOR-like protein	FUNCTIONS IN: molecular_function unknown%3B INVOLVED IN: biological_process unknown%3B LOCATED IN: endomembrane system%3B EXPRESSED IN: petal%2C leaf whorl%2C sepal%2C flower%3B EXPRESSED DURING: 4 anthesis%2C petal differentiation and expansion stage%3B BEST Arabidopsis thaliana protein match is: Maternally expressed gene (MEG) family protein (TAIR:AT2G16505.1)%3B Has 30201 Blast hits to 17322 p…	protein_coding
AT5G12030	-3.80999	0.00218994	0.0390716	0	AT5G12030	5.51876	0.434113	5.66402	2.87105	0.257921	0.0622751	0	0.971298	0	0.128201	0.116771	AT5G12030	"AT-HSP17.6A,heat shock protein 17.6A,HSP17.6,HEAT SHOCK PROTEIN 17.6"	heat shock protein 17.6A	Encodes a cytosolic small heat shock protein with chaperone activity that is induced by heat and osmotic stress and is also expressed late in seed development.	HSP17.6A
AT5G37470	1.12104	0.00221537	0.0392156	0	AT5G37470	0.719295	0.333018	0.627833	1.17542	1.09646	1.08683	0.924872	1.65708	0.523016	1.37684	1.95952	AT5G37470		hypothetical protein (DUF577)	Family of unknown function (DUF577)%3B CONTAINS InterPro DOMAIN/s: Protein of unknown function DUF577 (InterPro:IPR007598)%3B BEST Arabidopsis thaliana protein match is: Family of unknown function (DUF577) (TAIR:AT5G37460.1)%3B Has 1807 Blast hits to 1807 proteins in 277 species: Archae - 0%3B Bacteria - 0%3B Metazoa - 736%3B Fungi - 347%3B Plants - 385%3B Viruses - 0%3B Other Eukaryotes - 339 (s…	protein_coding
AT2G29370	1.02234	0.00222402	0.0393371	1	AT2G29370	1.321	0.739832	1.23981	2.81779	2.51282	1.83254	2.70736	1.73809	1.02739	3.31369	2.04313	AT2G29370		NAD(P)-binding Rossmann-fold superfamily protein	NAD(P)-binding Rossmann-fold superfamily protein%3B FUNCTIONS IN: oxidoreductase activity%2C binding%2C catalytic activity%3B INVOLVED IN: oxidation reduction%2C metabolic process%3B LOCATED IN: cellular_component unknown%3B EXPRESSED IN: 21 plant structures%3B EXPRESSED DURING: 13 growth stages%3B CONTAINS InterPro DOMAIN/s: Short-chain dehydrogenase/reductase%2C conserved site (InterPro:IPR0209…	protein_coding
AT5G43110	0.812424	0.00224303	0.0395226	1	AT5G43110	1.97286	1.7214	1.8839	2.8029	4.34665	3.03384	1.75619	4.19539	2.23018	3.8853	3.90273	AT5G43110	"APUM14,pumilio 14"	pumilio 14	Encodes a member of the Arabidopsis Pumilio (APUM) proteins containing PUF domain (eight repeats of approximately 36 amino acids each). PUF proteins regulate both mRNA stability and translation through sequence-specific binding to the 3' UTR of target mRNA transcripts.	PUM14
AT4G25160	-0.592702	0.00224351	0.0395226	1	AT4G25160	2.48404	2.52236	2.54211	1.45945	1.11873	1.84211	2.00561	1.41584	2.18704	1.31268	1.99276	AT4G25160	PUB35	U-box domain-containing protein kinase family protein	Encodes a U-box domain-containing E3 ubiquitin ligase with central Ser/Thr protein kinase domain whose expression is responsive to both phosphate (Pi) and phosphite (Phi) in both roots and shoots.	protein_coding
AT3G51490	0.883076	0.00225406	0.0396129	3	AT3G51490	5.20756	4.94088	5.08479	10.9452	7.48199	4.65271	11.1933	10.5159	5.22631	15.4904	9.41909	AT3G51490		tonoplast monosaccharide transporter3	tonoplast monosaccharide transporter3 (TMT3)%3B CONTAINS InterPro DOMAIN/s: Sugar transporter%2C conserved site (InterPro:IPR005829)%2C Major facilitator superfamily (InterPro:IPR020846)%2C General substrate transporter (InterPro:IPR005828)%2C Sugar/inositol transporter (InterPro:IPR003663)%2C Major facilitator superfamily%2C general substrate transporter (InterPro:IPR016196)%3B BEST Arabidopsis …	TMT3
AT4G10603	1.15361	0.00225979	0.0396793	1	AT4G10603	3.89543	2.72898	3.08197	9.46664	4.07107	2.97867	9.7694	8.71087	4.58999	11.0375	7.03744	AT4G10603		S locus-related glycoprotein 1 (SLR1) binding pollen coat protein family	Encodes a defensin-like (DEFL) family protein.	protein_coding
AT5G03545	-0.834858	0.00228995	0.0400513	3	AT5G03545	4.08961	5.20101	4.8476	3.28104	1.27597	2.75807	2.69223	3.43223	2.3766	1.63086	3.63114	AT5G03545	"AT4,ATIPS2,INDUCED BY PI STARVATION 2"	expressed in response to phosphate starvation protein	Expressed in response to phosphate starvation%2C this response is enhanced by the presence of IAA. Additionally%2C its expression is responsive to both phosphate (Pi) and phosphite (Phi) in shoots.	protein_coding
AT4G13540	-0.61747	0.00228837	0.0400513	10	AT4G13540	22.2907	23.6438	21.2568	15.6034	9.45823	14.7652	17.1415	15.6214	17.7742	8.83511	17.5345	AT4G13540		golgin family A protein	unknown protein%3B INVOLVED IN: N-terminal protein myristoylation%3B BEST Arabidopsis thaliana protein match is: unknown protein (TAIR:AT3G23930.1)%3B Has 4658 Blast hits to 3455 proteins in 431 species: Archae - 39%3B Bacteria - 387%3B Metazoa - 1842%3B Fungi - 436%3B Plants - 133%3B Viruses - 38%3B Other Eukaryotes - 1783 (source: NCBI BLink).	protein_coding
AT3G16920	0.962155	0.00230303	0.0402479	5	AT3G16920	6.65477	4.20756	5.6579	13.8372	9.63149	13.5613	14.8673	6.8091	5.11595	15.3617	6.70856	AT3G16920	ATCTL2	chitinase-like protein	Encodes a chitinase-like protein expressed predominantly in stems. Mutants accumulate ligning in etiolated hypocotyls.	CTL2
AT3G62020	0.946033	0.00232284	0.0404088	5	AT3G62020	10.1409	6.4759	7.12186	18.6808	11.4224	18.696	25.9576	11.6028	9.23384	18.1084	8.32866	AT3G62020		germin-like protein 10	germin-like protein (GLP10)	GLP10
AT2G30140	0.692158	0.00238735	0.0412943	1	AT2G30140	1.18211	0.808502	1.58939	2.38913	1.81058	2.06092	1.92028	1.82636	1.35717	2.28203	1.90293	AT2G30140		UDP-Glycosyltransferase superfamily protein	Encodes a putative glycosyltransferase. Regulates flowering time via FLOWERING LOCUS C.	UGT87A2
AT2G47360	1.51678	0.00240808	0.0415837	0	AT2G47360	0.4826	0.128904	0.504042	1.52365	0.67013	1.16498	1.01082	1.55623	0.298344	1.51001	0.889957	AT2G47360		transmembrane protein	unknown protein%3B BEST Arabidopsis thaliana protein match is: unknown protein (TAIR:AT1G02570.1)%3B Has 58 Blast hits to 55 proteins in 6 species: Archae - 0%3B Bacteria - 0%3B Metazoa - 0%3B Fungi - 0%3B Plants - 58%3B Viruses - 0%3B Other Eukaryotes - 0 (source: NCBI BLink).	protein_coding
AT3G24463	-0.945943	0.00244995	0.0420622	0	AT3G24463	0.99142	1.10502	0.78345	0.586086	0.530272	0.42678	0.624888	0.499234	0.337256	0.527148	0.440138	AT3G24463		nuclear transport factor 2 family protein	nuclear transport factor 2 family protein	protein_coding
AT1G53020	0.827693	0.00248436	0.0424783	1	AT1G53020	0.71966	0.971796	1.20202	1.04839	1.97271	1.76583	1.3608	1.81194	1.74427	2.00891	2.00408	AT1G53020	"PFU3,HO2 FAMILY UBIQUITIN CONJUGATION ENZYME 3"	UBC26 (UBIQUITIN-CONJUGATING ENZYME 26)%3B ubiquitin-protein ligase	UBIQUITIN-CONJUGATING ENZYME 26 (UBC26)%3B FUNCTIONS IN: ubiquitin-protein ligase activity%3B INVOLVED IN: regulation of protein metabolic process%2C post-translational protein modification%3B EXPRESSED IN: sperm cell%2C leaf whorl%2C sepal%2C flower%3B EXPRESSED DURING: petal differentiation and expansion stage%3B CONTAINS InterPro DOMAIN/s: Ubiquitin-conjugating enzyme/RWD-like (InterPro:IPR016…	UBC26
AT2G33690	0.882568	0.00250505	0.042724	5	AT2G33690	8.4871	7.36752	7.57628	14.1842	9.5173	6.9499	22.2121	17.3741	11.8477	19.1532	13.9775	AT2G33690		Late embryogenesis abundant protein%2C group 6	Late embryogenesis abundant protein%2C group 6%3B CONTAINS InterPro DOMAIN/s: Late embryogenesis abundant protein%2C group 6 (InterPro:IPR018930)%3B BEST Arabidopsis thaliana protein match is: Late embryogenesis abundant protein%2C group 6 (TAIR:AT2G23120.1)%3B Has 37 Blast hits to 37 proteins in 9 species: Archae - 0%3B Bacteria - 0%3B Metazoa - 0%3B Fungi - 0%3B Plants - 37%3B Viruses - 0%3B Ot…	protein_coding
AT1G23040	0.627519	0.0025295	0.042974	5	AT1G23040	5.92901	4.47409	5.15819	8.74773	6.6805	7.66811	10.8484	7.1127	5.27211	10.7788	7.06251	AT1G23040		hydroxyproline-rich glycoprotein family protein	hydroxyproline-rich glycoprotein family protein%3B BEST Arabidopsis thaliana protein match is: proline-rich family protein (TAIR:AT1G70990.1)%3B Has 25412 Blast hits to 10574 proteins in 716 species: Archae - 40%3B Bacteria - 2873%3B Metazoa - 9053%3B Fungi - 1818%3B Plants - 6806%3B Viruses - 1343%3B Other Eukaryotes - 3479 (source: NCBI BLink).	protein_coding
AT1G33811	0.832606	0.0025483	0.0431266	1	AT1G33811	1.73213	2.15616	2.31378	3.16711	5.82089	4.3683	2.89212	3.44362	2.6265	4.84823	2.31483	AT1G33811		GDSL-like Lipase/Acylhydrolase superfamily protein	GDSL-like Lipase/Acylhydrolase superfamily protein%3B FUNCTIONS IN: hydrolase activity%2C acting on ester bonds%2C carboxylesterase activity%3B INVOLVED IN: lipid metabolic process%3B LOCATED IN: endomembrane system%3B EXPRESSED IN: 18 plant structures%3B EXPRESSED DURING: 13 growth stages%3B CONTAINS InterPro DOMAIN/s: Lipase%2C GDSL (InterPro:IPR001087)%3B BEST Arabidopsis thaliana protein matc…	protein_coding
AT4G14810	0.713312	0.00258549	0.0436215	5	AT4G14810	6.88043	6.49673	7.90204	14.6565	10.6771	11.785	13.3525	9.84695	6.85995	13.4302	12.6274	AT4G14810		hypothetical protein	unknown protein%3B Has 30201 Blast hits to 17322 proteins in 780 species: Archae - 12%3B Bacteria - 1396%3B Metazoa - 17338%3B Fungi - 3422%3B Plants - 5037%3B Viruses - 0%3B Other Eukaryotes - 2996 (source: NCBI BLink).	protein_coding
AT2G22950	0.967807	0.00259634	0.0437694	1	AT2G22950	3.8429	2.69523	3.04806	8.12731	4.53873	2.93894	8.89808	6.26393	3.72313	10.3571	5.1683	AT2G22950		Cation transporter/ E1-E2 ATPase family protein	Encodes a putative auto-regulated Ca2+-ATPase located in the plasma membrane involved in transporting Ca2+ outside developing pollen grains. This activity is important to support normal pollen development%2C particularly the progression to uninucleated microspores to bicellular pollen grains.	ACA7
AT2G34555	0.652627	0.002614	0.0438728	1	AT2G34555	1.20239	1.68692	1.20145	2.49243	1.447	2.03275	2.31493	2.22923	2.17526	2.13592	2.18372	AT2G34555	"GA2OX3,gibberellin 2-oxidase 3"	gibberellin 2-oxidase 3	Encodes a gibberellin 2-oxidase that acts on C19 gibberellins to deactivate them.	ATGA2OX3
AT1G72980	0.806165	0.00264939	0.0441565	1	AT1G72980	1.511	1.08552	0.859031	2.4355	1.88109	1.93788	1.53693	2.12518	1.67494	2.30634	2.21428	AT1G72980		LOB domain-containing protein 7	LOB domain-containing protein 7 (LBD7)%3B CONTAINS InterPro DOMAIN/s: Lateral organ boundaries%2C LOB (InterPro:IPR004883)%3B BEST Arabidopsis thaliana protein match is: LOB domain-containing protein 22 (TAIR:AT3G13850.1)%3B Has 893 Blast hits to 889 proteins in 33 species: Archae - 0%3B Bacteria - 2%3B Metazoa - 5%3B Fungi - 0%3B Plants - 865%3B Viruses - 0%3B Other Eukaryotes - 21 (source: NCBI…	LBD7
AT4G08160	1.63799	0.00266271	0.0442776	0	AT4G08160	0.108182	0.104346	0.419673	0.575576	0.737748	0.859211	0.695507	0.224712	0.662416	1.27267	0.275065	AT4G08160		glycosyl hydrolase family 10 protein / carbohydrate-binding domain-containing protein	Encodes a putative glycosyl hydrolase family 10 protein (xylanase).	protein_coding
AT5G52570	0.856539	0.00267157	0.0443577	0	AT5G52570	0.856522	0.560345	0.830679	1.52846	1.25485	1.77462	0.887252	1.30798	1.49642	1.55932	1.13624	AT5G52570	"B2,BCH2,BETA CAROTENOID HYDROXYLASE 2,CHY2"	beta-carotene hydroxylase 2	Converts %26#946%3B-carotene to zeaxanthin via cryptoxanthin.	BETA-OHASE 2
AT1G50400	0.961698	0.00268503	0.0444865	1	AT1G50400	1.27724	1.02662	1.47956	1.86065	4.65391	2.06181	1.81133	2.25105	1.58858	2.67403	2.82224	AT1G50400		Eukaryotic porin family protein	Eukaryotic porin family protein%3B FUNCTIONS IN: voltage-gated anion channel activity%3B INVOLVED IN: anion transport%2C transmembrane transport%3B LOCATED IN: mitochondrial outer membrane%3B EXPRESSED IN: 20 plant structures%3B EXPRESSED DURING: 13 growth stages%3B CONTAINS InterPro DOMAIN/s: Porin%2C eukaryotic type (InterPro:IPR001925)%3B BEST Arabidopsis thaliana protein match is: translocase…	protein_coding
AT3G19390	1.22118	0.00268852	0.0445045	10	AT3G19390	12.7845	7.74412	12.5917	29.0941	21.6412	26.1046	35.4708	17.021	13.1357	48.8595	14.6357	AT3G19390		Granulin repeat cysteine protease family protein	Granulin repeat cysteine protease family protein%3B FUNCTIONS IN: cysteine-type endopeptidase activity%2C cysteine-type peptidase activity%3B INVOLVED IN: proteolysis%3B LOCATED IN: endomembrane system%3B EXPRESSED IN: 9 plant structures%3B EXPRESSED DURING: 4 anthesis%2C petal differentiation and expansion stage%3B CONTAINS InterPro DOMAIN/s: Peptidase C1A%2C papain (InterPro:IPR013128)%2C Prote…	protein_coding
AT1G58460	-0.616537	0.00270453	0.0447358	3	AT1G58460	4.77078	7.24101	5.84901	3.74581	3.14148	4.49875	4.34029	3.16158	5.32225	2.79991	3.97256	AT1G58460		hypothetical protein	unknown protein%3B Has 35 Blast hits to 35 proteins in 8 species: Archae - 0%3B Bacteria - 0%3B Metazoa - 0%3B Fungi - 0%3B Plants - 35%3B Viruses - 0%3B Other Eukaryotes - 0 (source: NCBI BLink).	protein_coding
AT5G60030	-0.84329	0.00271332	0.0448149	10	AT5G60030	15.4536	14.6774	12.4564	10.4595	5.15231	7.01393	7.17031	8.03835	10.5797	3.5122	11.33	AT5G60030		hypothetical protein	unknown protein%3B BEST Arabidopsis thaliana protein match is: unknown protein (TAIR:AT1G75335.1)%3B Has 1807 Blast hits to 1807 proteins in 277 species: Archae - 0%3B Bacteria - 0%3B Metazoa - 736%3B Fungi - 347%3B Plants - 385%3B Viruses - 0%3B Other Eukaryotes - 339 (source: NCBI BLink).	protein_coding
AT3G58260	0.982909	0.00272167	0.0448503	1	AT3G58260	0.774082	1.03035	1.46392	1.98568	1.07129	1.7994	1.66862	2.32413	2.17735	3.05603	3.16315	AT3G58260		TRAF-like family protein	TRAF-like family protein%3B CONTAINS InterPro DOMAIN/s: TRAF-like (InterPro:IPR008974)%2C MATH (InterPro:IPR002083)%3B BEST Arabidopsis thaliana protein match is: Arabidopsis phospholipase-like protein (PEARLI 4) with TRAF-like domain (TAIR:AT3G58270.2)%3B Has 1068 Blast hits to 958 proteins in 113 species: Archae - 2%3B Bacteria - 2%3B Metazoa - 237%3B Fungi - 51%3B Plants - 742%3B Viruses - 0%3…	protein_coding
AT5G04290	-0.681814	0.00273275	0.0449991	10	AT5G04290	12.4045	10.3325	12.2564	9.6017	6.03202	6.83055	7.47199	6.62544	8.81033	3.54443	9.25131	AT5G04290	"SPT5L,SPT5-LIKE"	kow domain-containing transcription factor 1	Encodes SPT5-Like%2C a member of the nuclear SPT5 (Suppressor of Ty insertion 5) RNA polymerase (RNAP) elongation factor family that is characterized by the presence of a carboxy-terminal extension with more than 40 WG/GW motifs. Interacts with AGO4. Required for RNA-directed DNA methylation.	KTF1
AT1G60640	-0.613164	0.0027721	0.0453748	10	AT1G60640	25.2227	24.7163	26.5026	17.4654	14.6369	16.942	16.362	18.0229	23.5216	8.62674	17.6712	AT1G60640		stress response protein	unknown protein%3B Has 42416 Blast hits to 22533 proteins in 1340 species: Archae - 32%3B Bacteria - 6461%3B Metazoa - 16431%3B Fungi - 3749%3B Plants - 1747%3B Viruses - 284%3B Other Eukaryotes - 13712 (source: NCBI BLink).	protein_coding
AT4G37400	-0.7187	0.00278874	0.0455791	1	AT4G37400	1.01903	1.17948	1.30948	0.813254	0.735806	0.681031	0.693676	0.721601	0.965201	0.579081	0.499693	AT4G37400		cytochrome P450%2C family 81%2C subfamily F%2C polypeptide 3	member of CYP81F	CYP81F3
AT1G06280	0.698645	0.00281628	0.0459172	10	AT1G06280	14.3316	9.01713	12.6875	27.6513	20.0776	23.8329	19.7618	17.1537	11.0537	15.7388	20.9028	AT1G06280		LOB domain-containing protein 2	LOB domain-containing protein 2 (LBD2)%3B INVOLVED IN: biological_process unknown%3B LOCATED IN: chloroplast%3B CONTAINS InterPro DOMAIN/s: Lateral organ boundaries%2C LOB (InterPro:IPR004883)%3B BEST Arabidopsis thaliana protein match is: Lateral organ boundaries (LOB) domain family protein (TAIR:AT1G65620.4)%3B Has 899 Blast hits to 894 proteins in 25 species: Archae - 0%3B Bacteria - 0%3B Meta…	LBD2
AT2G27080	-1.29568	0.00284793	0.0462455	3	AT2G27080	3.8457	3.12439	3.15587	1.51769	0.133502	1.84808	1.21662	7.45745	1.35852	1.94649	0.967064	AT2G27080		Late embryogenesis abundant (LEA) hydroxyproline-rich glycoprotein family	Late embryogenesis abundant (LEA) hydroxyproline-rich glycoprotein family%3B CONTAINS InterPro DOMAIN/s: Late embryogenesis abundant protein%2C group 2 (InterPro:IPR004864)%3B BEST Arabidopsis thaliana protein match is: Late embryogenesis abundant (LEA) hydroxyproline-rich glycoprotein family (TAIR:AT5G21130.1)%3B Has 1062 Blast hits to 1061 proteins in 28 species: Archae - 0%3B Bacteria - 0%3B M…	protein_coding
AT1G23810	0.931237	0.00285058	0.0462455	1	AT1G23810	2.9292	2.18492	2.84081	4.08167	3.44677	4.38808	4.65257	7.44879	2.69038	7.00867	6.80941	AT1G23810		Paired amphipathic helix (PAH2) superfamily protein	Paired amphipathic helix (PAH2) superfamily protein%3B FUNCTIONS IN: molecular_function unknown%3B INVOLVED IN: regulation of transcription%2C DNA-dependent%3B LOCATED IN: nucleus%3B CONTAINS InterPro DOMAIN/s: Paired amphipathic helix (InterPro:IPR003822)%3B BEST Arabidopsis thaliana protein match is: Paired amphipathic helix (PAH2) superfamily protein (TAIR:AT1G24250.1)%3B Has 824 Blast hits to…	protein_coding
AT4G16857	-0.941819	0.00285301	0.0462507	5	AT4G16857	8.2859	8.12753	8.81905	4.76336	1.8591	4.08073	4.34181	5.09174	6.53007	2.10017	6.23616	AT4G16857		disease resistance protein (TIR-NBS-LRR class) family protein	disease resistance protein (TIR-NBS-LRR class) family protein	protein_coding
ATCG00800	-0.874384	0.00286293	0.046325	1	ATCG00800	2.37367	3.41344	3.4182	2.05015	0.952189	0.919624	1.71373	1.87441	1.65163	2.15132	2.0379	ATCG00800		structural constituent of ribosome	encodes a chloroplast ribosomal protein S3%2C a constituent of the small subunit of the ribosomal complex	RPS3
AT3G26135	-0.675591	0.002872	0.0463874	5	AT3G26135	6.39019	6.88028	9.07989	3.89684	5.00757	4.49086	4.04644	5.7247	5.28911	3.91134	5.02007	AT3G26135		2-oxoglutarate/Fe(II)-dependent oxygenase family protein	2-oxoglutarate/Fe(II)-dependent oxygenase family protein	protein_coding
AT2G32460	0.589524	0.00288055	0.0464912	5	AT2G32460	6.49948	5.13963	5.96656	10.7756	8.68749	6.94873	9.56915	9.49998	5.09807	10.6247	9.48827	AT2G32460	"ABS7,ABNORMAL SHOOT 7,ATM1,ARABIDOPSIS THALIANA MYB 1,ATMYB101"	myb domain protein 101	Member of the R2R3 factor gene family.	MYB101
AT5G48920	3.14512	0.0028887	0.0465886	0	AT5G48920	0.102511	0.118651	0	0.233744	0.925244	0.953174	0.407058	0.116145	0.235384	2.02354	0.223411	AT5G48920		tracheary element differentiation-related 7	tracheary element differentiation-related 7 (TED7)%3B BEST Arabidopsis thaliana protein match is: tracheary element differentiation-related 6 (TAIR:AT1G43790.1)%3B Has 1807 Blast hits to 1807 proteins in 277 species: Archae - 0%3B Bacteria - 0%3B Metazoa - 736%3B Fungi - 347%3B Plants - 385%3B Viruses - 0%3B Other Eukaryotes - 339 (source: NCBI BLink).	TED7
AT3G45160	-0.884736	0.00290426	0.0467252	3	AT3G45160	4.38151	3.18771	3.58156	1.56996	1.65719	2.69177	2.0594	1.91478	3.52125	1.34789	1.36414	AT3G45160		Putative membrane lipoprotein	Putative membrane lipoprotein%3B FUNCTIONS IN: molecular_function unknown%3B INVOLVED IN: biological_process unknown%3B LOCATED IN: endomembrane system%3B EXPRESSED IN: 16 plant structures%3B EXPRESSED DURING: 9 growth stages%3B Has 13 Blast hits to 13 proteins in 4 species: Archae - 0%3B Bacteria - 0%3B Metazoa - 0%3B Fungi - 0%3B Plants - 13%3B Viruses - 0%3B Other Eukaryotes - 0 (source: NCBI …	protein_coding
AT2G01810	0.803844	0.00290782	0.0467252	0	AT2G01810	0.509023	0.4949	0.552904	0.603546	1.05363	0.946603	0.785404	1.13037	0.631155	0.998708	1.10935	AT2G01810		RING/FYVE/PHD zinc finger superfamily protein	RING/FYVE/PHD zinc finger superfamily protein%3B FUNCTIONS IN: DNA binding%2C zinc ion binding%3B INVOLVED IN: regulation of transcription%2C DNA-dependent%3B LOCATED IN: cellular_component unknown%3B EXPRESSED IN: sperm cell%2C male gametophyte%2C flower%2C pollen tube%3B EXPRESSED DURING: M germinated pollen stage%2C 4 anthesis%2C petal differentiation and expansion stage%3B CONTAINS InterPro D…	protein_coding
AT1G59860	-2.16554	0.00291617	0.0467909	1	AT1G59860	20.0377	1.50601	15.395	5.51835	1.12741	1.5123	1.65334	5.60195	1.97186	2.98872	1.58799	AT1G59860		HSP20-like chaperones superfamily protein	HSP20-like chaperones superfamily protein%3B CONTAINS InterPro DOMAIN/s: Heat shock protein Hsp20 (InterPro:IPR002068)%2C HSP20-like chaperone (InterPro:IPR008978)%3B BEST Arabidopsis thaliana protein match is: HSP20-like chaperones superfamily protein (TAIR:AT1G07400.1)%3B Has 7002 Blast hits to 7001 proteins in 1594 species: Archae - 206%3B Bacteria - 4112%3B Metazoa - 148%3B Fungi - 313%3B Pla…	protein_coding
AT3G50930	-0.707358	0.00292361	0.046876	5	AT3G50930	7.63311	5.97232	7.90323	4.78736	4.04697	4.23944	3.1491	6.18887	6.49601	3.38453	2.85013	AT3G50930	"AtBCS1,AtOM66,OM66,Outer Mitochondrial membrane protein of 66 kDa"	cytochrome BC1 synthesi	Encodes a protein that is present in a homo-multimeric protein complex on the outer mitochondrial membrane and plays a role in cell death and amplifying salicylic acid signalling.	BCS1
AT2G32179	-0.786605	0.00293316	0.0469114	1	AT2G32179	2.47909	3.18326	2.9678	1.23655	2.23757	1.89092	0.791047	2.01883	1.95677	1.3439	1.85724	AT2G32179		Natural antisense transcript overlaps with AT2G32180	Potential natural antisense gene%2C locus overlaps with AT2G32180	antisense_long_noncoding_rna
AT3G11930	0.68971	0.00297597	0.0474879	10	AT3G11930	46.8371	31.0222	44.7565	80.076	52.6385	64.7477	96.9935	58.2646	40.8237	83.5241	50.4546	AT3G11930		Adenine nucleotide alpha hydrolases-like superfamily protein	Adenine nucleotide alpha hydrolases-like superfamily protein%3B FUNCTIONS IN: molecular_function unknown%3B INVOLVED IN: response to stress%3B LOCATED IN: cellular_component unknown%3B EXPRESSED IN: 18 plant structures%3B EXPRESSED DURING: 9 growth stages%3B CONTAINS InterPro DOMAIN/s: UspA (InterPro:IPR006016)%2C Rossmann-like alpha/beta/alpha sandwich fold (InterPro:IPR014729)%2C Universal stre…	protein_coding
AT1G28470	0.712103	0.00298004	0.0475032	1	AT1G28470	1.92757	1.63611	2.05636	4.1022	2.62901	2.91249	4.44669	2.54792	2.10237	3.30534	2.55555	AT1G28470	"ANAC010,NAC domain containing protein 10,SND3,SECONDARY WALL-ASSOCIATED NAC DOMAIN PROTEIN 3"	NAC domain containing protein 10	NAC domain containing protein 10 (NAC010)%3B CONTAINS InterPro DOMAIN/s: No apical meristem (NAM) protein (InterPro:IPR003441)%3B BEST Arabidopsis thaliana protein match is: NAC domain containing protein 73 (TAIR:AT4G28500.1)%3B Has 2334 Blast hits to 2329 proteins in 68 species: Archae - 0%3B Bacteria - 0%3B Metazoa - 0%3B Fungi - 0%3B Plants - 2334%3B Viruses - 0%3B Other Eukaryotes - 0 (source…	NAC010
AT3G56360	1.25197	0.00303592	0.0481035	10	AT3G56360	17.2544	10.7774	17.5753	36.4133	23.4957	40.3416	33.2824	39.363	44.2554	61.807	10.7647	AT3G56360		hypothetical protein	unknown protein%3B FUNCTIONS IN: molecular_function unknown%3B INVOLVED IN: biological_process unknown%3B LOCATED IN: chloroplast%3B EXPRESSED IN: 24 plant structures%3B EXPRESSED DURING: 15 growth stages%3B BEST Arabidopsis thaliana protein match is: unknown protein (TAIR:AT5G05250.1)%3B Has 45 Blast hits to 45 proteins in 13 species: Archae - 0%3B Bacteria - 0%3B Metazoa - 0%3B Fungi - 0%3B Pla…	protein_coding
AT3G05620	0.762511	0.00304234	0.0481465	0	AT3G05620	1.12154	0.61956	0.939379	1.2496	1.65646	2.07382	1.64837	1.50174	0.936457	1.58571	1.55544	AT3G05620		Plant invertase/pectin methylesterase inhibitor superfamily	Plant invertase/pectin methylesterase inhibitor superfamily%3B FUNCTIONS IN: enzyme inhibitor activity%2C pectinesterase activity%3B INVOLVED IN: cell wall modification%3B LOCATED IN: endomembrane system%2C cell wall%2C plant-type cell wall%3B EXPRESSED IN: shoot%2C leaf apex%2C hypocotyl%2C flower%2C pollen tube%3B EXPRESSED DURING: petal differentiation and expansion stage%3B CONTAINS InterPro …	protein_coding
AT5G24090	0.619639	0.00306473	0.0483267	3	AT5G24090	2.75794	3.01962	2.63858	4.92891	3.81238	3.24882	5.45456	4.30707	3.16636	5.75175	3.77693	AT5G24090	"ATCHIA,chitinase A"	chitinase A	Chitinase A (class III) expressed exclusively under environmental stress conditions.	CHIA
AT1G64405	-0.777097	0.00310004	0.0487085	1	AT1G64405	5.32254	2.42689	3.33701	2.57438	1.87631	2.18707	2.68382	1.70557	1.60484	2.57277	2.10906	AT1G64405		hypothetical protein	unknown protein%3B Has 13 Blast hits to 13 proteins in 7 species: Archae - 0%3B Bacteria - 0%3B Metazoa - 0%3B Fungi - 0%3B Plants - 13%3B Viruses - 0%3B Other Eukaryotes - 0 (source: NCBI BLink).	protein_coding
AT3G59480	0.76584	0.00311169	0.0488217	10	AT3G59480	11.2393	10.7825	12.0706	15.3077	16.3852	12.1864	14.7196	25.2117	14.6357	32.081	24.0836	AT3G59480		pfkB-like carbohydrate kinase family protein	pfkB-like carbohydrate kinase family protein%3B FUNCTIONS IN: kinase activity%2C ribokinase activity%3B INVOLVED IN: D-ribose metabolic process%2C acetate fermentation%2C sucrose biosynthetic process%2C sucrose catabolic process%2C using beta-fructofuranosidase%3B LOCATED IN: cellular_component unknown%3B EXPRESSED IN: 9 plant structures%3B EXPRESSED DURING: 4 anthesis%2C C globular stage%2C peta…	protein_coding
AT1G30350	1.22377	0.00311853	0.0488593	10	AT1G30350	14.5938	8.59245	14.2237	49.7082	16.8654	23.4859	42.4404	24.0019	13.0547	40.8537	22.6504	AT1G30350		Pectin lyase-like superfamily protein	Pectin lyase-like superfamily protein%3B FUNCTIONS IN: lyase activity%2C pectate lyase activity%3B INVOLVED IN: biological_process unknown%3B LOCATED IN: endomembrane system%3B EXPRESSED IN: petal%2C leaf whorl%2C sepal%2C flower%3B EXPRESSED DURING: 4 anthesis%2C petal differentiation and expansion stage%3B CONTAINS InterPro DOMAIN/s: Pectin lyase fold/virulence factor (InterPro:IPR011050)%2C Am…	protein_coding
AT4G21120	0.776236	0.00314807	0.0492167	1	AT4G21120	2.33127	1.29581	2.36312	3.94926	2.21907	2.32688	4.96107	3.77545	2.49505	4.15988	3.51632	AT4G21120	"AtCAT1,CAT1,CATIONIC AMINO ACID TRANSPORTER 1"	amino acid transporter 1	Encodes a member of the cationic amino acid transporter (CAT) subfamily of amino acid polyamine choline transporters. Mediates efficient uptake of Lys%2C Arg and Glu in a yeast system.	AAT1
AT1G54200	-0.61521	0.00316502	0.0493985	3	AT1G54200	4.34152	4.73628	4.28312	3.81186	1.53139	3.24804	3.25542	2.62908	3.20838	2.41788	3.12675	AT1G54200		DNA mismatch repair Msh6-like protein	unknown protein%3B BEST Arabidopsis thaliana protein match is: unknown protein (TAIR:AT3G13980.1)%3B Has 1084 Blast hits to 581 proteins in 136 species: Archae - 0%3B Bacteria - 72%3B Metazoa - 212%3B Fungi - 78%3B Plants - 102%3B Viruses - 0%3B Other Eukaryotes - 620 (source: NCBI BLink).	protein_coding
AT5G04425	-1.58805	0.00318275	0.0494419	3	AT5G04425	6.50649	4.75637	4.6496	1.56168	1.23634	2.38812	0.388517	0.775983	1.57264	2.04843	4.10477	AT5G04425	snoR127	AT5G04425	AT5G04425	small_nucleolar_rna
AT3G52440	1.97259	0.00319598	0.0496123	0	AT3G52440	0.160468	0.0464332	0.194532	1.05195	0.337947	0.652779	0.81925	0.545428	0.322404	0.38395	0.17486	AT3G52440		Dof-type zinc finger DNA-binding family protein	Dof-type zinc finger DNA-binding family protein%3B CONTAINS InterPro DOMAIN/s: Zinc finger%2C Dof-type (InterPro:IPR003851)%3B BEST Arabidopsis thaliana protein match is: Dof-type zinc finger DNA-binding family protein (TAIR:AT1G21340.1)%3B Has 1099 Blast hits to 1090 proteins in 57 species: Archae - 0%3B Bacteria - 0%3B Metazoa - 2%3B Fungi - 0%3B Plants - 1092%3B Viruses - 0%3B Other Eukaryotes…	protein_coding
AT2G26150	-2.31268	0.00320739	0.049684	1	AT2G26150	20.6815	1.13712	20.8637	5.14082	1.45514	1.61032	1.85768	5.08029	2.63182	4.36983	0.768599	AT2G26150	"ATHSFA2,heat shock transcription factor A2"	heat shock transcription factor A2	member of Heat Stress Transcription Factor (Hsf) family. Involved in response to misfolded protein accumulation in the cytosol. Regulated by alternative splicing and non-sense-mediated decay.	HSFA2
AT3G01630	-0.775209	0.00320304	0.049684	1	AT3G01630	2.29774	1.34347	2.34328	1.05326	1.39685	0.798432	1.53187	1.01986	0.761488	1.55865	1.23901	AT3G01630		Major facilitator superfamily protein	Major facilitator superfamily protein%3B CONTAINS InterPro DOMAIN/s: Nodulin-like (InterPro:IPR010658)%2C Major facilitator superfamily%2C general substrate transporter (InterPro:IPR016196)%3B BEST Arabidopsis thaliana protein match is: Major facilitator superfamily protein (TAIR:AT1G31470.1)%3B Has 1265 Blast hits to 1241 proteins in 287 species: Archae - 34%3B Bacteria - 317%3B Metazoa - 7%3B F…	protein_coding
