# Supplementary material for: Evidences for a role of two Y-specific genes in sex determination in Populus deltoides
Source: Nat Commun. 2020 Nov 18;11:5893. doi: 10.1038/s41467-020-19559-2 (PMC7674411; doi:10.1038/s41467-020-19559-2)
Supplement: Supplementary file 8 — Source Data [file 41467_2020_19559_MOESM8_ESM.xlsx]

## Sheet: Figure 1d
Uncropped gel images for Figure 1d
	Primer 657--Female_1-10
	Primer 657--Female_11-20
	Primer 657--Male_1-10
	Primer 657--Male_11-20

## Sheet: Figure 3c
Raw data used for generating the bar plots in Figure 3c (relative expression levels)
Significance level: *P < 0.05; **P < 0.01 from two-sided Student's t-test
MET1
Tissue	Stage	Female				Male			P-value	Level
		replicate 1	replicate 2	replicate 3		replicate 1	replicate 2	replicate 3
Flower bud	T1	0.0122065	0.012363	0.0113442		0.00455042	0.00382456	0.00428931	3.45971e-05	**
	T2	0.00603517	0.0050145	0.00574564		0.00861579	0.0087609	0.00759564	0.00460715	**
	T3	0.00582309	0.00617287	0.00646179		0.00639595	0.00509048	0.00471462	0.237418
	T4	0.00467956	0.00430042	0.00473538		0.00741409	0.00733854	0.00764842	6.26114e-05	**
	T5	0.00611279	0.00656737	0.00698646		0.0128365	0.00907051	0.00956471	0.031173
Descaled flower bud	T5	0.0116242	0.0115148	0.0110641		0.0132104	0.0114964	0.0143836	0.129657
	T6	0.0166834	0.0151411	0.0112933		0.01992	0.0194393	0.0157407	0.126767
	T7	0.0127023	0.0114008	0.0123198		0.0196432	0.0208937	0.0167943	0.00541712	**
	T8	0.0245067	0.0193458	0.0257458		0.0137102	0.0129055	0.013768	0.00793068	*
	T9	0.0155826	0.0140854	0.0143814		0.0149016	0.0146552	0.0144026	0.953157
Leaf	T2-L	0.00836595	0.00889372	0.0095097		0.0127933	0.0126401	0.0131581	0.000415024	**
CLC
Tissue	Stage	Female				Male			P-value	Level
		replicate 1	replicate 2	replicate 3		replicate 1	replicate 2	replicate 3
Flower bud	T1	0.0235276	0.0200978	0.0212072		0.00398297	0.00408093	0.00411812	6.47078e-05	**
	T2	0.006357	0.00564084	0.00543518		0.0168697	0.0154612	0.0169334	4.43567e-05	**
	T3	0.0195577	0.0219254	0.0174622		0.0123027	0.0120986	0.0102141	0.00502125	**
	T4	0.00984	0.0106164	0.00866853		0.0201324	0.0172504	0.0132656	0.0256676	*
	T5	0.0120625	0.00972846	0.00945643		0.0268601	0.0211012	0.0191541	0.0082413	**
Descaled flower bud	T5	0.0383578	0.0315171	0.0397729		0.0237338	0.0180676	0.0191663	0.0062432	**
	T6	0.0432864	0.0463256	0.0357555		0.0358597	0.0375712	0.0372186	0.198305
	T7	0.0529978	0.0535231	0.0582187		0.0288181	0.026071	0.0196813	0.000694533	**
	T8	0.0240084	0.0242069	0.0190539		0.0058761	0.0043167	0.00426858	0.000569532	**
	T9	0.00952682	0.00673524	0.00719493		0.00984985	0.00808583	0.00861864	0.36437
Leaf	T2-L	0.0117724	0.012691	0.0122483		0.00845695	0.00828368	0.00785426	0.000227016	**
TCP
Tissue	Stage	Female				Male			P-value	Level
		replicate 1	replicate 2	replicate 3		replicate 1	replicate 2	replicate 3
Flower bud	T1	0.109157	0.106004	0.113415		0.0394341	0.0474909	0.0519784	0.000119113	**
	T2	0.0534066	0.0304596	0.0376178		0.108613	0.104256	0.113825	0.000730663	**
	T3	0.0749095	0.051045	0.0836353		0.0968811	0.10414	0.0825128	0.101418
	T4	0.0478471	0.0555114	0.0500673		0.0981524	0.0924748	0.0964082	9.51072e-05	**
	T5	0.0520646	0.0318572	0.0547286		0.134375	0.1385	0.141462	0.000255805	**
Descaled flower bud	T5	0.170004	0.180581	0.151677		0.180663	0.183465	0.211827	0.132976
	T6	0.191665	0.183885	0.135863		0.355549	0.352975	0.365786	0.000466433	**
	T7	0.138626	0.180512	0.153159		0.39751	0.406909	0.317786	0.0021591	**
	T8	0.259686	0.284948	0.257526		0.224662	0.201401	0.253565	0.0795332
	T9	0.176575	0.172814	0.168625		0.299991	0.228316	0.296223	0.0120063	*
Leaf	T2-L	0.081982	0.0727188	0.0921731		0.0887251	0.111155	0.106403	0.0885835
FERR
Tissue	Stage	Female				Male			P-value	Level
		replicate 1	replicate 2	replicate 3		replicate 1	replicate 2	replicate 3
Flower bud	T1	0.0192071	0.0167215	0.0150555		1.0624e-05	9.90819e-06	1.15613e-05	0.000147653	**
	T2	0.0113088	0.00803755	0.00990281		0	0	0	0.000502915	**
	T3	0.0135493	0.0138926	0.0149504		0.000133749	0.000119519	0.000107739	4.89383e-06	**
	T4	0.00747827	0.00913758	0.00776059		2.16611e-05	3.8978e-05	3.78623e-05	9.40558e-05	**
	T5	0.00376176	0.00283734	0.00261613		0	0	0	0.000938278	**
Descaled flower bud	T5	0.160058	0.164692	0.155772		0	0	0	4.00552e-07	**
	T6	0.124639	0.128789	0.135357		0	0	0	2.00829e-06	**
	T7	0.0537983	0.0451208	0.0482416		0	0	0	4.22183e-05	**
	T8	0.00433544	0.00382869	0.0051013		0	0	0	0.000280607	**
	T9	0.000557468	0.000628822	0.000618593		0	0	0	1.11758e-05	**
Leaf	T2-L	5.592e-05	8.56285e-05	5.44449e-05		1.07162e-05	2.83613e-05	1.99463e-05	0.0158956	*
FERR-R
Tissue	Stage	Female				Male			P-value	Level
		replicate 1	replicate 2	replicate 3		replicate 1	replicate 2	replicate 3
Flower bud	T1	8.72313e-06	7.26981e-06	4.73088e-06		0.0336392	0.0358112	0.0351173	6.8308e-07	**
	T2	5.14899e-06	2.71698e-06	6.43138e-06		0.0792246	0.0922976	0.0688639	0.00029344	**
	T3	3.41286e-06	3.87355e-06	3.15642e-06		0.0672235	0.0706385	0.0806839	5.56058e-05	**
	T4	8.05155e-06	2.02642e-05	5.11131e-05		0.0716569	0.0751601	0.0650563	1.83777e-05	**
	T5	0	0	5.00668e-06		0.0753983	0.0733843	0.067236	8.04489e-06	**
Descaled flower bud	T5	3.60896e-05	7.18745e-05	2.48021e-05		0.219495	0.217768	0.243347	1.04265e-05	**
	T6	7.33388e-06	7.47332e-06	7.21792e-06		0.121657	0.126102	0.137798	1.17032e-05	**
	T7	0.00035776	0.000347949	0.000518232		0.127454	0.146393	0.16507	0.000177534	**
	T8	3.97789e-05	4.73637e-05	4.36766e-05		0.234627	0.213637	0.249241	2.31178e-05	**
	T9	3.94105e-06	3.01163e-06	6.51758e-06		0.0737055	0.0717778	0.10032	0.000882336	**
Leaf	T2-L	3.52607e-05	2.68888e-05	1.70715e-05		0.235538	0.242801	0.251435	7.62218e-07	**
MSL
Tissue	Stage	Female				Male			P-value	Level
		replicate 1	replicate 2	replicate 3		replicate 1	replicate 2	replicate 3
Flower bud	T1	1.48042e-05	2.25637e-05	1.90091e-05		0.000439882	0.000626956	0.000599364	0.000776552	**
	T2	2.67379e-05	1.46645e-05	5.61026e-06		0.00036582	0.000327485	0.000268682	0.000456285	**
	T3	2.3625e-05	6.86776e-06	1.34678e-05		0.000245787	0.000330895	0.000190911	0.00417713	**
	T4	6.09045e-06	6.03084e-06	2.23137e-05		0.000166761	0.00020832	0.000165866	0.000356402	**
	T5	0	2.73199e-05	4.4769e-06		0.000394339	0.000315799	0.000440004	0.00056004	**
Descaled flower bud	T5	2.87353e-05	3.59531e-05	2.59604e-05		0.00114631	0.00147079	0.00119489	0.000253281	**
	T6	1.92578e-05	9.39139e-06	3.73366e-05		0.000517208	0.000428073	0.000577047	0.000385319	**
	T7	2.80962e-05	4.10797e-05	2.50761e-05		0.00106126	0.00147208	0.00124083	0.000499774	**
	T8	2.09386e-05	2.73261e-05	2.67968e-05		0.00033447	0.000398177	0.000313706	0.000221492	**
	T9	1.20569e-05	1.74814e-05	1.70303e-05		0.000486384	0.000466528	0.000420312	2.30868e-05	**
Leaf	T2-L	1.51493e-05	3.40179e-06	9.13861e-06		0.00232379	0.00203848	0.00234417	2.29108e-05	**

## Sheet: Suppl Figure 8c
Uncropped gel images for Supplementary Figure 8c
	Primer 815--Female_1-10
	Primer 815--Female_11-20
	Primer 815--Male_1-10
	Primer 815--Male_11-20
	Primer 817--Female_1-10
	Primer 817--Female_11-20
	Primer 817--Male_1-10, 19, 20
	Primer 817--Male_11-18
